# Supplementary material for: Identification of Shemin pathway genes for tetrapyrrole biosynthesis in bacteriophage sequences from aquatic environments
Source: Nat Commun. 2024 Oct 15;15:8783. doi: 10.1038/s41467-024-52726-3 (PMC11480375; doi:10.1038/s41467-024-52726-3)
Supplement: Supplementary file 4 — Supplementary Dataset 1 [file 41467_2024_52726_MOESM4_ESM.xlsx]

## Sheet: Sheet 1 - 69 documents from ALA
69 documents from ALA-synthase
Name	% GC	Description	Sequence Length (bp)	HemO	Billin Reductase	AlaS	Cassette?
Igi|133597819|gb|AACY020113167.1|	33.5%	Marine metagenome 1096626131462, whole genome shotgun sequence	4139	1	1		N
lcl|3300000199_____SI39nov09_10mDRAFT_c1000172|16420	33.9%	Marine microbial communities from expanding oxygen minimum zones in the Saanich Inlet - 39 11/10/09 10m	10966	1	1	1	Y
lcl|3300000260_____LP_A_09_P20_500DRAFT_1000343|289042	32.4%	Marine microbial communities from expanding oxygen minimum zones in Line P, North Pacific Ocean - sample_A_09_P20_500	10151	1	1		N
lcl|3300003620_____JGI26273J51734_10000260|87946	34.2%	Marine microbial communities from expanding oxygen minimum zones in the Saanich Inlet - Saanich Inlet SI037_S3LV_10m_DNA (*) (MER-FS) (assembled	27632	1	1	1	Y
lcl|3300003620_____JGI26273J51734_10000260|386802	34.2%	Marine microbial communities from expanding oxygen minimum zones in the Saanich Inlet - Saanich Inlet SI037_S3LV_10m_DNA (*) (MER-FS) (assembled	27632	1	1	1	Y
lcl|3300005430_____Ga0066849_10000198|139039	35.4%	Marine microbial and viral communities from oxygen minimum zone, Eastern Pacific Ocean - ETNP201406SV69	23007	1	1	1	Y
lcl|3300005430_____Ga0066849_10000198|410874	35.4%	Marine microbial and viral communities from oxygen minimum zone, Eastern Pacific Ocean - ETNP201406SV69	23007	1	1	1	Y
lcl|3300005521_____Ga0066862_10001059|142651	32.9%	Marine microbial and viral communities from oxygen minimum zone, Eastern Pacific Ocean - ETNP2014F10-02SV255	11255	1	1	1	Y
lcl|3300005521_____Ga0066862_10001059|417910	32.9%	Marine microbial and viral communities from oxygen minimum zone, Eastern Pacific Ocean - ETNP2014F10-02SV255	11255	1	1	1	Y
lcl|3300005603_____Ga0066853_10000534|149210	32.7%	Marine microbial and viral communities from oxygen minimum zone, Eastern Pacific Ocean - ETNP201406SV61	14618	1	1	1	N
lcl|3300005603_____Ga0066853_10000534|429135	32.7%	Marine microbial and viral communities from oxygen minimum zone, Eastern Pacific Ocean - ETNP201406SV61	14618	1	1	1	N
lcl|3300005611_____Ga0074647_1002732|431381	35.1%	Saline surface water microbial communities from Etoliko Lagoon, Greece	5464			1	N
lcl|3300006166_____Ga0066836_10000757|181448	33.9%	Marine microbial and viral communities from oxygen minimum zone, Eastern Pacific Ocean - ETNP201302SV91	16366	1	1	1	Y
lcl|3300006166_____Ga0066836_10000757|480248	33.9%	Marine microbial and viral communities from oxygen minimum zone, Eastern Pacific Ocean - ETNP201302SV91	16366	1	1	1	Y
lcl|3300006306_____Ga0068469_1063893|485779	32.6%	Marine microbial communities from North Pacific Subtropical Gyre, Station ALOHA - HOT229_1_0500m	13616	1	1	1	N
lcl|3300006310_____Ga0068471_1051077|485885	32.0%	Marine microbial communities from North Pacific Subtropical Gyre, Station ALOHA - HOT229_3_0500m	179730	1	1	1	N
lcl|3300006310_____Ga0068471_1139603|486049	33.1%	Marine microbial communities from North Pacific Subtropical Gyre, Station ALOHA - HOT229_3_0500m	9422			1	N
lcl|3300006324_____Ga0068476_1056109|486891	32.9%	Marine microbial communities from North Pacific Subtropical Gyre, Station ALOHA - HOT231_1_0500m	14472	1	1	1	N
lcl|3300006325_____Ga0068501_1091363|486948	33.3%	Marine microbial communities from North Pacific Subtropical Gyre, Station ALOHA - HOT238_1_0500m	47794	1	1	1	N
lcl|3300006335_____Ga0068480_1108826|488449	32.8%	Marine microbial communities from North Pacific Subtropical Gyre, Station ALOHA - HOT232_2_0500m	13169	1	1	1	N
lcl|3300006339_____Ga0068481_1058515|488625	32.5%	Marine microbial communities from North Pacific Subtropical Gyre, Station ALOHA - HOT232_3_0500m	53564	1	1	1	N
lcl|3300006339_____Ga0068481_1090348|488670	32.6%	Marine microbial communities from North Pacific Subtropical Gyre, Station ALOHA - HOT232_3_0500m	9456			1	N
lcl|3300006344_____Ga0099695_1032017|489033	33.2%	Marine microbial communities from North Pacific Subtropical Gyre, Station ALOHA - HOT224_1_0500m	9042			1	N
lcl|3300006414_____Ga0099957_1046306|490981	33.7%	Marine microbial communities from North Pacific Subtropical Gyre, Station ALOHA - HOT225_1_0500m	38259	1	1	1	N
lcl|3300006750_____Ga0098058_1000146|507114	37.9%	Marine viral communities from the Subarctic Pacific Ocean - 19_ETSP_OMZ_AT15317 metaG	25629	1	1	1	Y
lcl|3300009001_____Ga0102963_1000701|666050	35.6%	Salt pond water microbial communities from South San Francisco under conditions of wetland restoration - Salt Pond MetaG SF2_C_H2O_MG	14481			1	N
lcl|3300009172_____Ga0114995_10000109|698335	35.0%	Marine microbial communities from western Arctic Ocean - ArcticOcean_MG_CB2_154	50331	1	1	1	Y
lcl|3300009420_____Ga0114994_10001250|715058	35.1%	Marine microbial communities from western Arctic Ocean - ArcticOcean_MG_CB2_152	18149	1	1	1	Y
lcl|3300009422_____Ga0114998_10000026|715963	34.8%	Marine microbial communities from western Arctic Ocean - ArcticOcean_MG_CB4_138	73300	1	1	1	Y
lcl|3300009425_____Ga0114997_10001596|717177	35.2%	Marine microbial communities from western Arctic Ocean - ArcticOcean_MG_CB4_136	18622	1	1	1	Y
lcl|3300009441_____Ga0115007_10001227|723900	32.8%	Marine eukaryotic phytoplankton communities from Arctic Ocean - Arctic Ocean ARC135M Metagenome	16615	1	1	1	N
lcl|3300009526_____Ga0115004_10000040|735865	35.2%	Marine microbial communities from western Arctic Ocean - ArcticOcean_MG_CB11_90	66437	1	1	1	Y
lcl|3300009593_____Ga0115011_10000306|738531	34.6%	Marine eukaryotic phytoplankton communities from Atlantic Ocean - Tropical Atlantic ANT8 Metagenome	42151	1	1	1	Y
lcl|3300009593_____Ga0115011_10008698|739460	31.6%	Marine eukaryotic phytoplankton communities from Atlantic Ocean - Tropical Atlantic ANT8 Metagenome	6766		1	1	Y
lcl|3300009705_____Ga0115000_10000447|754418	35.6%	Marine microbial communities from western Arctic Ocean - ArcticOcean_MG_CB8_128	38469	1	1	1	Y
lcl|3300009706_____Ga0115002_10003437|755546	33.0%	Marine microbial communities from western Arctic Ocean - ArcticOcean_MG_CB11_86	19756	1	1	1	N
lcl|3300009785_____Ga0115001_10000031|759482	34.6%	Marine microbial communities from western Arctic Ocean - ArcticOcean_MG_CB8_130	78316	1	1	1	Y
lcl|3300009786_____Ga0114999_10006015|760631	32.5%	Marine microbial communities from western Arctic Ocean - ArcticOcean_MG_CB8_126	14122	1	1	1	N
lcl|3300009790_____Ga0115012_10000076|761838	34.5%	Marine eukaryotic phytoplankton communities from Atlantic Ocean - Tropical Atlantic ANT10 Metagenome	56507	1	1	1	Y
lcl|3300012936_____Ga0163109_10010562|827135	34.4%	Marine microbial communities from the Costa Rica Dome - CRUD Field 142mm St13 metaG	6844			1	N
lcl|3300012953_____Ga0163179_10000108|830217	34.2%	Marine microbial communities from the Costa Rica Dome - CRUD Field 142mm St13 metaG	58408	1	1	1	Y
lcl|JCVI_SCAF_1096626997914	31.0%	The Sorcerer II Global Ocean Sampling Expedition: Northwest Atlantic through Eastern Tropical Pacific	2073		1		N
lcl|JCVI_SCAF_1096627235596	31.1%	The Sorcerer II Global Ocean Sampling Expedition: Northwest Atlantic through Eastern Tropical Pacific	10844		1		N
lcl|SAMEA2591107_65891	30.1%	/station=TARA_023 /depth=55 /filter=0-0.22	1948			1	NA
lcl|SAMEA2619779_9150	32.4%	/station=TARA_025 /depth=5 /filter=0-0.22	4614			1	NA
lcl|SAMEA2619791_29744	32.6%	/station=TARA_025 /depth=50 /filter=0-0.22	3287	1	1	1	Y
lcl|SAMEA2619888_2008	34.6%	/station=TARA_034 /depth=5 /filter=0.1-0.22	13214			1	N
lcl|SAMEA2619974_635	37.3%	/station=TARA_037 /depth=600 /filter=0.1-0.22	43448	1	1	1	Y
lcl|SAMEA2620106_16559	31.1%	/station=TARA_039 /depth=270 /filter=0.1-0.22	4296			1	NA
lcl|SAMEA2620413_111863	35.0%	/station=TARA_048 /depth=5 /filter=0.1-0.22	4420			1	N
lcl|SAMEA2620413_422904	35.0%	/station=TARA_048 /depth=5 /filter=0.1-0.22	5918	1	1	1	Y
lcl|SAMEA2620413_474846	35.5%	/station=TARA_048 /depth=5 /filter=0.1-0.22	3220			1	N
lcl|SAMEA2620836_7330	34.8%	/station=TARA_064 /depth=65 /filter=0.1-0.22	4040	1	1	1	Y
lcl|SAMEA2620861_551347	31.1%	/station=TARA_065 /depth=5 /filter=0.1-0.22	2782	1	1	1	Y
lcl|SAMEA2620861_832352	32.2%	/station=TARA_065 /depth=5 /filter=0.1-0.22	3023			1	NA
lcl|SAMEA2620861_1137947	34.9%	/station=TARA_065 /depth=5 /filter=0.1-0.22	6279	1	1	1	Y
lcl|SAMEA2620894_10172	36.1%	/station=TARA_065 /depth=30 /filter=0.1-0.22	4389			1	N
lcl|SAMEA2620894_15123	32.1%	/station=TARA_065 /depth=30 /filter=0.1-0.22	5563		1	1	Y
lcl|SAMEA2620894_17066	36.4%	/station=TARA_065 /depth=30 /filter=0.1-0.22	3359			1	N
lcl|SAMEA2622331_5067	35.2%	/station=TARA_109 /depth=5 /filter=0-0.22	6142			1	N
lcl|SAMEA2622357_9342	32.8%	/station=TARA_109 /depth=30 /filter=0-0.22	4181			1	N
lcl|SAMEA2622656_495483	32.1%	/station=TARA_122 /depth=5 /filter=0.1-0.22	2220		1		N
lcl|SAMEA2622763_437556	36.6%	/station=TARA_124 /depth=5 /filter=0.1-0.22	4683			1	N
lcl|SAMEA2622799_59456	33.2%	/station=TARA_124 /depth=120 /filter=0.1-0.22	1782			1	N
lcl|SAMEA2622821_82981	33.9%	/station=TARA_125 /depth=5 /filter=0.1-0.22	1054			1	NA
lcl|SAMEA2622841_6527	33.9%	/station=TARA_125 /depth=140 /filter=0.1-0.22	6693	1	1	1	Y
NZHQ01000148	33.9%	Marinovum sp. isolate MED640 133956, whole genome shotgun sequence (clearly a miss-annotation, but a very nice phage genome)	93866	1	1	1	Y
CB_2 (Chen et al., 2020)	37.5%	Crystal Bog lake, Madison, WI, USA	527138	1	1	1	N
GROS21-1_SAMEA9560540_UViG_0040	41.7%	Fuku NE, Jul 2017, 0.22 um, Metagenomes from Freshwater lakes in North East Germany (2011-2020)	179038	1	1	1	N
GROS21-1_SAMEA9560546_UViG_0116	40.7%	Fuku NE, Sep 2013, 0.22 um, Metagenomes from Freshwater lakes in North East Germany (2011-2020)	324995	1	1	1	N
GROS21-1_SAMEA9560612_UViG_0093	40.8%	Fuku NE, Aug 2014, 0.22 um, Metagenomes from Freshwater lakes in North East Germany (2011-2020)	342443	1	1	1	N
GROS21-1_SAMEA9560823_UViG_0011	39.8%	Fuku SW, Apr 2020, 0.22 um, Metagenomes from Freshwater lakes in North East Germany (2011-2020)	331679	1	1	1	N
GROS21-1_SAMEA9560586_METAG-scaffold_8	41.2%	Fuku NE, Aug 2014, 5.0 um, Metagenomes from Freshwater lakes in North East Germany (2011-2020)	318589	1	1	1	N
GROS21-1_SAMEA9560623_METAG-scaffold_28	38.4%	Fuku NE, Aug 2019, 0.22 um, Metagenomes from Freshwater lakes in North East Germany (2011-2020)	340947	1	1	1	N
GROS21-1_SAMEA9560794_UViG_0060	40.3%	Fuku SW, Oct 2014, 0.22 um, Metagenomes from Freshwater lakes in North East Germany (2011-2020)	374284	1	1	1	N
GROS21-1_SAMEA9560542_UViG_0130	38.7%	Fuku NE, Jul 2019, 0.22 um, Metagenomes from Freshwater lakes in North East Germany (2011-2020)	324826	1	1	1	N
