# Supplementary material for: Identification of Shemin pathway genes for tetrapyrrole biosynthesis in bacteriophage sequences from aquatic environments
Source: Nat Commun. 2024 Oct 15;15:8783. doi: 10.1038/s41467-024-52726-3 (PMC11480375; doi:10.1038/s41467-024-52726-3)
Supplement: Supplementary file 5 — Supplementary Dataset 2 [file 41467_2024_52726_MOESM5_ESM.xlsx]

## Sheet: Sheet1
Dataset	Link
TARA viromes	http://www.ebi.ac.uk/ena/data/view/ERR594352
TARA viromes	http://www.ebi.ac.uk/ena/data/view/ERR594353
TARA viromes	http://www.ebi.ac.uk/ena/data/view/ERR594354
TARA viromes	http://www.ebi.ac.uk/ena/data/view/ERR594355
TARA viromes	http://www.ebi.ac.uk/ena/data/view/ERR594356,ERR594365
TARA viromes	http://www.ebi.ac.uk/ena/data/view/ERR594357,ERR594380,ERR594381,ERR594383,ERR594387
TARA viromes	http://www.ebi.ac.uk/ena/data/view/ERR594358
TARA viromes	http://www.ebi.ac.uk/ena/data/view/ERR594359,ERR594361
TARA viromes	http://www.ebi.ac.uk/ena/data/view/ERR594360
TARA viromes	http://www.ebi.ac.uk/ena/data/view/ERR594362
TARA viromes	http://www.ebi.ac.uk/ena/data/view/ERR594363,ERR594397
TARA viromes	http://www.ebi.ac.uk/ena/data/view/ERR594364
TARA viromes	http://www.ebi.ac.uk/ena/data/view/ERR594366,ERR594367,ERR594371,ERR594372,ERR594373
TARA viromes	http://www.ebi.ac.uk/ena/data/view/ERR594368,ERR594370
TARA viromes	http://www.ebi.ac.uk/ena/data/view/ERR594369
TARA viromes	http://www.ebi.ac.uk/ena/data/view/ERR594374,ERR594400
TARA viromes	http://www.ebi.ac.uk/ena/data/view/ERR594375
TARA viromes	http://www.ebi.ac.uk/ena/data/view/ERR594376
TARA viromes	http://www.ebi.ac.uk/ena/data/view/ERR594377
TARA viromes	http://www.ebi.ac.uk/ena/data/view/ERR594378,ERR594406
TARA viromes	http://www.ebi.ac.uk/ena/data/view/ERR594379
TARA viromes	http://www.ebi.ac.uk/ena/data/view/ERR594382,ERR594414
TARA viromes	http://www.ebi.ac.uk/ena/data/view/ERR594384
TARA viromes	http://www.ebi.ac.uk/ena/data/view/ERR594385
TARA viromes	http://www.ebi.ac.uk/ena/data/view/ERR594386,ERR594399
TARA viromes	http://www.ebi.ac.uk/ena/data/view/ERR594389
TARA viromes	http://www.ebi.ac.uk/ena/data/view/ERR594390
TARA viromes	http://www.ebi.ac.uk/ena/data/view/ERR594391
TARA viromes	http://www.ebi.ac.uk/ena/data/view/ERR594392
TARA viromes	http://www.ebi.ac.uk/ena/data/view/ERR594393
TARA viromes	http://www.ebi.ac.uk/ena/data/view/ERR594394
TARA viromes	http://www.ebi.ac.uk/ena/data/view/ERR594395,ERR594404
TARA viromes	http://www.ebi.ac.uk/ena/data/view/ERR594396
TARA viromes	http://www.ebi.ac.uk/ena/data/view/ERR594398,ERR594403
TARA viromes	http://www.ebi.ac.uk/ena/data/view/ERR594401,ERR594410
TARA viromes	http://www.ebi.ac.uk/ena/data/view/ERR594402
TARA viromes	http://www.ebi.ac.uk/ena/data/view/ERR594405
TARA viromes	http://www.ebi.ac.uk/ena/data/view/ERR594407
TARA viromes	http://www.ebi.ac.uk/ena/data/view/ERR594408
TARA viromes	http://www.ebi.ac.uk/ena/data/view/ERR594409
TARA viromes	http://www.ebi.ac.uk/ena/data/view/ERR594412
TARA viromes	http://www.ebi.ac.uk/ena/data/view/ERR594413
TARA viromes	http://www.ebi.ac.uk/ena/data/view/ERR594415
LIMNOS	https://www.ebi.ac.uk/ena/browser/view/ERS7283106
LIMNOS	https://www.ebi.ac.uk/ena/browser/view/ERS7283107
LIMNOS	https://www.ebi.ac.uk/ena/browser/view/ERS7283187
LIMNOS	https://www.ebi.ac.uk/ena/browser/view/ERS7283108
LIMNOS	https://www.ebi.ac.uk/ena/browser/view/ERS7283188
LIMNOS	https://www.ebi.ac.uk/ena/browser/view/ERS7283109
LIMNOS	https://www.ebi.ac.uk/ena/browser/view/ERS7283110
LIMNOS	https://www.ebi.ac.uk/ena/browser/view/ERS7283189
LIMNOS	https://www.ebi.ac.uk/ena/browser/view/ERS7283111
LIMNOS	https://www.ebi.ac.uk/ena/browser/view/ERS7283190
LIMNOS	https://www.ebi.ac.uk/ena/browser/view/ERS7283112
LIMNOS	https://www.ebi.ac.uk/ena/browser/view/ERS7283191
LIMNOS	https://www.ebi.ac.uk/ena/browser/view/ERS7283113
LIMNOS	https://www.ebi.ac.uk/ena/browser/view/ERS7283192
LIMNOS	https://www.ebi.ac.uk/ena/browser/view/ERS7283114
LIMNOS	https://www.ebi.ac.uk/ena/browser/view/ERS7283193
LIMNOS	https://www.ebi.ac.uk/ena/browser/view/ERS7283115
LIMNOS	https://www.ebi.ac.uk/ena/browser/view/ERS7283194
LIMNOS	https://www.ebi.ac.uk/ena/browser/view/ERS7283116
LIMNOS	https://www.ebi.ac.uk/ena/browser/view/ERS7283195
LIMNOS	https://www.ebi.ac.uk/ena/browser/view/ERS7283117
LIMNOS	https://www.ebi.ac.uk/ena/browser/view/ERS7283196
LIMNOS	https://www.ebi.ac.uk/ena/browser/view/ERS7283118
LIMNOS	https://www.ebi.ac.uk/ena/browser/view/ERS7283197
LIMNOS	https://www.ebi.ac.uk/ena/browser/view/ERS7283119
LIMNOS	https://www.ebi.ac.uk/ena/browser/view/ERS7283198
LIMNOS	https://www.ebi.ac.uk/ena/browser/view/ERS7283120
LIMNOS	https://www.ebi.ac.uk/ena/browser/view/ERS7283199
LIMNOS	https://www.ebi.ac.uk/ena/browser/view/ERS7283121
LIMNOS	https://www.ebi.ac.uk/ena/browser/view/ERS7283200
LIMNOS	https://www.ebi.ac.uk/ena/browser/view/ERS7283122
LIMNOS	https://www.ebi.ac.uk/ena/browser/view/ERS7283201
LIMNOS	https://www.ebi.ac.uk/ena/browser/view/ERS7283123
LIMNOS	https://www.ebi.ac.uk/ena/browser/view/ERS7283202
LIMNOS	https://www.ebi.ac.uk/ena/browser/view/ERS7283124
LIMNOS	https://www.ebi.ac.uk/ena/browser/view/ERS7283203
LIMNOS	https://www.ebi.ac.uk/ena/browser/view/ERS7283125
LIMNOS	https://www.ebi.ac.uk/ena/browser/view/ERS7283204
LIMNOS	https://www.ebi.ac.uk/ena/browser/view/ERS7283126
LIMNOS	https://www.ebi.ac.uk/ena/browser/view/ERS7283205
LIMNOS	https://www.ebi.ac.uk/ena/browser/view/ERS7283127
LIMNOS	https://www.ebi.ac.uk/ena/browser/view/ERS7283206
LIMNOS	https://www.ebi.ac.uk/ena/browser/view/ERS7283128
LIMNOS	https://www.ebi.ac.uk/ena/browser/view/ERS7283207
LIMNOS	https://www.ebi.ac.uk/ena/browser/view/ERS7283129
LIMNOS	https://www.ebi.ac.uk/ena/browser/view/ERS7283208
LIMNOS	https://www.ebi.ac.uk/ena/browser/view/ERS7283130
LIMNOS	https://www.ebi.ac.uk/ena/browser/view/ERS7283209
LIMNOS	https://www.ebi.ac.uk/ena/browser/view/ERS7283131
LIMNOS	https://www.ebi.ac.uk/ena/browser/view/ERS7283210
LIMNOS	https://www.ebi.ac.uk/ena/browser/view/ERS7283132
LIMNOS	https://www.ebi.ac.uk/ena/browser/view/ERS7283133
LIMNOS	https://www.ebi.ac.uk/ena/browser/view/ERS7283211
LIMNOS	https://www.ebi.ac.uk/ena/browser/view/ERS7283134
LIMNOS	https://www.ebi.ac.uk/ena/browser/view/ERS7283135
LIMNOS	https://www.ebi.ac.uk/ena/browser/view/ERS7283212
LIMNOS	https://www.ebi.ac.uk/ena/browser/view/ERS7283213
LIMNOS	https://www.ebi.ac.uk/ena/browser/view/ERS7283214
LIMNOS	https://www.ebi.ac.uk/ena/browser/view/ERS7283215
LIMNOS	https://www.ebi.ac.uk/ena/browser/view/ERS7283216
LIMNOS	https://www.ebi.ac.uk/ena/browser/view/ERS7283136
LIMNOS	https://www.ebi.ac.uk/ena/browser/view/ERS7283217
LIMNOS	https://www.ebi.ac.uk/ena/browser/view/ERS7283137
LIMNOS	https://www.ebi.ac.uk/ena/browser/view/ERS7283218
LIMNOS	https://www.ebi.ac.uk/ena/browser/view/ERS7283219
LIMNOS	https://www.ebi.ac.uk/ena/browser/view/ERS7283138
LIMNOS	https://www.ebi.ac.uk/ena/browser/view/ERS7283220
LIMNOS	https://www.ebi.ac.uk/ena/browser/view/ERS7283139
LIMNOS	https://www.ebi.ac.uk/ena/browser/view/ERS7283221
LIMNOS	https://www.ebi.ac.uk/ena/browser/view/ERS7283140
LIMNOS	https://www.ebi.ac.uk/ena/browser/view/ERS7283222
LIMNOS	https://www.ebi.ac.uk/ena/browser/view/ERS7283141
LIMNOS	https://www.ebi.ac.uk/ena/browser/view/ERS7283223
LIMNOS	https://www.ebi.ac.uk/ena/browser/view/ERS7283142
LIMNOS	https://www.ebi.ac.uk/ena/browser/view/ERS7283224
LIMNOS	https://www.ebi.ac.uk/ena/browser/view/ERS7283143
LIMNOS	https://www.ebi.ac.uk/ena/browser/view/ERS7283225
LIMNOS	https://www.ebi.ac.uk/ena/browser/view/ERS7283144
LIMNOS	https://www.ebi.ac.uk/ena/browser/view/ERS7283226
LIMNOS	https://www.ebi.ac.uk/ena/browser/view/ERS7283145
LIMNOS	https://www.ebi.ac.uk/ena/browser/view/ERS7283227
LIMNOS	https://www.ebi.ac.uk/ena/browser/view/ERS7283146
LIMNOS	https://www.ebi.ac.uk/ena/browser/view/ERS7283228
LIMNOS	https://www.ebi.ac.uk/ena/browser/view/ERS7283147
LIMNOS	https://www.ebi.ac.uk/ena/browser/view/ERS7283229
LIMNOS	https://www.ebi.ac.uk/ena/browser/view/ERS7283148
LIMNOS	https://www.ebi.ac.uk/ena/browser/view/ERS7283230
LIMNOS	https://www.ebi.ac.uk/ena/browser/view/ERS7283231
LIMNOS	https://www.ebi.ac.uk/ena/browser/view/ERS7283149
LIMNOS	https://www.ebi.ac.uk/ena/browser/view/ERS7283232
LIMNOS	https://www.ebi.ac.uk/ena/browser/view/ERS7283150
LIMNOS	https://www.ebi.ac.uk/ena/browser/view/ERS7283233
LIMNOS	https://www.ebi.ac.uk/ena/browser/view/ERS7283151
LIMNOS	https://www.ebi.ac.uk/ena/browser/view/ERS7283234
LIMNOS	https://www.ebi.ac.uk/ena/browser/view/ERS7283152
LIMNOS	https://www.ebi.ac.uk/ena/browser/view/ERS7283153
LIMNOS	https://www.ebi.ac.uk/ena/browser/view/ERS7283257
LIMNOS	https://www.ebi.ac.uk/ena/browser/view/ERS7283154
LIMNOS	https://www.ebi.ac.uk/ena/browser/view/ERS7283258
LIMNOS	https://www.ebi.ac.uk/ena/browser/view/ERS7283155
LIMNOS	https://www.ebi.ac.uk/ena/browser/view/ERS7283259
LIMNOS	https://www.ebi.ac.uk/ena/browser/view/ERS7283156
LIMNOS	https://www.ebi.ac.uk/ena/browser/view/ERS7283260
LIMNOS	https://www.ebi.ac.uk/ena/browser/view/ERS7283157
LIMNOS	https://www.ebi.ac.uk/ena/browser/view/ERS7283261
LIMNOS	https://www.ebi.ac.uk/ena/browser/view/ERS7283104
LIMNOS	https://www.ebi.ac.uk/ena/browser/view/ERS7283185
LIMNOS	https://www.ebi.ac.uk/ena/browser/view/ERS7283105
LIMNOS	https://www.ebi.ac.uk/ena/browser/view/ERS7283186
LIMNOS	https://www.ebi.ac.uk/ena/browser/view/ERS7283158
LIMNOS	https://www.ebi.ac.uk/ena/browser/view/ERS7283235
LIMNOS	https://www.ebi.ac.uk/ena/browser/view/ERS7283159
LIMNOS	https://www.ebi.ac.uk/ena/browser/view/ERS7283236
LIMNOS	https://www.ebi.ac.uk/ena/browser/view/ERS7283160
LIMNOS	https://www.ebi.ac.uk/ena/browser/view/ERS7283237
LIMNOS	https://www.ebi.ac.uk/ena/browser/view/ERS7283161
LIMNOS	https://www.ebi.ac.uk/ena/browser/view/ERS7283238
LIMNOS	https://www.ebi.ac.uk/ena/browser/view/ERS7283162
LIMNOS	https://www.ebi.ac.uk/ena/browser/view/ERS7283239
LIMNOS	https://www.ebi.ac.uk/ena/browser/view/ERS7283163
LIMNOS	https://www.ebi.ac.uk/ena/browser/view/ERS7283240
LIMNOS	https://www.ebi.ac.uk/ena/browser/view/ERS7283164
LIMNOS	https://www.ebi.ac.uk/ena/browser/view/ERS7283241
LIMNOS	https://www.ebi.ac.uk/ena/browser/view/ERS7283165
LIMNOS	https://www.ebi.ac.uk/ena/browser/view/ERS7283242
LIMNOS	https://www.ebi.ac.uk/ena/browser/view/ERS7283243
LIMNOS	https://www.ebi.ac.uk/ena/browser/view/ERS7283166
LIMNOS	https://www.ebi.ac.uk/ena/browser/view/ERS7283244
LIMNOS	https://www.ebi.ac.uk/ena/browser/view/ERS7283167
LIMNOS	https://www.ebi.ac.uk/ena/browser/view/ERS7283245
LIMNOS	https://www.ebi.ac.uk/ena/browser/view/ERS7283168
LIMNOS	https://www.ebi.ac.uk/ena/browser/view/ERS7283246
LIMNOS	https://www.ebi.ac.uk/ena/browser/view/ERS7283169
LIMNOS	https://www.ebi.ac.uk/ena/browser/view/ERS7283170
LIMNOS	https://www.ebi.ac.uk/ena/browser/view/ERS7283171
LIMNOS	https://www.ebi.ac.uk/ena/browser/view/ERS7283247
LIMNOS	https://www.ebi.ac.uk/ena/browser/view/ERS7283172
LIMNOS	https://www.ebi.ac.uk/ena/browser/view/ERS7283173
LIMNOS	https://www.ebi.ac.uk/ena/browser/view/ERS7283248
LIMNOS	https://www.ebi.ac.uk/ena/browser/view/ERS7283174
LIMNOS	https://www.ebi.ac.uk/ena/browser/view/ERS7283175
LIMNOS	https://www.ebi.ac.uk/ena/browser/view/ERS7283249
LIMNOS	https://www.ebi.ac.uk/ena/browser/view/ERS7283176
LIMNOS	https://www.ebi.ac.uk/ena/browser/view/ERS7283250
LIMNOS	https://www.ebi.ac.uk/ena/browser/view/ERS7283177
LIMNOS	https://www.ebi.ac.uk/ena/browser/view/ERS7283251
LIMNOS	https://www.ebi.ac.uk/ena/browser/view/ERS7283178
LIMNOS	https://www.ebi.ac.uk/ena/browser/view/ERS7283179
LIMNOS	https://www.ebi.ac.uk/ena/browser/view/ERS7283252
LIMNOS	https://www.ebi.ac.uk/ena/browser/view/ERS7283180
LIMNOS	https://www.ebi.ac.uk/ena/browser/view/ERS7283253
LIMNOS	https://www.ebi.ac.uk/ena/browser/view/ERS7283181
LIMNOS	https://www.ebi.ac.uk/ena/browser/view/ERS7283254
LIMNOS	https://www.ebi.ac.uk/ena/browser/view/ERS7283182
LIMNOS	https://www.ebi.ac.uk/ena/browser/view/ERS7283255
LIMNOS	https://www.ebi.ac.uk/ena/browser/view/ERS7283183
LIMNOS	https://www.ebi.ac.uk/ena/browser/view/ERS7283256
LIMNOS	https://www.ebi.ac.uk/ena/browser/view/ERS7283184
LIMNOS	https://www.ebi.ac.uk/ena/browser/view/ERS7283345
LIMNOS	https://www.ebi.ac.uk/ena/browser/view/ERS7283521
LIMNOS	https://www.ebi.ac.uk/ena/browser/view/ERS7283597
LIMNOS	https://www.ebi.ac.uk/ena/browser/view/ERS7283346
LIMNOS	https://www.ebi.ac.uk/ena/browser/view/ERS7283347
LIMNOS	https://www.ebi.ac.uk/ena/browser/view/ERS7283442
LIMNOS	https://www.ebi.ac.uk/ena/browser/view/ERS7283522
LIMNOS	https://www.ebi.ac.uk/ena/browser/view/ERS7283348
LIMNOS	https://www.ebi.ac.uk/ena/browser/view/ERS7283523
LIMNOS	https://www.ebi.ac.uk/ena/browser/view/ERS7283598
LIMNOS	https://www.ebi.ac.uk/ena/browser/view/ERS7283349
LIMNOS	https://www.ebi.ac.uk/ena/browser/view/ERS7283524
LIMNOS	https://www.ebi.ac.uk/ena/browser/view/ERS7283599
LIMNOS	https://www.ebi.ac.uk/ena/browser/view/ERS7283350
LIMNOS	https://www.ebi.ac.uk/ena/browser/view/ERS7283443
LIMNOS	https://www.ebi.ac.uk/ena/browser/view/ERS7283525
LIMNOS	https://www.ebi.ac.uk/ena/browser/view/ERS7283600
LIMNOS	https://www.ebi.ac.uk/ena/browser/view/ERS7283461
LIMNOS	https://www.ebi.ac.uk/ena/browser/view/ERS7283444
LIMNOS	https://www.ebi.ac.uk/ena/browser/view/ERS7283491
LIMNOS	https://www.ebi.ac.uk/ena/browser/view/ERS7283526
LIMNOS	https://www.ebi.ac.uk/ena/browser/view/ERS7283445
LIMNOS	https://www.ebi.ac.uk/ena/browser/view/ERS7283527
LIMNOS	https://www.ebi.ac.uk/ena/browser/view/ERS7283601
LIMNOS	https://www.ebi.ac.uk/ena/browser/view/ERS7283446
LIMNOS	https://www.ebi.ac.uk/ena/browser/view/ERS7283602
LIMNOS	https://www.ebi.ac.uk/ena/browser/view/ERS7283447
LIMNOS	https://www.ebi.ac.uk/ena/browser/view/ERS7283471
LIMNOS	https://www.ebi.ac.uk/ena/browser/view/ERS7283509
LIMNOS	https://www.ebi.ac.uk/ena/browser/view/ERS7283351
LIMNOS	https://www.ebi.ac.uk/ena/browser/view/ERS7283528
LIMNOS	https://www.ebi.ac.uk/ena/browser/view/ERS7283291
LIMNOS	https://www.ebi.ac.uk/ena/browser/view/ERS7283529
LIMNOS	https://www.ebi.ac.uk/ena/browser/view/ERS7283352
LIMNOS	https://www.ebi.ac.uk/ena/browser/view/ERS7283516
LIMNOS	https://www.ebi.ac.uk/ena/browser/view/ERS7283530
LIMNOS	https://www.ebi.ac.uk/ena/browser/view/ERS7283340
LIMNOS	https://www.ebi.ac.uk/ena/browser/view/ERS7283478
LIMNOS	https://www.ebi.ac.uk/ena/browser/view/ERS7283603
LIMNOS	https://www.ebi.ac.uk/ena/browser/view/ERS7283353
LIMNOS	https://www.ebi.ac.uk/ena/browser/view/ERS7283448
LIMNOS	https://www.ebi.ac.uk/ena/browser/view/ERS7283531
LIMNOS	https://www.ebi.ac.uk/ena/browser/view/ERS7283262
LIMNOS	https://www.ebi.ac.uk/ena/browser/view/ERS7283306
LIMNOS	https://www.ebi.ac.uk/ena/browser/view/ERS7283532
LIMNOS	https://www.ebi.ac.uk/ena/browser/view/ERS7283604
LIMNOS	https://www.ebi.ac.uk/ena/browser/view/ERS7283266
LIMNOS	https://www.ebi.ac.uk/ena/browser/view/ERS7283312
LIMNOS	https://www.ebi.ac.uk/ena/browser/view/ERS7283488
LIMNOS	https://www.ebi.ac.uk/ena/browser/view/ERS7283533
LIMNOS	https://www.ebi.ac.uk/ena/browser/view/ERS7283316
LIMNOS	https://www.ebi.ac.uk/ena/browser/view/ERS7283354
LIMNOS	https://www.ebi.ac.uk/ena/browser/view/ERS7283492
LIMNOS	https://www.ebi.ac.uk/ena/browser/view/ERS7283534
LIMNOS	https://www.ebi.ac.uk/ena/browser/view/ERS7283274
LIMNOS	https://www.ebi.ac.uk/ena/browser/view/ERS7283467
LIMNOS	https://www.ebi.ac.uk/ena/browser/view/ERS7283498
LIMNOS	https://www.ebi.ac.uk/ena/browser/view/ERS7283355
LIMNOS	https://www.ebi.ac.uk/ena/browser/view/ERS7283505
LIMNOS	https://www.ebi.ac.uk/ena/browser/view/ERS7283535
LIMNOS	https://www.ebi.ac.uk/ena/browser/view/ERS7283356
LIMNOS	https://www.ebi.ac.uk/ena/browser/view/ERS7283605
LIMNOS	https://www.ebi.ac.uk/ena/browser/view/ERS7283331
LIMNOS	https://www.ebi.ac.uk/ena/browser/view/ERS7283357
LIMNOS	https://www.ebi.ac.uk/ena/browser/view/ERS7283511
LIMNOS	https://www.ebi.ac.uk/ena/browser/view/ERS7283536
LIMNOS	https://www.ebi.ac.uk/ena/browser/view/ERS7283537
LIMNOS	https://www.ebi.ac.uk/ena/browser/view/ERS7283335
LIMNOS	https://www.ebi.ac.uk/ena/browser/view/ERS7283358
LIMNOS	https://www.ebi.ac.uk/ena/browser/view/ERS7283517
LIMNOS	https://www.ebi.ac.uk/ena/browser/view/ERS7283538
LIMNOS	https://www.ebi.ac.uk/ena/browser/view/ERS7283359
LIMNOS	https://www.ebi.ac.uk/ena/browser/view/ERS7283539
LIMNOS	https://www.ebi.ac.uk/ena/browser/view/ERS7283343
LIMNOS	https://www.ebi.ac.uk/ena/browser/view/ERS7283606
LIMNOS	https://www.ebi.ac.uk/ena/browser/view/ERS7283307
LIMNOS	https://www.ebi.ac.uk/ena/browser/view/ERS7283540
LIMNOS	https://www.ebi.ac.uk/ena/browser/view/ERS7283313
LIMNOS	https://www.ebi.ac.uk/ena/browser/view/ERS7283541
LIMNOS	https://www.ebi.ac.uk/ena/browser/view/ERS7283317
LIMNOS	https://www.ebi.ac.uk/ena/browser/view/ERS7283360
LIMNOS	https://www.ebi.ac.uk/ena/browser/view/ERS7283542
LIMNOS	https://www.ebi.ac.uk/ena/browser/view/ERS7283607
LIMNOS	https://www.ebi.ac.uk/ena/browser/view/ERS7283275
LIMNOS	https://www.ebi.ac.uk/ena/browser/view/ERS7283321
LIMNOS	https://www.ebi.ac.uk/ena/browser/view/ERS7283499
LIMNOS	https://www.ebi.ac.uk/ena/browser/view/ERS7283543
LIMNOS	https://www.ebi.ac.uk/ena/browser/view/ERS7283280
LIMNOS	https://www.ebi.ac.uk/ena/browser/view/ERS7283326
LIMNOS	https://www.ebi.ac.uk/ena/browser/view/ERS7283544
LIMNOS	https://www.ebi.ac.uk/ena/browser/view/ERS7283608
LIMNOS	https://www.ebi.ac.uk/ena/browser/view/ERS7283284
LIMNOS	https://www.ebi.ac.uk/ena/browser/view/ERS7283329
LIMNOS	https://www.ebi.ac.uk/ena/browser/view/ERS7283288
LIMNOS	https://www.ebi.ac.uk/ena/browser/view/ERS7283289
LIMNOS	https://www.ebi.ac.uk/ena/browser/view/ERS7283545
LIMNOS	https://www.ebi.ac.uk/ena/browser/view/ERS7283609
LIMNOS	https://www.ebi.ac.uk/ena/browser/view/ERS7283361
LIMNOS	https://www.ebi.ac.uk/ena/browser/view/ERS7283294
LIMNOS	https://www.ebi.ac.uk/ena/browser/view/ERS7283336
LIMNOS	https://www.ebi.ac.uk/ena/browser/view/ERS7283546
LIMNOS	https://www.ebi.ac.uk/ena/browser/view/ERS7283610
LIMNOS	https://www.ebi.ac.uk/ena/browser/view/ERS7283298
LIMNOS	https://www.ebi.ac.uk/ena/browser/view/ERS7283341
LIMNOS	https://www.ebi.ac.uk/ena/browser/view/ERS7283547
LIMNOS	https://www.ebi.ac.uk/ena/browser/view/ERS7283611
LIMNOS	https://www.ebi.ac.uk/ena/browser/view/ERS7283344
LIMNOS	https://www.ebi.ac.uk/ena/browser/view/ERS7283362
LIMNOS	https://www.ebi.ac.uk/ena/browser/view/ERS7283520
LIMNOS	https://www.ebi.ac.uk/ena/browser/view/ERS7283548
LIMNOS	https://www.ebi.ac.uk/ena/browser/view/ERS7283309
LIMNOS	https://www.ebi.ac.uk/ena/browser/view/ERS7283363
LIMNOS	https://www.ebi.ac.uk/ena/browser/view/ERS7283549
LIMNOS	https://www.ebi.ac.uk/ena/browser/view/ERS7283318
LIMNOS	https://www.ebi.ac.uk/ena/browser/view/ERS7283364
LIMNOS	https://www.ebi.ac.uk/ena/browser/view/ERS7283493
LIMNOS	https://www.ebi.ac.uk/ena/browser/view/ERS7283550
LIMNOS	https://www.ebi.ac.uk/ena/browser/view/ERS7283365
LIMNOS	https://www.ebi.ac.uk/ena/browser/view/ERS7283500
LIMNOS	https://www.ebi.ac.uk/ena/browser/view/ERS7283551
LIMNOS	https://www.ebi.ac.uk/ena/browser/view/ERS7283281
LIMNOS	https://www.ebi.ac.uk/ena/browser/view/ERS7283449
LIMNOS	https://www.ebi.ac.uk/ena/browser/view/ERS7283612
LIMNOS	https://www.ebi.ac.uk/ena/browser/view/ERS7283472
LIMNOS	https://www.ebi.ac.uk/ena/browser/view/ERS7283613
LIMNOS	https://www.ebi.ac.uk/ena/browser/view/ERS7283552
LIMNOS	https://www.ebi.ac.uk/ena/browser/view/ERS7283614
LIMNOS	https://www.ebi.ac.uk/ena/browser/view/ERS7283366
LIMNOS	https://www.ebi.ac.uk/ena/browser/view/ERS7283553
LIMNOS	https://www.ebi.ac.uk/ena/browser/view/ERS7283615
LIMNOS	https://www.ebi.ac.uk/ena/browser/view/ERS7283337
LIMNOS	https://www.ebi.ac.uk/ena/browser/view/ERS7283450
LIMNOS	https://www.ebi.ac.uk/ena/browser/view/ERS7283554
LIMNOS	https://www.ebi.ac.uk/ena/browser/view/ERS7283616
LIMNOS	https://www.ebi.ac.uk/ena/browser/view/ERS7283299
LIMNOS	https://www.ebi.ac.uk/ena/browser/view/ERS7283479
LIMNOS	https://www.ebi.ac.uk/ena/browser/view/ERS7283302
LIMNOS	https://www.ebi.ac.uk/ena/browser/view/ERS7283482
LIMNOS	https://www.ebi.ac.uk/ena/browser/view/ERS7283617
LIMNOS	https://www.ebi.ac.uk/ena/browser/view/ERS7283264
LIMNOS	https://www.ebi.ac.uk/ena/browser/view/ERS7283310
LIMNOS	https://www.ebi.ac.uk/ena/browser/view/ERS7283487
LIMNOS	https://www.ebi.ac.uk/ena/browser/view/ERS7283555
LIMNOS	https://www.ebi.ac.uk/ena/browser/view/ERS7283267
LIMNOS	https://www.ebi.ac.uk/ena/browser/view/ERS7283314
LIMNOS	https://www.ebi.ac.uk/ena/browser/view/ERS7283556
LIMNOS	https://www.ebi.ac.uk/ena/browser/view/ERS7283618
LIMNOS	https://www.ebi.ac.uk/ena/browser/view/ERS7283270
LIMNOS	https://www.ebi.ac.uk/ena/browser/view/ERS7283464
LIMNOS	https://www.ebi.ac.uk/ena/browser/view/ERS7283494
LIMNOS	https://www.ebi.ac.uk/ena/browser/view/ERS7283276
LIMNOS	https://www.ebi.ac.uk/ena/browser/view/ERS7283322
LIMNOS	https://www.ebi.ac.uk/ena/browser/view/ERS7283468
LIMNOS	https://www.ebi.ac.uk/ena/browser/view/ERS7283501
LIMNOS	https://www.ebi.ac.uk/ena/browser/view/ERS7283282
LIMNOS	https://www.ebi.ac.uk/ena/browser/view/ERS7283469
LIMNOS	https://www.ebi.ac.uk/ena/browser/view/ERS7283506
LIMNOS	https://www.ebi.ac.uk/ena/browser/view/ERS7283285
LIMNOS	https://www.ebi.ac.uk/ena/browser/view/ERS7283619
LIMNOS	https://www.ebi.ac.uk/ena/browser/view/ERS7283473
LIMNOS	https://www.ebi.ac.uk/ena/browser/view/ERS7283596
LIMNOS	https://www.ebi.ac.uk/ena/browser/view/ERS7283334
LIMNOS	https://www.ebi.ac.uk/ena/browser/view/ERS7283367
LIMNOS	https://www.ebi.ac.uk/ena/browser/view/ERS7283475
LIMNOS	https://www.ebi.ac.uk/ena/browser/view/ERS7283514
LIMNOS	https://www.ebi.ac.uk/ena/browser/view/ERS7283295
LIMNOS	https://www.ebi.ac.uk/ena/browser/view/ERS7283557
LIMNOS	https://www.ebi.ac.uk/ena/browser/view/ERS7283300
LIMNOS	https://www.ebi.ac.uk/ena/browser/view/ERS7283451
LIMNOS	https://www.ebi.ac.uk/ena/browser/view/ERS7283480
LIMNOS	https://www.ebi.ac.uk/ena/browser/view/ERS7283620
LIMNOS	https://www.ebi.ac.uk/ena/browser/view/ERS7283303
LIMNOS	https://www.ebi.ac.uk/ena/browser/view/ERS7283452
LIMNOS	https://www.ebi.ac.uk/ena/browser/view/ERS7283483
LIMNOS	https://www.ebi.ac.uk/ena/browser/view/ERS7283271
LIMNOS	https://www.ebi.ac.uk/ena/browser/view/ERS7283453
LIMNOS	https://www.ebi.ac.uk/ena/browser/view/ERS7283465
LIMNOS	https://www.ebi.ac.uk/ena/browser/view/ERS7283495
LIMNOS	https://www.ebi.ac.uk/ena/browser/view/ERS7283277
LIMNOS	https://www.ebi.ac.uk/ena/browser/view/ERS7283323
LIMNOS	https://www.ebi.ac.uk/ena/browser/view/ERS7283502
LIMNOS	https://www.ebi.ac.uk/ena/browser/view/ERS7283558
LIMNOS	https://www.ebi.ac.uk/ena/browser/view/ERS7283327
LIMNOS	https://www.ebi.ac.uk/ena/browser/view/ERS7283470
LIMNOS	https://www.ebi.ac.uk/ena/browser/view/ERS7283507
LIMNOS	https://www.ebi.ac.uk/ena/browser/view/ERS7283286
LIMNOS	https://www.ebi.ac.uk/ena/browser/view/ERS7283330
LIMNOS	https://www.ebi.ac.uk/ena/browser/view/ERS7283559
LIMNOS	https://www.ebi.ac.uk/ena/browser/view/ERS7283621
LIMNOS	https://www.ebi.ac.uk/ena/browser/view/ERS7283332
LIMNOS	https://www.ebi.ac.uk/ena/browser/view/ERS7283512
LIMNOS	https://www.ebi.ac.uk/ena/browser/view/ERS7283560
LIMNOS	https://www.ebi.ac.uk/ena/browser/view/ERS7283292
LIMNOS	https://www.ebi.ac.uk/ena/browser/view/ERS7283561
LIMNOS	https://www.ebi.ac.uk/ena/browser/view/ERS7283622
LIMNOS	https://www.ebi.ac.uk/ena/browser/view/ERS7283296
LIMNOS	https://www.ebi.ac.uk/ena/browser/view/ERS7283338
LIMNOS	https://www.ebi.ac.uk/ena/browser/view/ERS7283454
LIMNOS	https://www.ebi.ac.uk/ena/browser/view/ERS7283623
LIMNOS	https://www.ebi.ac.uk/ena/browser/view/ERS7283301
LIMNOS	https://www.ebi.ac.uk/ena/browser/view/ERS7283481
LIMNOS	https://www.ebi.ac.uk/ena/browser/view/ERS7283624
LIMNOS	https://www.ebi.ac.uk/ena/browser/view/ERS7283304
LIMNOS	https://www.ebi.ac.uk/ena/browser/view/ERS7283562
LIMNOS	https://www.ebi.ac.uk/ena/browser/view/ERS7283263
LIMNOS	https://www.ebi.ac.uk/ena/browser/view/ERS7283308
LIMNOS	https://www.ebi.ac.uk/ena/browser/view/ERS7283485
LIMNOS	https://www.ebi.ac.uk/ena/browser/view/ERS7283563
LIMNOS	https://www.ebi.ac.uk/ena/browser/view/ERS7283670
LIMNOS	https://www.ebi.ac.uk/ena/browser/view/ERS7283265
LIMNOS	https://www.ebi.ac.uk/ena/browser/view/ERS7283455
LIMNOS	https://www.ebi.ac.uk/ena/browser/view/ERS7283460
LIMNOS	https://www.ebi.ac.uk/ena/browser/view/ERS7283625
LIMNOS	https://www.ebi.ac.uk/ena/browser/view/ERS7283673
LIMNOS	https://www.ebi.ac.uk/ena/browser/view/ERS7283268
LIMNOS	https://www.ebi.ac.uk/ena/browser/view/ERS7283315
LIMNOS	https://www.ebi.ac.uk/ena/browser/view/ERS7283462
LIMNOS	https://www.ebi.ac.uk/ena/browser/view/ERS7283489
LIMNOS	https://www.ebi.ac.uk/ena/browser/view/ERS7283674
LIMNOS	https://www.ebi.ac.uk/ena/browser/view/ERS7283272
LIMNOS	https://www.ebi.ac.uk/ena/browser/view/ERS7283319
LIMNOS	https://www.ebi.ac.uk/ena/browser/view/ERS7283466
LIMNOS	https://www.ebi.ac.uk/ena/browser/view/ERS7283496
LIMNOS	https://www.ebi.ac.uk/ena/browser/view/ERS7283675
LIMNOS	https://www.ebi.ac.uk/ena/browser/view/ERS7283278
LIMNOS	https://www.ebi.ac.uk/ena/browser/view/ERS7283324
LIMNOS	https://www.ebi.ac.uk/ena/browser/view/ERS7283503
LIMNOS	https://www.ebi.ac.uk/ena/browser/view/ERS7283626
LIMNOS	https://www.ebi.ac.uk/ena/browser/view/ERS7283676
LIMNOS	https://www.ebi.ac.uk/ena/browser/view/ERS7283283
LIMNOS	https://www.ebi.ac.uk/ena/browser/view/ERS7283328
LIMNOS	https://www.ebi.ac.uk/ena/browser/view/ERS7283627
LIMNOS	https://www.ebi.ac.uk/ena/browser/view/ERS7283677
LIMNOS	https://www.ebi.ac.uk/ena/browser/view/ERS7283287
LIMNOS	https://www.ebi.ac.uk/ena/browser/view/ERS7283628
LIMNOS	https://www.ebi.ac.uk/ena/browser/view/ERS7283678
LIMNOS	https://www.ebi.ac.uk/ena/browser/view/ERS7283333
LIMNOS	https://www.ebi.ac.uk/ena/browser/view/ERS7283368
LIMNOS	https://www.ebi.ac.uk/ena/browser/view/ERS7283564
LIMNOS	https://www.ebi.ac.uk/ena/browser/view/ERS7283629
LIMNOS	https://www.ebi.ac.uk/ena/browser/view/ERS7283293
LIMNOS	https://www.ebi.ac.uk/ena/browser/view/ERS7283476
LIMNOS	https://www.ebi.ac.uk/ena/browser/view/ERS7283630
LIMNOS	https://www.ebi.ac.uk/ena/browser/view/ERS7283297
LIMNOS	https://www.ebi.ac.uk/ena/browser/view/ERS7283339
LIMNOS	https://www.ebi.ac.uk/ena/browser/view/ERS7283477
LIMNOS	https://www.ebi.ac.uk/ena/browser/view/ERS7283518
LIMNOS	https://www.ebi.ac.uk/ena/browser/view/ERS7283671
LIMNOS	https://www.ebi.ac.uk/ena/browser/view/ERS7283342
LIMNOS	https://www.ebi.ac.uk/ena/browser/view/ERS7283456
LIMNOS	https://www.ebi.ac.uk/ena/browser/view/ERS7283519
LIMNOS	https://www.ebi.ac.uk/ena/browser/view/ERS7283672
LIMNOS	https://www.ebi.ac.uk/ena/browser/view/ERS7283305
LIMNOS	https://www.ebi.ac.uk/ena/browser/view/ERS7283369
LIMNOS	https://www.ebi.ac.uk/ena/browser/view/ERS7283457
LIMNOS	https://www.ebi.ac.uk/ena/browser/view/ERS7283486
LIMNOS	https://www.ebi.ac.uk/ena/browser/view/ERS7283565
LIMNOS	https://www.ebi.ac.uk/ena/browser/view/ERS7283311
LIMNOS	https://www.ebi.ac.uk/ena/browser/view/ERS7283566
LIMNOS	https://www.ebi.ac.uk/ena/browser/view/ERS7283269
LIMNOS	https://www.ebi.ac.uk/ena/browser/view/ERS7283458
LIMNOS	https://www.ebi.ac.uk/ena/browser/view/ERS7283463
LIMNOS	https://www.ebi.ac.uk/ena/browser/view/ERS7283490
LIMNOS	https://www.ebi.ac.uk/ena/browser/view/ERS7283273
LIMNOS	https://www.ebi.ac.uk/ena/browser/view/ERS7283320
LIMNOS	https://www.ebi.ac.uk/ena/browser/view/ERS7283497
LIMNOS	https://www.ebi.ac.uk/ena/browser/view/ERS7283567
LIMNOS	https://www.ebi.ac.uk/ena/browser/view/ERS7283279
LIMNOS	https://www.ebi.ac.uk/ena/browser/view/ERS7283325
LIMNOS	https://www.ebi.ac.uk/ena/browser/view/ERS7283504
LIMNOS	https://www.ebi.ac.uk/ena/browser/view/ERS7283568
LIMNOS	https://www.ebi.ac.uk/ena/browser/view/ERS7283508
LIMNOS	https://www.ebi.ac.uk/ena/browser/view/ERS7283569
LIMNOS	https://www.ebi.ac.uk/ena/browser/view/ERS7283510
LIMNOS	https://www.ebi.ac.uk/ena/browser/view/ERS7283570
LIMNOS	https://www.ebi.ac.uk/ena/browser/view/ERS7283290
LIMNOS	https://www.ebi.ac.uk/ena/browser/view/ERS7283459
LIMNOS	https://www.ebi.ac.uk/ena/browser/view/ERS7283474
LIMNOS	https://www.ebi.ac.uk/ena/browser/view/ERS7283513
LIMNOS	https://www.ebi.ac.uk/ena/browser/view/ERS7283370
LIMNOS	https://www.ebi.ac.uk/ena/browser/view/ERS7283484
LIMNOS	https://www.ebi.ac.uk/ena/browser/view/ERS7283515
LIMNOS	https://www.ebi.ac.uk/ena/browser/view/ERS7283571
LIMNOS	https://www.ebi.ac.uk/ena/browser/view/ERS7283572
LIMNOS	https://www.ebi.ac.uk/ena/browser/view/ERS7283680
LIMNOS	https://www.ebi.ac.uk/ena/browser/view/ERS7283682
LIMNOS	https://www.ebi.ac.uk/ena/browser/view/ERS7283683
LIMNOS	https://www.ebi.ac.uk/ena/browser/view/ERS7283684
LIMNOS	https://www.ebi.ac.uk/ena/browser/view/ERS7283685
LIMNOS	https://www.ebi.ac.uk/ena/browser/view/ERS7283686
LIMNOS	https://www.ebi.ac.uk/ena/browser/view/ERS7283679
LIMNOS	https://www.ebi.ac.uk/ena/browser/view/ERS7283681
LIMNOS	https://www.ebi.ac.uk/ena/browser/view/ERS7283441
LIMNOS	https://www.ebi.ac.uk/ena/browser/view/ERS7283378
LIMNOS	https://www.ebi.ac.uk/ena/browser/view/ERS7283413
LIMNOS	https://www.ebi.ac.uk/ena/browser/view/ERS7283575
LIMNOS	https://www.ebi.ac.uk/ena/browser/view/ERS7283383
LIMNOS	https://www.ebi.ac.uk/ena/browser/view/ERS7283417
LIMNOS	https://www.ebi.ac.uk/ena/browser/view/ERS7283579
LIMNOS	https://www.ebi.ac.uk/ena/browser/view/ERS7283386
LIMNOS	https://www.ebi.ac.uk/ena/browser/view/ERS7283420
LIMNOS	https://www.ebi.ac.uk/ena/browser/view/ERS7283583
LIMNOS	https://www.ebi.ac.uk/ena/browser/view/ERS7283389
LIMNOS	https://www.ebi.ac.uk/ena/browser/view/ERS7283423
LIMNOS	https://www.ebi.ac.uk/ena/browser/view/ERS7283393
LIMNOS	https://www.ebi.ac.uk/ena/browser/view/ERS7283425
LIMNOS	https://www.ebi.ac.uk/ena/browser/view/ERS7283594
LIMNOS	https://www.ebi.ac.uk/ena/browser/view/ERS7283374
LIMNOS	https://www.ebi.ac.uk/ena/browser/view/ERS7283379
LIMNOS	https://www.ebi.ac.uk/ena/browser/view/ERS7283576
LIMNOS	https://www.ebi.ac.uk/ena/browser/view/ERS7283418
LIMNOS	https://www.ebi.ac.uk/ena/browser/view/ERS7283580
LIMNOS	https://www.ebi.ac.uk/ena/browser/view/ERS7283421
LIMNOS	https://www.ebi.ac.uk/ena/browser/view/ERS7283584
LIMNOS	https://www.ebi.ac.uk/ena/browser/view/ERS7283390
LIMNOS	https://www.ebi.ac.uk/ena/browser/view/ERS7283424
LIMNOS	https://www.ebi.ac.uk/ena/browser/view/ERS7283587
LIMNOS	https://www.ebi.ac.uk/ena/browser/view/ERS7283394
LIMNOS	https://www.ebi.ac.uk/ena/browser/view/ERS7283590
LIMNOS	https://www.ebi.ac.uk/ena/browser/view/ERS7283398
LIMNOS	https://www.ebi.ac.uk/ena/browser/view/ERS7283429
LIMNOS	https://www.ebi.ac.uk/ena/browser/view/ERS7283592
LIMNOS	https://www.ebi.ac.uk/ena/browser/view/ERS7283402
LIMNOS	https://www.ebi.ac.uk/ena/browser/view/ERS7283433
LIMNOS	https://www.ebi.ac.uk/ena/browser/view/ERS7283595
LIMNOS	https://www.ebi.ac.uk/ena/browser/view/ERS7283404
LIMNOS	https://www.ebi.ac.uk/ena/browser/view/ERS7283407
LIMNOS	https://www.ebi.ac.uk/ena/browser/view/ERS7283439
LIMNOS	https://www.ebi.ac.uk/ena/browser/view/ERS7283371
LIMNOS	https://www.ebi.ac.uk/ena/browser/view/ERS7283573
LIMNOS	https://www.ebi.ac.uk/ena/browser/view/ERS7283375
LIMNOS	https://www.ebi.ac.uk/ena/browser/view/ERS7283376
LIMNOS	https://www.ebi.ac.uk/ena/browser/view/ERS7283411
LIMNOS	https://www.ebi.ac.uk/ena/browser/view/ERS7283380
LIMNOS	https://www.ebi.ac.uk/ena/browser/view/ERS7283414
LIMNOS	https://www.ebi.ac.uk/ena/browser/view/ERS7283581
LIMNOS	https://www.ebi.ac.uk/ena/browser/view/ERS7283395
LIMNOS	https://www.ebi.ac.uk/ena/browser/view/ERS7283426
LIMNOS	https://www.ebi.ac.uk/ena/browser/view/ERS7283591
LIMNOS	https://www.ebi.ac.uk/ena/browser/view/ERS7283399
LIMNOS	https://www.ebi.ac.uk/ena/browser/view/ERS7283430
LIMNOS	https://www.ebi.ac.uk/ena/browser/view/ERS7283593
LIMNOS	https://www.ebi.ac.uk/ena/browser/view/ERS7283434
LIMNOS	https://www.ebi.ac.uk/ena/browser/view/ERS7283405
LIMNOS	https://www.ebi.ac.uk/ena/browser/view/ERS7283437
LIMNOS	https://www.ebi.ac.uk/ena/browser/view/ERS7283408
LIMNOS	https://www.ebi.ac.uk/ena/browser/view/ERS7283440
LIMNOS	https://www.ebi.ac.uk/ena/browser/view/ERS7283372
LIMNOS	https://www.ebi.ac.uk/ena/browser/view/ERS7283381
LIMNOS	https://www.ebi.ac.uk/ena/browser/view/ERS7283415
LIMNOS	https://www.ebi.ac.uk/ena/browser/view/ERS7283577
LIMNOS	https://www.ebi.ac.uk/ena/browser/view/ERS7283384
LIMNOS	https://www.ebi.ac.uk/ena/browser/view/ERS7283582
LIMNOS	https://www.ebi.ac.uk/ena/browser/view/ERS7283387
LIMNOS	https://www.ebi.ac.uk/ena/browser/view/ERS7283422
LIMNOS	https://www.ebi.ac.uk/ena/browser/view/ERS7283585
LIMNOS	https://www.ebi.ac.uk/ena/browser/view/ERS7283391
LIMNOS	https://www.ebi.ac.uk/ena/browser/view/ERS7283588
LIMNOS	https://www.ebi.ac.uk/ena/browser/view/ERS7283396
LIMNOS	https://www.ebi.ac.uk/ena/browser/view/ERS7283427
LIMNOS	https://www.ebi.ac.uk/ena/browser/view/ERS7283400
LIMNOS	https://www.ebi.ac.uk/ena/browser/view/ERS7283431
LIMNOS	https://www.ebi.ac.uk/ena/browser/view/ERS7283435
LIMNOS	https://www.ebi.ac.uk/ena/browser/view/ERS7283406
LIMNOS	https://www.ebi.ac.uk/ena/browser/view/ERS7283438
LIMNOS	https://www.ebi.ac.uk/ena/browser/view/ERS7283409
LIMNOS	https://www.ebi.ac.uk/ena/browser/view/ERS7283373
LIMNOS	https://www.ebi.ac.uk/ena/browser/view/ERS7283410
LIMNOS	https://www.ebi.ac.uk/ena/browser/view/ERS7283377
LIMNOS	https://www.ebi.ac.uk/ena/browser/view/ERS7283412
LIMNOS	https://www.ebi.ac.uk/ena/browser/view/ERS7283574
LIMNOS	https://www.ebi.ac.uk/ena/browser/view/ERS7283382
LIMNOS	https://www.ebi.ac.uk/ena/browser/view/ERS7283416
LIMNOS	https://www.ebi.ac.uk/ena/browser/view/ERS7283578
LIMNOS	https://www.ebi.ac.uk/ena/browser/view/ERS7283385
LIMNOS	https://www.ebi.ac.uk/ena/browser/view/ERS7283419
LIMNOS	https://www.ebi.ac.uk/ena/browser/view/ERS7283388
LIMNOS	https://www.ebi.ac.uk/ena/browser/view/ERS7283586
LIMNOS	https://www.ebi.ac.uk/ena/browser/view/ERS7283392
LIMNOS	https://www.ebi.ac.uk/ena/browser/view/ERS7283589
LIMNOS	https://www.ebi.ac.uk/ena/browser/view/ERS7283397
LIMNOS	https://www.ebi.ac.uk/ena/browser/view/ERS7283428
LIMNOS	https://www.ebi.ac.uk/ena/browser/view/ERS7283401
LIMNOS	https://www.ebi.ac.uk/ena/browser/view/ERS7283432
LIMNOS	https://www.ebi.ac.uk/ena/browser/view/ERS7283403
LIMNOS	https://www.ebi.ac.uk/ena/browser/view/ERS7283436
LIMNOS	https://www.ebi.ac.uk/ena/browser/view/ERS7283688
LIMNOS	https://www.ebi.ac.uk/ena/browser/view/ERS7283691
LIMNOS	https://www.ebi.ac.uk/ena/browser/view/ERS7283692
LIMNOS	https://www.ebi.ac.uk/ena/browser/view/ERS7283693
LIMNOS	https://www.ebi.ac.uk/ena/browser/view/ERS7283694
LIMNOS	https://www.ebi.ac.uk/ena/browser/view/ERS7283695
LIMNOS	https://www.ebi.ac.uk/ena/browser/view/ERS7283696
LIMNOS	https://www.ebi.ac.uk/ena/browser/view/ERS7283687
LIMNOS	https://www.ebi.ac.uk/ena/browser/view/ERS7283689
LIMNOS	https://www.ebi.ac.uk/ena/browser/view/ERS7283690
LIMNOS	https://www.ebi.ac.uk/ena/browser/view/ERS7283699
LIMNOS	https://www.ebi.ac.uk/ena/browser/view/ERS7283700
LIMNOS	https://www.ebi.ac.uk/ena/browser/view/ERS7283701
LIMNOS	https://www.ebi.ac.uk/ena/browser/view/ERS7283702
LIMNOS	https://www.ebi.ac.uk/ena/browser/view/ERS7283703
LIMNOS	https://www.ebi.ac.uk/ena/browser/view/ERS7283704
LIMNOS	https://www.ebi.ac.uk/ena/browser/view/ERS7283705
LIMNOS	https://www.ebi.ac.uk/ena/browser/view/ERS7283697
LIMNOS	https://www.ebi.ac.uk/ena/browser/view/ERS7283698
LIMNOS	https://www.ebi.ac.uk/ena/browser/view/ERS7283723
LIMNOS	https://www.ebi.ac.uk/ena/browser/view/ERS7283724
LIMNOS	https://www.ebi.ac.uk/ena/browser/view/ERS7283911
LIMNOS	https://www.ebi.ac.uk/ena/browser/view/ERS7283831
LIMNOS	https://www.ebi.ac.uk/ena/browser/view/ERS7283912
LIMNOS	https://www.ebi.ac.uk/ena/browser/view/ERS7283832
LIMNOS	https://www.ebi.ac.uk/ena/browser/view/ERS7283913
LIMNOS	https://www.ebi.ac.uk/ena/browser/view/ERS7283833
LIMNOS	https://www.ebi.ac.uk/ena/browser/view/ERS7283914
LIMNOS	https://www.ebi.ac.uk/ena/browser/view/ERS7283915
LIMNOS	https://www.ebi.ac.uk/ena/browser/view/ERS7283834
LIMNOS	https://www.ebi.ac.uk/ena/browser/view/ERS7283916
LIMNOS	https://www.ebi.ac.uk/ena/browser/view/ERS7283835
LIMNOS	https://www.ebi.ac.uk/ena/browser/view/ERS7283917
LIMNOS	https://www.ebi.ac.uk/ena/browser/view/ERS7283918
LIMNOS	https://www.ebi.ac.uk/ena/browser/view/ERS7283919
LIMNOS	https://www.ebi.ac.uk/ena/browser/view/ERS7283920
LIMNOS	https://www.ebi.ac.uk/ena/browser/view/ERS7283921
LIMNOS	https://www.ebi.ac.uk/ena/browser/view/ERS7283922
LIMNOS	https://www.ebi.ac.uk/ena/browser/view/ERS7283730
LIMNOS	https://www.ebi.ac.uk/ena/browser/view/ERS7283807
LIMNOS	https://www.ebi.ac.uk/ena/browser/view/ERS7283905
LIMNOS	https://www.ebi.ac.uk/ena/browser/view/ERS7283742
LIMNOS	https://www.ebi.ac.uk/ena/browser/view/ERS7283727
LIMNOS	https://www.ebi.ac.uk/ena/browser/view/ERS7283839
LIMNOS	https://www.ebi.ac.uk/ena/browser/view/ERS7283728
LIMNOS	https://www.ebi.ac.uk/ena/browser/view/ERS7283765
LIMNOS	https://www.ebi.ac.uk/ena/browser/view/ERS7283729
LIMNOS	https://www.ebi.ac.uk/ena/browser/view/ERS7283862
LIMNOS	https://www.ebi.ac.uk/ena/browser/view/ERS7283731
LIMNOS	https://www.ebi.ac.uk/ena/browser/view/ERS7283789
LIMNOS	https://www.ebi.ac.uk/ena/browser/view/ERS7283877
LIMNOS	https://www.ebi.ac.uk/ena/browser/view/ERS7283732
LIMNOS	https://www.ebi.ac.uk/ena/browser/view/ERS7283798
LIMNOS	https://www.ebi.ac.uk/ena/browser/view/ERS7283733
LIMNOS	https://www.ebi.ac.uk/ena/browser/view/ERS7283817
LIMNOS	https://www.ebi.ac.uk/ena/browser/view/ERS7283899
LIMNOS	https://www.ebi.ac.uk/ena/browser/view/ERS7283734
LIMNOS	https://www.ebi.ac.uk/ena/browser/view/ERS7283756
LIMNOS	https://www.ebi.ac.uk/ena/browser/view/ERS7283848
LIMNOS	https://www.ebi.ac.uk/ena/browser/view/ERS7283766
LIMNOS	https://www.ebi.ac.uk/ena/browser/view/ERS7283855
LIMNOS	https://www.ebi.ac.uk/ena/browser/view/ERS7283735
LIMNOS	https://www.ebi.ac.uk/ena/browser/view/ERS7283773
LIMNOS	https://www.ebi.ac.uk/ena/browser/view/ERS7283781
LIMNOS	https://www.ebi.ac.uk/ena/browser/view/ERS7283870
LIMNOS	https://www.ebi.ac.uk/ena/browser/view/ERS7283790
LIMNOS	https://www.ebi.ac.uk/ena/browser/view/ERS7283878
LIMNOS	https://www.ebi.ac.uk/ena/browser/view/ERS7283799
LIMNOS	https://www.ebi.ac.uk/ena/browser/view/ERS7283884
LIMNOS	https://www.ebi.ac.uk/ena/browser/view/ERS7283736
LIMNOS	https://www.ebi.ac.uk/ena/browser/view/ERS7283808
LIMNOS	https://www.ebi.ac.uk/ena/browser/view/ERS7283737
LIMNOS	https://www.ebi.ac.uk/ena/browser/view/ERS7283818
LIMNOS	https://www.ebi.ac.uk/ena/browser/view/ERS7283824
LIMNOS	https://www.ebi.ac.uk/ena/browser/view/ERS7283743
LIMNOS	https://www.ebi.ac.uk/ena/browser/view/ERS7283747
LIMNOS	https://www.ebi.ac.uk/ena/browser/view/ERS7283752
LIMNOS	https://www.ebi.ac.uk/ena/browser/view/ERS7283843
LIMNOS	https://www.ebi.ac.uk/ena/browser/view/ERS7283757
LIMNOS	https://www.ebi.ac.uk/ena/browser/view/ERS7283849
LIMNOS	https://www.ebi.ac.uk/ena/browser/view/ERS7283856
LIMNOS	https://www.ebi.ac.uk/ena/browser/view/ERS7283774
LIMNOS	https://www.ebi.ac.uk/ena/browser/view/ERS7283863
LIMNOS	https://www.ebi.ac.uk/ena/browser/view/ERS7283782
LIMNOS	https://www.ebi.ac.uk/ena/browser/view/ERS7283871
LIMNOS	https://www.ebi.ac.uk/ena/browser/view/ERS7283738
LIMNOS	https://www.ebi.ac.uk/ena/browser/view/ERS7283791
LIMNOS	https://www.ebi.ac.uk/ena/browser/view/ERS7283800
LIMNOS	https://www.ebi.ac.uk/ena/browser/view/ERS7283885
LIMNOS	https://www.ebi.ac.uk/ena/browser/view/ERS7283809
LIMNOS	https://www.ebi.ac.uk/ena/browser/view/ERS7283810
LIMNOS	https://www.ebi.ac.uk/ena/browser/view/ERS7283892
LIMNOS	https://www.ebi.ac.uk/ena/browser/view/ERS7283739
LIMNOS	https://www.ebi.ac.uk/ena/browser/view/ERS7283819
LIMNOS	https://www.ebi.ac.uk/ena/browser/view/ERS7283825
LIMNOS	https://www.ebi.ac.uk/ena/browser/view/ERS7283748
LIMNOS	https://www.ebi.ac.uk/ena/browser/view/ERS7283758
LIMNOS	https://www.ebi.ac.uk/ena/browser/view/ERS7283850
LIMNOS	https://www.ebi.ac.uk/ena/browser/view/ERS7283767
LIMNOS	https://www.ebi.ac.uk/ena/browser/view/ERS7283775
LIMNOS	https://www.ebi.ac.uk/ena/browser/view/ERS7283864
LIMNOS	https://www.ebi.ac.uk/ena/browser/view/ERS7283740
LIMNOS	https://www.ebi.ac.uk/ena/browser/view/ERS7283783
LIMNOS	https://www.ebi.ac.uk/ena/browser/view/ERS7283792
LIMNOS	https://www.ebi.ac.uk/ena/browser/view/ERS7283879
LIMNOS	https://www.ebi.ac.uk/ena/browser/view/ERS7283801
LIMNOS	https://www.ebi.ac.uk/ena/browser/view/ERS7283886
LIMNOS	https://www.ebi.ac.uk/ena/browser/view/ERS7283811
LIMNOS	https://www.ebi.ac.uk/ena/browser/view/ERS7283893
LIMNOS	https://www.ebi.ac.uk/ena/browser/view/ERS7283820
LIMNOS	https://www.ebi.ac.uk/ena/browser/view/ERS7283900
LIMNOS	https://www.ebi.ac.uk/ena/browser/view/ERS7283826
LIMNOS	https://www.ebi.ac.uk/ena/browser/view/ERS7283906
LIMNOS	https://www.ebi.ac.uk/ena/browser/view/ERS7283749
LIMNOS	https://www.ebi.ac.uk/ena/browser/view/ERS7283840
LIMNOS	https://www.ebi.ac.uk/ena/browser/view/ERS7283759
LIMNOS	https://www.ebi.ac.uk/ena/browser/view/ERS7283851
LIMNOS	https://www.ebi.ac.uk/ena/browser/view/ERS7283768
LIMNOS	https://www.ebi.ac.uk/ena/browser/view/ERS7283857
LIMNOS	https://www.ebi.ac.uk/ena/browser/view/ERS7283776
LIMNOS	https://www.ebi.ac.uk/ena/browser/view/ERS7283865
LIMNOS	https://www.ebi.ac.uk/ena/browser/view/ERS7283784
LIMNOS	https://www.ebi.ac.uk/ena/browser/view/ERS7283872
LIMNOS	https://www.ebi.ac.uk/ena/browser/view/ERS7283741
LIMNOS	https://www.ebi.ac.uk/ena/browser/view/ERS7283793
LIMNOS	https://www.ebi.ac.uk/ena/browser/view/ERS7283802
LIMNOS	https://www.ebi.ac.uk/ena/browser/view/ERS7283887
LIMNOS	https://www.ebi.ac.uk/ena/browser/view/ERS7283812
LIMNOS	https://www.ebi.ac.uk/ena/browser/view/ERS7283894
LIMNOS	https://www.ebi.ac.uk/ena/browser/view/ERS7283821
LIMNOS	https://www.ebi.ac.uk/ena/browser/view/ERS7283901
LIMNOS	https://www.ebi.ac.uk/ena/browser/view/ERS7283827
LIMNOS	https://www.ebi.ac.uk/ena/browser/view/ERS7283907
LIMNOS	https://www.ebi.ac.uk/ena/browser/view/ERS7283753
LIMNOS	https://www.ebi.ac.uk/ena/browser/view/ERS7283844
LIMNOS	https://www.ebi.ac.uk/ena/browser/view/ERS7283760
LIMNOS	https://www.ebi.ac.uk/ena/browser/view/ERS7283761
LIMNOS	https://www.ebi.ac.uk/ena/browser/view/ERS7283769
LIMNOS	https://www.ebi.ac.uk/ena/browser/view/ERS7283858
LIMNOS	https://www.ebi.ac.uk/ena/browser/view/ERS7283777
LIMNOS	https://www.ebi.ac.uk/ena/browser/view/ERS7283866
LIMNOS	https://www.ebi.ac.uk/ena/browser/view/ERS7283785
LIMNOS	https://www.ebi.ac.uk/ena/browser/view/ERS7283873
LIMNOS	https://www.ebi.ac.uk/ena/browser/view/ERS7283794
LIMNOS	https://www.ebi.ac.uk/ena/browser/view/ERS7283880
LIMNOS	https://www.ebi.ac.uk/ena/browser/view/ERS7283803
LIMNOS	https://www.ebi.ac.uk/ena/browser/view/ERS7283888
LIMNOS	https://www.ebi.ac.uk/ena/browser/view/ERS7283813
LIMNOS	https://www.ebi.ac.uk/ena/browser/view/ERS7283895
LIMNOS	https://www.ebi.ac.uk/ena/browser/view/ERS7283822
LIMNOS	https://www.ebi.ac.uk/ena/browser/view/ERS7283902
LIMNOS	https://www.ebi.ac.uk/ena/browser/view/ERS7283828
LIMNOS	https://www.ebi.ac.uk/ena/browser/view/ERS7283908
LIMNOS	https://www.ebi.ac.uk/ena/browser/view/ERS7283744
LIMNOS	https://www.ebi.ac.uk/ena/browser/view/ERS7283836
LIMNOS	https://www.ebi.ac.uk/ena/browser/view/ERS7283762
LIMNOS	https://www.ebi.ac.uk/ena/browser/view/ERS7283852
LIMNOS	https://www.ebi.ac.uk/ena/browser/view/ERS7283770
LIMNOS	https://www.ebi.ac.uk/ena/browser/view/ERS7283859
LIMNOS	https://www.ebi.ac.uk/ena/browser/view/ERS7283778
LIMNOS	https://www.ebi.ac.uk/ena/browser/view/ERS7283867
LIMNOS	https://www.ebi.ac.uk/ena/browser/view/ERS7283786
LIMNOS	https://www.ebi.ac.uk/ena/browser/view/ERS7283874
LIMNOS	https://www.ebi.ac.uk/ena/browser/view/ERS7283795
LIMNOS	https://www.ebi.ac.uk/ena/browser/view/ERS7283881
LIMNOS	https://www.ebi.ac.uk/ena/browser/view/ERS7283804
LIMNOS	https://www.ebi.ac.uk/ena/browser/view/ERS7283889
LIMNOS	https://www.ebi.ac.uk/ena/browser/view/ERS7283814
LIMNOS	https://www.ebi.ac.uk/ena/browser/view/ERS7283896
LIMNOS	https://www.ebi.ac.uk/ena/browser/view/ERS7283823
LIMNOS	https://www.ebi.ac.uk/ena/browser/view/ERS7283903
LIMNOS	https://www.ebi.ac.uk/ena/browser/view/ERS7283829
LIMNOS	https://www.ebi.ac.uk/ena/browser/view/ERS7283909
LIMNOS	https://www.ebi.ac.uk/ena/browser/view/ERS7283745
LIMNOS	https://www.ebi.ac.uk/ena/browser/view/ERS7283837
LIMNOS	https://www.ebi.ac.uk/ena/browser/view/ERS7283750
LIMNOS	https://www.ebi.ac.uk/ena/browser/view/ERS7283841
LIMNOS	https://www.ebi.ac.uk/ena/browser/view/ERS7283754
LIMNOS	https://www.ebi.ac.uk/ena/browser/view/ERS7283845
LIMNOS	https://www.ebi.ac.uk/ena/browser/view/ERS7283846
LIMNOS	https://www.ebi.ac.uk/ena/browser/view/ERS7283763
LIMNOS	https://www.ebi.ac.uk/ena/browser/view/ERS7283853
LIMNOS	https://www.ebi.ac.uk/ena/browser/view/ERS7283771
LIMNOS	https://www.ebi.ac.uk/ena/browser/view/ERS7283860
LIMNOS	https://www.ebi.ac.uk/ena/browser/view/ERS7283779
LIMNOS	https://www.ebi.ac.uk/ena/browser/view/ERS7283868
LIMNOS	https://www.ebi.ac.uk/ena/browser/view/ERS7283787
LIMNOS	https://www.ebi.ac.uk/ena/browser/view/ERS7283875
LIMNOS	https://www.ebi.ac.uk/ena/browser/view/ERS7283796
LIMNOS	https://www.ebi.ac.uk/ena/browser/view/ERS7283882
LIMNOS	https://www.ebi.ac.uk/ena/browser/view/ERS7283805
LIMNOS	https://www.ebi.ac.uk/ena/browser/view/ERS7283890
LIMNOS	https://www.ebi.ac.uk/ena/browser/view/ERS7283815
LIMNOS	https://www.ebi.ac.uk/ena/browser/view/ERS7283897
LIMNOS	https://www.ebi.ac.uk/ena/browser/view/ERS7283904
LIMNOS	https://www.ebi.ac.uk/ena/browser/view/ERS7283830
LIMNOS	https://www.ebi.ac.uk/ena/browser/view/ERS7283910
LIMNOS	https://www.ebi.ac.uk/ena/browser/view/ERS7283746
LIMNOS	https://www.ebi.ac.uk/ena/browser/view/ERS7283838
LIMNOS	https://www.ebi.ac.uk/ena/browser/view/ERS7283751
LIMNOS	https://www.ebi.ac.uk/ena/browser/view/ERS7283842
LIMNOS	https://www.ebi.ac.uk/ena/browser/view/ERS7283755
LIMNOS	https://www.ebi.ac.uk/ena/browser/view/ERS7283847
LIMNOS	https://www.ebi.ac.uk/ena/browser/view/ERS7283764
LIMNOS	https://www.ebi.ac.uk/ena/browser/view/ERS7283854
LIMNOS	https://www.ebi.ac.uk/ena/browser/view/ERS7283772
LIMNOS	https://www.ebi.ac.uk/ena/browser/view/ERS7283861
LIMNOS	https://www.ebi.ac.uk/ena/browser/view/ERS7283780
LIMNOS	https://www.ebi.ac.uk/ena/browser/view/ERS7283869
LIMNOS	https://www.ebi.ac.uk/ena/browser/view/ERS7283788
LIMNOS	https://www.ebi.ac.uk/ena/browser/view/ERS7283876
LIMNOS	https://www.ebi.ac.uk/ena/browser/view/ERS7283797
LIMNOS	https://www.ebi.ac.uk/ena/browser/view/ERS7283883
LIMNOS	https://www.ebi.ac.uk/ena/browser/view/ERS7283806
LIMNOS	https://www.ebi.ac.uk/ena/browser/view/ERS7283891
LIMNOS	https://www.ebi.ac.uk/ena/browser/view/ERS7283816
LIMNOS	https://www.ebi.ac.uk/ena/browser/view/ERS7283898
LIMNOS	https://www.ebi.ac.uk/ena/browser/view/ERS7283725
LIMNOS	https://www.ebi.ac.uk/ena/browser/view/ERS7283726
LIMNOS	https://www.ebi.ac.uk/ena/browser/view/ERS7284188
LIMNOS	https://www.ebi.ac.uk/ena/browser/view/ERS7283647
LIMNOS	https://www.ebi.ac.uk/ena/browser/view/ERS7283651
LIMNOS	https://www.ebi.ac.uk/ena/browser/view/ERS7283641
LIMNOS	https://www.ebi.ac.uk/ena/browser/view/ERS7283649
LIMNOS	https://www.ebi.ac.uk/ena/browser/view/ERS7283710
LIMNOS	https://www.ebi.ac.uk/ena/browser/view/ERS7283713
LIMNOS	https://www.ebi.ac.uk/ena/browser/view/ERS7284187
LIMNOS	https://www.ebi.ac.uk/ena/browser/view/ERS7284190
LIMNOS	https://www.ebi.ac.uk/ena/browser/view/ERS7283645
LIMNOS	https://www.ebi.ac.uk/ena/browser/view/ERS7283650
LIMNOS	https://www.ebi.ac.uk/ena/browser/view/ERS7283639
LIMNOS	https://www.ebi.ac.uk/ena/browser/view/ERS7283709
LIMNOS	https://www.ebi.ac.uk/ena/browser/view/ERS7284186
LIMNOS	https://www.ebi.ac.uk/ena/browser/view/ERS7283644
LIMNOS	https://www.ebi.ac.uk/ena/browser/view/ERS7283638
LIMNOS	https://www.ebi.ac.uk/ena/browser/view/ERS7283643
LIMNOS	https://www.ebi.ac.uk/ena/browser/view/ERS7283711
LIMNOS	https://www.ebi.ac.uk/ena/browser/view/ERS7283640
LIMNOS	https://www.ebi.ac.uk/ena/browser/view/ERS7283648
LIMNOS	https://www.ebi.ac.uk/ena/browser/view/ERS7283708
LIMNOS	https://www.ebi.ac.uk/ena/browser/view/ERS7283712
LIMNOS	https://www.ebi.ac.uk/ena/browser/view/ERS7284189
LIMNOS	https://www.ebi.ac.uk/ena/browser/view/ERS7283633
LIMNOS	https://www.ebi.ac.uk/ena/browser/view/ERS7283634
LIMNOS	https://www.ebi.ac.uk/ena/browser/view/ERS7283642
LIMNOS	https://www.ebi.ac.uk/ena/browser/view/ERS7283637
LIMNOS	https://www.ebi.ac.uk/ena/browser/view/ERS7283646
LIMNOS	https://www.ebi.ac.uk/ena/browser/view/ERS7283707
LIMNOS	https://www.ebi.ac.uk/ena/browser/view/ERS7284185
LIMNOS	https://www.ebi.ac.uk/ena/browser/view/ERS7283631
LIMNOS	https://www.ebi.ac.uk/ena/browser/view/ERS7283636
LIMNOS	https://www.ebi.ac.uk/ena/browser/view/ERS7283632
LIMNOS	https://www.ebi.ac.uk/ena/browser/view/ERS7283635
LIMNOS	https://www.ebi.ac.uk/ena/browser/view/ERS7283706
LIMNOS	https://www.ebi.ac.uk/ena/browser/view/ERS7284184
LIMNOS	https://www.ebi.ac.uk/ena/browser/view/ERS7283940
LIMNOS	https://www.ebi.ac.uk/ena/browser/view/ERS7283941
LIMNOS	https://www.ebi.ac.uk/ena/browser/view/ERS7284007
LIMNOS	https://www.ebi.ac.uk/ena/browser/view/ERS7283942
LIMNOS	https://www.ebi.ac.uk/ena/browser/view/ERS7283943
LIMNOS	https://www.ebi.ac.uk/ena/browser/view/ERS7283944
LIMNOS	https://www.ebi.ac.uk/ena/browser/view/ERS7283945
LIMNOS	https://www.ebi.ac.uk/ena/browser/view/ERS7283924
LIMNOS	https://www.ebi.ac.uk/ena/browser/view/ERS7283925
LIMNOS	https://www.ebi.ac.uk/ena/browser/view/ERS7283999
LIMNOS	https://www.ebi.ac.uk/ena/browser/view/ERS7283926
LIMNOS	https://www.ebi.ac.uk/ena/browser/view/ERS7283929
LIMNOS	https://www.ebi.ac.uk/ena/browser/view/ERS7283931
LIMNOS	https://www.ebi.ac.uk/ena/browser/view/ERS7283934
LIMNOS	https://www.ebi.ac.uk/ena/browser/view/ERS7283946
LIMNOS	https://www.ebi.ac.uk/ena/browser/view/ERS7283947
LIMNOS	https://www.ebi.ac.uk/ena/browser/view/ERS7283948
LIMNOS	https://www.ebi.ac.uk/ena/browser/view/ERS7283949
LIMNOS	https://www.ebi.ac.uk/ena/browser/view/ERS7283950
LIMNOS	https://www.ebi.ac.uk/ena/browser/view/ERS7283951
LIMNOS	https://www.ebi.ac.uk/ena/browser/view/ERS7283952
LIMNOS	https://www.ebi.ac.uk/ena/browser/view/ERS7283953
LIMNOS	https://www.ebi.ac.uk/ena/browser/view/ERS7283954
LIMNOS	https://www.ebi.ac.uk/ena/browser/view/ERS7283955
LIMNOS	https://www.ebi.ac.uk/ena/browser/view/ERS7283997
LIMNOS	https://www.ebi.ac.uk/ena/browser/view/ERS7283956
LIMNOS	https://www.ebi.ac.uk/ena/browser/view/ERS7284000
LIMNOS	https://www.ebi.ac.uk/ena/browser/view/ERS7283957
LIMNOS	https://www.ebi.ac.uk/ena/browser/view/ERS7284008
LIMNOS	https://www.ebi.ac.uk/ena/browser/view/ERS7284009
LIMNOS	https://www.ebi.ac.uk/ena/browser/view/ERS7284010
LIMNOS	https://www.ebi.ac.uk/ena/browser/view/ERS7284011
LIMNOS	https://www.ebi.ac.uk/ena/browser/view/ERS7284006
LIMNOS	https://www.ebi.ac.uk/ena/browser/view/ERS7284012
LIMNOS	https://www.ebi.ac.uk/ena/browser/view/ERS7283958
LIMNOS	https://www.ebi.ac.uk/ena/browser/view/ERS7283959
LIMNOS	https://www.ebi.ac.uk/ena/browser/view/ERS7283960
LIMNOS	https://www.ebi.ac.uk/ena/browser/view/ERS7283961
LIMNOS	https://www.ebi.ac.uk/ena/browser/view/ERS7284013
LIMNOS	https://www.ebi.ac.uk/ena/browser/view/ERS7283962
LIMNOS	https://www.ebi.ac.uk/ena/browser/view/ERS7283963
LIMNOS	https://www.ebi.ac.uk/ena/browser/view/ERS7284014
LIMNOS	https://www.ebi.ac.uk/ena/browser/view/ERS7283964
LIMNOS	https://www.ebi.ac.uk/ena/browser/view/ERS7283965
LIMNOS	https://www.ebi.ac.uk/ena/browser/view/ERS7283966
LIMNOS	https://www.ebi.ac.uk/ena/browser/view/ERS7283967
LIMNOS	https://www.ebi.ac.uk/ena/browser/view/ERS7283968
LIMNOS	https://www.ebi.ac.uk/ena/browser/view/ERS7283969
LIMNOS	https://www.ebi.ac.uk/ena/browser/view/ERS7284001
LIMNOS	https://www.ebi.ac.uk/ena/browser/view/ERS7283970
LIMNOS	https://www.ebi.ac.uk/ena/browser/view/ERS7283971
LIMNOS	https://www.ebi.ac.uk/ena/browser/view/ERS7283972
LIMNOS	https://www.ebi.ac.uk/ena/browser/view/ERS7283973
LIMNOS	https://www.ebi.ac.uk/ena/browser/view/ERS7284015
LIMNOS	https://www.ebi.ac.uk/ena/browser/view/ERS7283974
LIMNOS	https://www.ebi.ac.uk/ena/browser/view/ERS7283975
LIMNOS	https://www.ebi.ac.uk/ena/browser/view/ERS7283976
LIMNOS	https://www.ebi.ac.uk/ena/browser/view/ERS7284016
LIMNOS	https://www.ebi.ac.uk/ena/browser/view/ERS7283927
LIMNOS	https://www.ebi.ac.uk/ena/browser/view/ERS7284002
LIMNOS	https://www.ebi.ac.uk/ena/browser/view/ERS7283930
LIMNOS	https://www.ebi.ac.uk/ena/browser/view/ERS7284004
LIMNOS	https://www.ebi.ac.uk/ena/browser/view/ERS7283932
LIMNOS	https://www.ebi.ac.uk/ena/browser/view/ERS7283977
LIMNOS	https://www.ebi.ac.uk/ena/browser/view/ERS7283935
LIMNOS	https://www.ebi.ac.uk/ena/browser/view/ERS7283978
LIMNOS	https://www.ebi.ac.uk/ena/browser/view/ERS7283979
LIMNOS	https://www.ebi.ac.uk/ena/browser/view/ERS7284017
LIMNOS	https://www.ebi.ac.uk/ena/browser/view/ERS7284018
LIMNOS	https://www.ebi.ac.uk/ena/browser/view/ERS7283980
LIMNOS	https://www.ebi.ac.uk/ena/browser/view/ERS7284019
LIMNOS	https://www.ebi.ac.uk/ena/browser/view/ERS7284003
LIMNOS	https://www.ebi.ac.uk/ena/browser/view/ERS7283981
LIMNOS	https://www.ebi.ac.uk/ena/browser/view/ERS7284020
LIMNOS	https://www.ebi.ac.uk/ena/browser/view/ERS7283982
LIMNOS	https://www.ebi.ac.uk/ena/browser/view/ERS7284005
LIMNOS	https://www.ebi.ac.uk/ena/browser/view/ERS7283983
LIMNOS	https://www.ebi.ac.uk/ena/browser/view/ERS7283984
LIMNOS	https://www.ebi.ac.uk/ena/browser/view/ERS7284021
LIMNOS	https://www.ebi.ac.uk/ena/browser/view/ERS7283985
LIMNOS	https://www.ebi.ac.uk/ena/browser/view/ERS7283986
LIMNOS	https://www.ebi.ac.uk/ena/browser/view/ERS7284022
LIMNOS	https://www.ebi.ac.uk/ena/browser/view/ERS7283987
LIMNOS	https://www.ebi.ac.uk/ena/browser/view/ERS7283923
LIMNOS	https://www.ebi.ac.uk/ena/browser/view/ERS7284023
LIMNOS	https://www.ebi.ac.uk/ena/browser/view/ERS7283988
LIMNOS	https://www.ebi.ac.uk/ena/browser/view/ERS7283998
LIMNOS	https://www.ebi.ac.uk/ena/browser/view/ERS7283989
LIMNOS	https://www.ebi.ac.uk/ena/browser/view/ERS7283928
LIMNOS	https://www.ebi.ac.uk/ena/browser/view/ERS7283933
LIMNOS	https://www.ebi.ac.uk/ena/browser/view/ERS7284024
LIMNOS	https://www.ebi.ac.uk/ena/browser/view/ERS7283936
LIMNOS	https://www.ebi.ac.uk/ena/browser/view/ERS7284025
LIMNOS	https://www.ebi.ac.uk/ena/browser/view/ERS7283937
LIMNOS	https://www.ebi.ac.uk/ena/browser/view/ERS7283938
LIMNOS	https://www.ebi.ac.uk/ena/browser/view/ERS7283939
LIMNOS	https://www.ebi.ac.uk/ena/browser/view/ERS7284026
LIMNOS	https://www.ebi.ac.uk/ena/browser/view/ERS7283990
LIMNOS	https://www.ebi.ac.uk/ena/browser/view/ERS7283996
LIMNOS	https://www.ebi.ac.uk/ena/browser/view/ERS7283991
LIMNOS	https://www.ebi.ac.uk/ena/browser/view/ERS7283992
LIMNOS	https://www.ebi.ac.uk/ena/browser/view/ERS7284027
LIMNOS	https://www.ebi.ac.uk/ena/browser/view/ERS7283993
LIMNOS	https://www.ebi.ac.uk/ena/browser/view/ERS7284028
LIMNOS	https://www.ebi.ac.uk/ena/browser/view/ERS7283994
LIMNOS	https://www.ebi.ac.uk/ena/browser/view/ERS7283995
LIMNOS	https://www.ebi.ac.uk/ena/browser/view/ERS7284029
LIMNOS	https://www.ebi.ac.uk/ena/browser/view/ERS7283662
LIMNOS	https://www.ebi.ac.uk/ena/browser/view/ERS7283669
LIMNOS	https://www.ebi.ac.uk/ena/browser/view/ERS7283661
LIMNOS	https://www.ebi.ac.uk/ena/browser/view/ERS7283668
LIMNOS	https://www.ebi.ac.uk/ena/browser/view/ERS7283719
LIMNOS	https://www.ebi.ac.uk/ena/browser/view/ERS7283722
LIMNOS	https://www.ebi.ac.uk/ena/browser/view/ERS7284196
LIMNOS	https://www.ebi.ac.uk/ena/browser/view/ERS7284199
LIMNOS	https://www.ebi.ac.uk/ena/browser/view/ERS7283666
LIMNOS	https://www.ebi.ac.uk/ena/browser/view/ERS7283659
LIMNOS	https://www.ebi.ac.uk/ena/browser/view/ERS7283718
LIMNOS	https://www.ebi.ac.uk/ena/browser/view/ERS7284195
LIMNOS	https://www.ebi.ac.uk/ena/browser/view/ERS7283665
LIMNOS	https://www.ebi.ac.uk/ena/browser/view/ERS7283658
LIMNOS	https://www.ebi.ac.uk/ena/browser/view/ERS7283664
LIMNOS	https://www.ebi.ac.uk/ena/browser/view/ERS7283720
LIMNOS	https://www.ebi.ac.uk/ena/browser/view/ERS7284197
LIMNOS	https://www.ebi.ac.uk/ena/browser/view/ERS7283660
LIMNOS	https://www.ebi.ac.uk/ena/browser/view/ERS7283667
LIMNOS	https://www.ebi.ac.uk/ena/browser/view/ERS7283717
LIMNOS	https://www.ebi.ac.uk/ena/browser/view/ERS7283721
LIMNOS	https://www.ebi.ac.uk/ena/browser/view/ERS7284194
LIMNOS	https://www.ebi.ac.uk/ena/browser/view/ERS7284198
LIMNOS	https://www.ebi.ac.uk/ena/browser/view/ERS7283654
LIMNOS	https://www.ebi.ac.uk/ena/browser/view/ERS7283663
LIMNOS	https://www.ebi.ac.uk/ena/browser/view/ERS7283657
LIMNOS	https://www.ebi.ac.uk/ena/browser/view/ERS7283716
LIMNOS	https://www.ebi.ac.uk/ena/browser/view/ERS7284193
LIMNOS	https://www.ebi.ac.uk/ena/browser/view/ERS7283653
LIMNOS	https://www.ebi.ac.uk/ena/browser/view/ERS7283656
LIMNOS	https://www.ebi.ac.uk/ena/browser/view/ERS7283715
LIMNOS	https://www.ebi.ac.uk/ena/browser/view/ERS7284192
LIMNOS	https://www.ebi.ac.uk/ena/browser/view/ERS7283652
LIMNOS	https://www.ebi.ac.uk/ena/browser/view/ERS7283655
LIMNOS	https://www.ebi.ac.uk/ena/browser/view/ERS7283714
LIMNOS	https://www.ebi.ac.uk/ena/browser/view/ERS7284191
LIMNOS	https://www.ebi.ac.uk/ena/browser/view/ERS7284030
LIMNOS	https://www.ebi.ac.uk/ena/browser/view/ERS7284106
LIMNOS	https://www.ebi.ac.uk/ena/browser/view/ERS7284031
LIMNOS	https://www.ebi.ac.uk/ena/browser/view/ERS7284107
LIMNOS	https://www.ebi.ac.uk/ena/browser/view/ERS7284032
LIMNOS	https://www.ebi.ac.uk/ena/browser/view/ERS7284108
LIMNOS	https://www.ebi.ac.uk/ena/browser/view/ERS7284109
LIMNOS	https://www.ebi.ac.uk/ena/browser/view/ERS7284033
LIMNOS	https://www.ebi.ac.uk/ena/browser/view/ERS7284110
LIMNOS	https://www.ebi.ac.uk/ena/browser/view/ERS7284034
LIMNOS	https://www.ebi.ac.uk/ena/browser/view/ERS7284111
LIMNOS	https://www.ebi.ac.uk/ena/browser/view/ERS7284035
LIMNOS	https://www.ebi.ac.uk/ena/browser/view/ERS7284112
LIMNOS	https://www.ebi.ac.uk/ena/browser/view/ERS7284036
LIMNOS	https://www.ebi.ac.uk/ena/browser/view/ERS7284113
LIMNOS	https://www.ebi.ac.uk/ena/browser/view/ERS7284037
LIMNOS	https://www.ebi.ac.uk/ena/browser/view/ERS7284114
LIMNOS	https://www.ebi.ac.uk/ena/browser/view/ERS7284115
LIMNOS	https://www.ebi.ac.uk/ena/browser/view/ERS7284038
LIMNOS	https://www.ebi.ac.uk/ena/browser/view/ERS7284116
LIMNOS	https://www.ebi.ac.uk/ena/browser/view/ERS7284117
LIMNOS	https://www.ebi.ac.uk/ena/browser/view/ERS7284039
LIMNOS	https://www.ebi.ac.uk/ena/browser/view/ERS7284118
LIMNOS	https://www.ebi.ac.uk/ena/browser/view/ERS7284119
LIMNOS	https://www.ebi.ac.uk/ena/browser/view/ERS7284040
LIMNOS	https://www.ebi.ac.uk/ena/browser/view/ERS7284041
LIMNOS	https://www.ebi.ac.uk/ena/browser/view/ERS7284120
LIMNOS	https://www.ebi.ac.uk/ena/browser/view/ERS7284042
LIMNOS	https://www.ebi.ac.uk/ena/browser/view/ERS7284121
LIMNOS	https://www.ebi.ac.uk/ena/browser/view/ERS7284043
LIMNOS	https://www.ebi.ac.uk/ena/browser/view/ERS7284122
LIMNOS	https://www.ebi.ac.uk/ena/browser/view/ERS7284044
LIMNOS	https://www.ebi.ac.uk/ena/browser/view/ERS7284123
LIMNOS	https://www.ebi.ac.uk/ena/browser/view/ERS7284045
LIMNOS	https://www.ebi.ac.uk/ena/browser/view/ERS7284046
LIMNOS	https://www.ebi.ac.uk/ena/browser/view/ERS7284047
LIMNOS	https://www.ebi.ac.uk/ena/browser/view/ERS7284124
LIMNOS	https://www.ebi.ac.uk/ena/browser/view/ERS7284048
LIMNOS	https://www.ebi.ac.uk/ena/browser/view/ERS7284125
LIMNOS	https://www.ebi.ac.uk/ena/browser/view/ERS7284049
LIMNOS	https://www.ebi.ac.uk/ena/browser/view/ERS7284126
LIMNOS	https://www.ebi.ac.uk/ena/browser/view/ERS7284050
LIMNOS	https://www.ebi.ac.uk/ena/browser/view/ERS7284127
LIMNOS	https://www.ebi.ac.uk/ena/browser/view/ERS7284051
LIMNOS	https://www.ebi.ac.uk/ena/browser/view/ERS7284128
LIMNOS	https://www.ebi.ac.uk/ena/browser/view/ERS7284052
LIMNOS	https://www.ebi.ac.uk/ena/browser/view/ERS7284129
LIMNOS	https://www.ebi.ac.uk/ena/browser/view/ERS7284053
LIMNOS	https://www.ebi.ac.uk/ena/browser/view/ERS7284130
LIMNOS	https://www.ebi.ac.uk/ena/browser/view/ERS7284054
LIMNOS	https://www.ebi.ac.uk/ena/browser/view/ERS7284131
LIMNOS	https://www.ebi.ac.uk/ena/browser/view/ERS7284132
LIMNOS	https://www.ebi.ac.uk/ena/browser/view/ERS7284055
LIMNOS	https://www.ebi.ac.uk/ena/browser/view/ERS7284133
LIMNOS	https://www.ebi.ac.uk/ena/browser/view/ERS7284056
LIMNOS	https://www.ebi.ac.uk/ena/browser/view/ERS7284134
LIMNOS	https://www.ebi.ac.uk/ena/browser/view/ERS7284135
LIMNOS	https://www.ebi.ac.uk/ena/browser/view/ERS7284136
LIMNOS	https://www.ebi.ac.uk/ena/browser/view/ERS7284137
LIMNOS	https://www.ebi.ac.uk/ena/browser/view/ERS7284057
LIMNOS	https://www.ebi.ac.uk/ena/browser/view/ERS7284138
LIMNOS	https://www.ebi.ac.uk/ena/browser/view/ERS7284058
LIMNOS	https://www.ebi.ac.uk/ena/browser/view/ERS7284139
LIMNOS	https://www.ebi.ac.uk/ena/browser/view/ERS7284059
LIMNOS	https://www.ebi.ac.uk/ena/browser/view/ERS7284140
LIMNOS	https://www.ebi.ac.uk/ena/browser/view/ERS7284060
LIMNOS	https://www.ebi.ac.uk/ena/browser/view/ERS7284141
LIMNOS	https://www.ebi.ac.uk/ena/browser/view/ERS7284061
LIMNOS	https://www.ebi.ac.uk/ena/browser/view/ERS7284142
LIMNOS	https://www.ebi.ac.uk/ena/browser/view/ERS7284062
LIMNOS	https://www.ebi.ac.uk/ena/browser/view/ERS7284143
LIMNOS	https://www.ebi.ac.uk/ena/browser/view/ERS7284063
LIMNOS	https://www.ebi.ac.uk/ena/browser/view/ERS7284144
LIMNOS	https://www.ebi.ac.uk/ena/browser/view/ERS7284064
LIMNOS	https://www.ebi.ac.uk/ena/browser/view/ERS7284145
LIMNOS	https://www.ebi.ac.uk/ena/browser/view/ERS7284146
LIMNOS	https://www.ebi.ac.uk/ena/browser/view/ERS7284065
LIMNOS	https://www.ebi.ac.uk/ena/browser/view/ERS7284147
LIMNOS	https://www.ebi.ac.uk/ena/browser/view/ERS7284066
LIMNOS	https://www.ebi.ac.uk/ena/browser/view/ERS7284148
LIMNOS	https://www.ebi.ac.uk/ena/browser/view/ERS7284067
LIMNOS	https://www.ebi.ac.uk/ena/browser/view/ERS7284149
LIMNOS	https://www.ebi.ac.uk/ena/browser/view/ERS7284068
LIMNOS	https://www.ebi.ac.uk/ena/browser/view/ERS7284150
LIMNOS	https://www.ebi.ac.uk/ena/browser/view/ERS7284069
LIMNOS	https://www.ebi.ac.uk/ena/browser/view/ERS7284151
LIMNOS	https://www.ebi.ac.uk/ena/browser/view/ERS7284070
LIMNOS	https://www.ebi.ac.uk/ena/browser/view/ERS7284152
LIMNOS	https://www.ebi.ac.uk/ena/browser/view/ERS7284071
LIMNOS	https://www.ebi.ac.uk/ena/browser/view/ERS7284153
LIMNOS	https://www.ebi.ac.uk/ena/browser/view/ERS7284072
LIMNOS	https://www.ebi.ac.uk/ena/browser/view/ERS7284154
LIMNOS	https://www.ebi.ac.uk/ena/browser/view/ERS7284073
LIMNOS	https://www.ebi.ac.uk/ena/browser/view/ERS7284155
LIMNOS	https://www.ebi.ac.uk/ena/browser/view/ERS7284074
LIMNOS	https://www.ebi.ac.uk/ena/browser/view/ERS7284156
LIMNOS	https://www.ebi.ac.uk/ena/browser/view/ERS7284075
LIMNOS	https://www.ebi.ac.uk/ena/browser/view/ERS7284157
LIMNOS	https://www.ebi.ac.uk/ena/browser/view/ERS7284076
LIMNOS	https://www.ebi.ac.uk/ena/browser/view/ERS7284158
LIMNOS	https://www.ebi.ac.uk/ena/browser/view/ERS7284077
LIMNOS	https://www.ebi.ac.uk/ena/browser/view/ERS7284159
LIMNOS	https://www.ebi.ac.uk/ena/browser/view/ERS7284078
LIMNOS	https://www.ebi.ac.uk/ena/browser/view/ERS7284160
LIMNOS	https://www.ebi.ac.uk/ena/browser/view/ERS7284079
LIMNOS	https://www.ebi.ac.uk/ena/browser/view/ERS7284161
LIMNOS	https://www.ebi.ac.uk/ena/browser/view/ERS7284080
LIMNOS	https://www.ebi.ac.uk/ena/browser/view/ERS7284162
LIMNOS	https://www.ebi.ac.uk/ena/browser/view/ERS7284081
LIMNOS	https://www.ebi.ac.uk/ena/browser/view/ERS7284163
LIMNOS	https://www.ebi.ac.uk/ena/browser/view/ERS7284164
LIMNOS	https://www.ebi.ac.uk/ena/browser/view/ERS7284082
LIMNOS	https://www.ebi.ac.uk/ena/browser/view/ERS7284165
LIMNOS	https://www.ebi.ac.uk/ena/browser/view/ERS7284083
LIMNOS	https://www.ebi.ac.uk/ena/browser/view/ERS7284084
LIMNOS	https://www.ebi.ac.uk/ena/browser/view/ERS7284166
LIMNOS	https://www.ebi.ac.uk/ena/browser/view/ERS7284085
LIMNOS	https://www.ebi.ac.uk/ena/browser/view/ERS7284167
LIMNOS	https://www.ebi.ac.uk/ena/browser/view/ERS7284086
LIMNOS	https://www.ebi.ac.uk/ena/browser/view/ERS7284168
LIMNOS	https://www.ebi.ac.uk/ena/browser/view/ERS7284087
LIMNOS	https://www.ebi.ac.uk/ena/browser/view/ERS7284169
LIMNOS	https://www.ebi.ac.uk/ena/browser/view/ERS7284088
LIMNOS	https://www.ebi.ac.uk/ena/browser/view/ERS7284170
LIMNOS	https://www.ebi.ac.uk/ena/browser/view/ERS7284089
LIMNOS	https://www.ebi.ac.uk/ena/browser/view/ERS7284171
LIMNOS	https://www.ebi.ac.uk/ena/browser/view/ERS7284172
LIMNOS	https://www.ebi.ac.uk/ena/browser/view/ERS7284090
LIMNOS	https://www.ebi.ac.uk/ena/browser/view/ERS7284173
LIMNOS	https://www.ebi.ac.uk/ena/browser/view/ERS7284091
LIMNOS	https://www.ebi.ac.uk/ena/browser/view/ERS7284092
LIMNOS	https://www.ebi.ac.uk/ena/browser/view/ERS7284174
LIMNOS	https://www.ebi.ac.uk/ena/browser/view/ERS7284093
LIMNOS	https://www.ebi.ac.uk/ena/browser/view/ERS7284094
LIMNOS	https://www.ebi.ac.uk/ena/browser/view/ERS7284175
LIMNOS	https://www.ebi.ac.uk/ena/browser/view/ERS7284176
LIMNOS	https://www.ebi.ac.uk/ena/browser/view/ERS7284095
LIMNOS	https://www.ebi.ac.uk/ena/browser/view/ERS7284177
LIMNOS	https://www.ebi.ac.uk/ena/browser/view/ERS7284096
LIMNOS	https://www.ebi.ac.uk/ena/browser/view/ERS7284097
LIMNOS	https://www.ebi.ac.uk/ena/browser/view/ERS7284098
LIMNOS	https://www.ebi.ac.uk/ena/browser/view/ERS7284099
LIMNOS	https://www.ebi.ac.uk/ena/browser/view/ERS7284100
LIMNOS	https://www.ebi.ac.uk/ena/browser/view/ERS7284178
LIMNOS	https://www.ebi.ac.uk/ena/browser/view/ERS7284101
LIMNOS	https://www.ebi.ac.uk/ena/browser/view/ERS7284179
LIMNOS	https://www.ebi.ac.uk/ena/browser/view/ERS7284102
LIMNOS	https://www.ebi.ac.uk/ena/browser/view/ERS7284180
LIMNOS	https://www.ebi.ac.uk/ena/browser/view/ERS7284103
LIMNOS	https://www.ebi.ac.uk/ena/browser/view/ERS7284181
LIMNOS	https://www.ebi.ac.uk/ena/browser/view/ERS7284104
LIMNOS	https://www.ebi.ac.uk/ena/browser/view/ERS7284182
LIMNOS	https://www.ebi.ac.uk/ena/browser/view/ERS7284105
LIMNOS	https://www.ebi.ac.uk/ena/browser/view/ERS7284183
JGI	https://gold.jgi.doe.gov/analysis_projects?id=Ga0066849
JGI	https://gold.jgi.doe.gov/analysis_projects?id=Ga0066862
NCBI	https://www.ncbi.nlm.nih.gov/nuccore/AACY020113167.1
JGI	https://gold.jgi.doe.gov/analysis_projects?id=Ga0066853
JGI	https://gold.jgi.doe.gov/analysis_projects?id=Ga0074647
JGI	https://gold.jgi.doe.gov/analysis_projects?id=Ga0066836
JGI	https://gold.jgi.doe.gov/analysis_projects?id=Ga0068471
JGI	https://gold.jgi.doe.gov/analysis_projects?id=Ga0068476
JGI	https://gold.jgi.doe.gov/analysis_projects?id=Ga0068501
JGI	https://gold.jgi.doe.gov/analysis_projects?id=Ga0068480
JGI	https://gold.jgi.doe.gov/analysis_projects?id=Ga0068481
JGI	https://gold.jgi.doe.gov/analysis_projects?id=Ga0099695
JGI	https://gold.jgi.doe.gov/analysis_projects?id=Ga0099957
JGI	https://gold.jgi.doe.gov/analysis_projects?id=Ga0098058
JGI	https://gold.jgi.doe.gov/analysis_projects?id=Ga0102963
JGI	https://gold.jgi.doe.gov/analysis_projects?id=Ga0114995
JGI	https://gold.jgi.doe.gov/analysis_projects?id=Ga0114994
JGI	https://gold.jgi.doe.gov/analysis_projects?id=Ga0114998
JGI	https://gold.jgi.doe.gov/analysis_projects?id=Ga0114997
NCBI	https://www.ncbi.nlm.nih.gov/nuccore/NZHQ01000148
JGI	https://gold.jgi.doe.gov/analysis_projects?id=Ga0115000
JGI	https://gold.jgi.doe.gov/analysis_projects?id=Ga0115007
JGI	https://gold.jgi.doe.gov/analysis_projects?id=Ga0115004
JGI	https://gold.jgi.doe.gov/analysis_projects?id=Ga0115011
JGI	https://gold.jgi.doe.gov/analysis_projects?id=Ga0115001
JGI	https://gold.jgi.doe.gov/analysis_projects?id=Ga0115002
JGI	https://gold.jgi.doe.gov/analysis_projects?id=Ga0114999
JGI	https://gold.jgi.doe.gov/analysis_projects?id=Ga0115012
JGI	https://gold.jgi.doe.gov/analysis_projects?id=Ga0163109
JGI	https://gold.jgi.doe.gov/analysis_projects?id=Ga0163179
JGI	https://gold.jgi.doe.gov/study?id=Gs0046785
JGI	https://gold.jgi.doe.gov/study?id=Gs0046785
