# Supplementary material for: Identification of Shemin pathway genes for tetrapyrrole biosynthesis in bacteriophage sequences from aquatic environments
Source: Nat Commun. 2024 Oct 15;15:8783. doi: 10.1038/s41467-024-52726-3 (PMC11480375; doi:10.1038/s41467-024-52726-3)
Supplement: Supplementary file 6 — Supplementary Dataset 3 [file 41467_2024_52726_MOESM6_ESM.xlsx]

## Sheet: Sheet 1 - Tara Oceans vir count
Counts Tara
Sample	Station	vAlaS	vPsbA	Ratio
ERR594352_1	TARA_018_DCM_<-0.22	172	4142668	23913.6
ERR594352_2	TARA_018_DCM_<-0.22	184	4370579
ERR594358_1	TARA_018_SRF_<-0.22	862	1053293	1206.21
ERR594358_2	TARA_018_SRF_<-0.22	845	1005699
ERR594378_1	TARA_022_SRF_<-0.22	470	806735	1637.03
ERR594378_2	TARA_022_SRF_<-0.22	503	786097
ERR594406_1	TARA_022_SRF_<-0.22	526	794119	1542.07
ERR594406_2	TARA_022_SRF_<-0.22	491	774169
ERR594408_1	TARA_023_DCM_<-0.22	492	1364725	2827.28
ERR594408_2	TARA_023_DCM_<-0.22	466	1343812
ERR594375_1	TARA_025_DCM_<-0.22	761	2043702	2704.02
ERR594375_2	TARA_025_DCM_<-0.22	737	2006918
ERR594396_1	TARA_025_SRF_<-0.22	1257	958657	771.442
ERR594396_2	TARA_025_SRF_<-0.22	1198	935232
ERR594405_1	TARA_030_DCM_<-0.22	245	756229	3266.65
ERR594405_2	TARA_030_DCM_<-0.22	228	788898
ERR594401_1	TARA_031_SRF_<-0.22	397	2232262	5912.37
ERR594401_2	TARA_031_SRF_<-0.22	356	2219750
ERR594410_1	TARA_031_SRF_<-0.22	447	2602760	5726.83
ERR594410_2	TARA_031_SRF_<-0.22	455	2562837
ERR594360_1	TARA_032_DCM_<-0.22	316	355934	1186.74
ERR594360_2	TARA_032_DCM_<-0.22	278	348992
ERR594393_1	TARA_032_SRF_<-0.22	72	5825459	78785
ERR594393_2	TARA_032_SRF_<-0.22	75	5755930
ERR594390_1	TARA_034_DCM_<-0.22	32	2847960	84645.5
ERR594390_2	TARA_034_DCM_<-0.22	35	2823288
ERR594368_1	TARA_034_SRF_<-0.22	130	4326171	36822.9
ERR594368_2	TARA_034_SRF_<-0.22	103	4253560
ERR594370_1	TARA_034_SRF_<-0.22	113	4787309	42410.6
ERR594370_2	TARA_034_SRF_<-0.22	112	4755080
ERR594402_1	TARA_036_DCM_<-0.22	214	8687069	41612.7
ERR594402_2	TARA_036_DCM_<-0.22	200	8540606
ERR594369_1	TARA_036_SRF_<-0.22	307	8468930	26943.9
ERR594369_2	TARA_036_SRF_<-0.22	308	8101590
ERR594386_1	TARA_038_DCM_<-0.22	71	2331257	31171.5
ERR594386_2	TARA_038_DCM_<-0.22	76	2250951
ERR594399_1	TARA_038_DCM_<-0.22	70	2355956	31966.5
ERR594399_2	TARA_038_DCM_<-0.22	75	2279186
ERR594374_1	TARA_038_SRF_<-0.22	172	3051516	16054.3
ERR594374_2	TARA_038_SRF_<-0.22	203	2968862
ERR594400_1	TARA_038_SRF_<-0.22	160	3020678	16861.3
ERR594400_2	TARA_038_SRF_<-0.22	193	2931362
ERR594363_1	TARA_039_DCM_<-0.22	55	2093435	33945.1
ERR594363_2	TARA_039_DCM_<-0.22	66	2013927
ERR594397_1	TARA_039_DCM_<-0.22	66	2114780	32964.5
ERR594397_2	TARA_039_DCM_<-0.22	60	2038748
ERR594356_1	TARA_039_SRF_<-0.22	81	2340079	30903.4
ERR594356_2	TARA_039_SRF_<-0.22	68	2264522
ERR594365_1	TARA_039_SRF_<-0.22	93	2364736	26769.7
ERR594365_2	TARA_039_SRF_<-0.22	81	2293192
ERR594384_1	TARA_041_SRF_<-0.22	279	4900419	18316.4
ERR594384_2	TARA_041_SRF_<-0.22	255	4880525
ERR594413_1	TARA_042_DCM_<-0.22	110	8138903	73828.9
ERR594413_2	TARA_042_DCM_<-0.22	109	8029625
ERR594398_1	TARA_042_SRF_<-0.22	155	1570564	10109.8
ERR594398_2	TARA_042_SRF_<-0.22	154	1553368
ERR594403_1	TARA_042_SRF_<-0.22	157	1369064	8977.44
ERR594403_2	TARA_042_SRF_<-0.22	145	1342123
ERR594376_1	TARA_046_SRF_<-0.22	565	2700304	4921.23
ERR594376_2	TARA_046_SRF_<-0.22	506	2570332
ERR594394_1	TARA_052_DCM_<-0.22	92	4102535	44025.1
ERR594394_2	TARA_052_DCM_<-0.22	93	4042110
ERR594385_1	TARA_064_DCM_<-0.22	37	2922974	83935.8
ERR594385_2	TARA_064_DCM_<-0.22	32	2868597
ERR594392_1	TARA_064_SRF_<-0.22	563	3496872	6026.62
ERR594392_2	TARA_064_SRF_<-0.22	585	3421684
ERR594382_1	TARA_065_DCM_<-0.22	136	1348054	9430.17
ERR594382_2	TARA_065_DCM_<-0.22	146	1311254
ERR594414_1	TARA_065_DCM_<-0.22	125	1333399	10589.3
ERR594414_2	TARA_065_DCM_<-0.22	123	1292752
ERR594359_1	TARA_065_SRF_<-0.22	99	1498271	15271.1
ERR594359_2	TARA_065_SRF_<-0.22	94	1449042
ERR594361_1	TARA_065_SRF_<-0.22	102	1480427	15811.2
ERR594361_2	TARA_065_SRF_<-0.22	82	1428829
ERR594389_1	TARA_066_DCM_<-0.22	347	1263218	3676.5
ERR594389_2	TARA_066_DCM_<-0.22	331	1229449
ERR594362_1	TARA_066_SRF_<-0.22	328	786476	2455.24
ERR594362_2	TARA_066_SRF_<-0.22	304	765233
ERR594395_1	TARA_067_SRF_<-0.22	136	340864	2536.25
ERR594395_2	TARA_067_SRF_<-0.22	126	323633
ERR594404_1	TARA_067_SRF_<-0.22	154	343318	2261.58
ERR594404_2	TARA_067_SRF_<-0.22	142	326111
ERR594415_1	TARA_068_DCM_<-0.22	30	1036423	36094.4
ERR594415_2	TARA_068_DCM_<-0.22	29	1093145
ERR594391_1	TARA_068_SRF_<-0.22	436	1383120	3199.93
ERR594391_2	TARA_068_SRF_<-0.22	416	1343221
ERR594407_1	TARA_070_MES_<-0.22	1184	73619	60.703
ERR594407_2	TARA_070_MES_<-0.22	1163	68851
ERR594353_1	TARA_070_SRF_<-0.22	235	1689721	7158.23
ERR594353_2	TARA_070_SRF_<-0.22	232	1653174
ERR594379_1	TARA_072_DCM_<-0.22	28	4940070	175682
ERR594379_2	TARA_072_DCM_<-0.22	28	4898129
ERR594364_1	TARA_072_SRF_<-0.22	242	2899977	12057.2
ERR594364_2	TARA_072_SRF_<-0.22	235	2851306
ERR594366_1	TARA_072_SRF_<-0.22	20	1134357	54226.7
ERR594366_2	TARA_072_SRF_<-0.22	25	1305846
ERR594367_1	TARA_072_SRF_<-0.22	32	2434264	78677.9
ERR594367_2	TARA_072_SRF_<-0.22	30	2443765
ERR594371_1	TARA_072_SRF_<-0.22	14	1335861	99128.1
ERR594371_2	TARA_072_SRF_<-0.22	15	1538855
ERR594372_1	TARA_072_SRF_<-0.22	11	1522327	127630
ERR594372_2	TARA_072_SRF_<-0.22	7	775021
ERR594373_1	TARA_072_SRF_<-0.22	13	1372471	113568
ERR594373_2	TARA_072_SRF_<-0.22	13	1580287
ERR594355_1	TARA_076_DCM_<-0.22	979	1966788	2102.23
ERR594355_2	TARA_076_DCM_<-0.22	872	1924439
ERR594354_1	TARA_076_SRF_<-0.22	1008	1620467	1611.8
ERR594354_2	TARA_076_SRF_<-0.22	982	1587016
ERR594409_1	TARA_082_DCM_<-0.22	89	195931	2393.53
ERR594409_2	TARA_082_DCM_<-0.22	72	189427
ERR594377_1	TARA_085_DCM_<-0.22	68	516809	7751.57
ERR594377_2	TARA_085_DCM_<-0.22	69	545156
ERR594357_1	TARA_109_DCM_<-0.22	93	1640019	17454.4
ERR594357_2	TARA_109_DCM_<-0.22	95	1641417
ERR594380_1	TARA_109_DCM_<-0.22	9	121685	13714.4
ERR594380_2	TARA_109_DCM_<-0.22	10	138889
ERR594381_1	TARA_109_DCM_<-0.22	45	767116	17736.3
ERR594381_2	TARA_109_DCM_<-0.22	48	882363
ERR594383_1	TARA_109_DCM_<-0.22	43	788141	19705.2
ERR594383_2	TARA_109_DCM_<-0.22	43	906508
ERR594387_1	TARA_109_DCM_<-0.22	48	955928	19758.3
ERR594387_2	TARA_109_DCM_<-0.22	56	1098933
ERR594412_1	TARA_109_SRF_<-0.22	345	2759735	7921.93
ERR594412_2	TARA_109_SRF_<-0.22	345	2706400
					MAX	MIN	AVG	Median
					175682	60.703	27618.7	15541.1

## Sheet: Sheet 2 - Berlin lakes counts
Counts Berlin Lakes - PRJEB47226
Sample	vAlaS	vPsbA	Ratio
GROS21-1_SAMEA9560517_R1	434	42317	103.684
GROS21-1_SAMEA9560517_R2	375	41563
GROS21-1_SAMEA9560518_R1	311	34839	111.34
GROS21-1_SAMEA9560518_R2	307	33969
GROS21-1_SAMEA9560519_R1	238	36848	144.243
GROS21-1_SAMEA9560519_R2	268	36139
GROS21-1_SAMEA9560520_R1	327	25662	72.835
GROS21-1_SAMEA9560520_R2	370	25104
GROS21-1_SAMEA9560521_R1	204	35377	182.812
GROS21-1_SAMEA9560521_R2	178	34457
GROS21-1_SAMEA9560522_R1	340	47435	134.906
GROS21-1_SAMEA9560522_R2	351	45785
GROS21-1_SAMEA9560523_R1	423	29700	66.839
GROS21-1_SAMEA9560523_R2	453	28851
GROS21-1_SAMEA9560524_R1	542	27459	47.353
GROS21-1_SAMEA9560524_R2	594	26334
GROS21-1_SAMEA9560525_R1	335	36237	110.317
GROS21-1_SAMEA9560525_R2	315	35469
GROS21-1_SAMEA9560526_R1	199	26655	135.645
GROS21-1_SAMEA9560526_R2	187	25704
GROS21-1_SAMEA9560527_R1	490	21418	43.3426
GROS21-1_SAMEA9560527_R2	479	20581
GROS21-1_SAMEA9560528_R1	370	27101	72.9709
GROS21-1_SAMEA9560528_R2	351	25511
GROS21-1_SAMEA9560529_R1	677	22695	34.1614
GROS21-1_SAMEA9560529_R2	643	22398
GROS21-1_SAMEA9560530_R1	311	24180	73.5177
GROS21-1_SAMEA9560530_R2	340	23680
GROS21-1_SAMEA9560531_R1	513	31378	63.7005
GROS21-1_SAMEA9560531_R2	472	31367
GROS21-1_SAMEA9560532_R1	502	33473	69.1335
GROS21-1_SAMEA9560532_R2	449	32273
GROS21-1_SAMEA9560533_R1	608	28037	48.4489
GROS21-1_SAMEA9560533_R2	526	26904
GROS21-1_SAMEA9560534_R1	275	31230	120.139
GROS21-1_SAMEA9560534_R2	237	30281
GROS21-1_SAMEA9560535_R1	1085	43082	39.8854
GROS21-1_SAMEA9560535_R2	1035	41475
GROS21-1_SAMEA9560536_R1	478	44443	95.3561
GROS21-1_SAMEA9560536_R2	443	43380
GROS21-1_SAMEA9560537_R1	2123	57777	26.9538
GROS21-1_SAMEA9560537_R2	2098	55995
GROS21-1_SAMEA9560538_R1	637	75752	116.24
GROS21-1_SAMEA9560538_R2	649	73733
GROS21-1_SAMEA9560539_R1	1024	42794	41.1575
GROS21-1_SAMEA9560539_R2	1008	40838
GROS21-1_SAMEA9560540_R1	13571	67763	4.88289
GROS21-1_SAMEA9560540_R2	13037	62161
GROS21-1_SAMEA9560541_R1	720	66268	94.9278
GROS21-1_SAMEA9560541_R2	665	65207
GROS21-1_SAMEA9560542_R1	538	221485	393.422
GROS21-1_SAMEA9560542_R2	530	198690
GROS21-1_SAMEA9560543_R1	1089	81541	75.8381
GROS21-1_SAMEA9560543_R2	1054	80980
GROS21-1_SAMEA9560544_R1	847	78064	91.7053
GROS21-1_SAMEA9560544_R2	843	76918
GROS21-1_SAMEA9560545_R1	339	125832	376.163
GROS21-1_SAMEA9560545_R2	328	125069
GROS21-1_SAMEA9560546_R1	1939	40959	21.4997
GROS21-1_SAMEA9560546_R2	1817	39794
GROS21-1_SAMEA9560547_R1	374	37579	99.1944
GROS21-1_SAMEA9560547_R2	377	36916
GROS21-1_SAMEA9560548_R1	444	41250	90.8554
GROS21-1_SAMEA9560548_R2	455	40429
GROS21-1_SAMEA9560549_R1	265	33199	119.845
GROS21-1_SAMEA9560549_R2	284	32596
GROS21-1_SAMEA9560550_R1	306	30019	98.6544
GROS21-1_SAMEA9560550_R2	290	28779
GROS21-1_SAMEA9560551_R1	242	55066	212.72
GROS21-1_SAMEA9560551_R2	272	54272
GROS21-1_SAMEA9560552_R1	116	13046	116.587
GROS21-1_SAMEA9560552_R2	97	11787
GROS21-1_SAMEA9560553_R1	140	24160	175.433
GROS21-1_SAMEA9560553_R2	137	24435
GROS21-1_SAMEA9560554_R1	339	52155	148.686
GROS21-1_SAMEA9560554_R2	356	51182
GROS21-1_SAMEA9560555_R1	155	30145	198.561
GROS21-1_SAMEA9560555_R2	146	29622
GROS21-1_SAMEA9560556_R1	207	31728	149.258
GROS21-1_SAMEA9560556_R2	216	31408
GROS21-1_SAMEA9560557_R1	260	44655	174.118
GROS21-1_SAMEA9560557_R2	250	44145
GROS21-1_SAMEA9560558_R1	194	27420	143.31
GROS21-1_SAMEA9560558_R2	183	26608
GROS21-1_SAMEA9560559_R1	215	29229	132.643
GROS21-1_SAMEA9560559_R2	228	29532
GROS21-1_SAMEA9560560_R1	353	33433	93.3599
GROS21-1_SAMEA9560560_R2	361	33226
GROS21-1_SAMEA9560600_R1	271	71803	258.964
GROS21-1_SAMEA9560600_R2	282	71404
GROS21-1_SAMEA9560601_R1	688	77575	112.182
GROS21-1_SAMEA9560601_R2	676	75441
GROS21-1_SAMEA9560602_R1	2181	62328	28.0832
GROS21-1_SAMEA9560602_R2	2158	59525
GROS21-1_SAMEA9560603_R1	784	44952	59.2389
GROS21-1_SAMEA9560603_R2	723	44321
GROS21-1_SAMEA9560604_R1	457	56069	128.014
GROS21-1_SAMEA9560604_R2	410	54919
GROS21-1_SAMEA9560605_R1	440	34200	81.5751
GROS21-1_SAMEA9560605_R2	379	32610
GROS21-1_SAMEA9560606_R1	1696	50733	29.9956
GROS21-1_SAMEA9560606_R2	1686	50712
GROS21-1_SAMEA9560607_R1	375	42362	110.944
GROS21-1_SAMEA9560607_R2	381	41512
GROS21-1_SAMEA9560608_R1	371	28935	80.4396
GROS21-1_SAMEA9560608_R2	341	28338
GROS21-1_SAMEA9560609_R1	223	30474	137.975
GROS21-1_SAMEA9560609_R2	214	29821
GROS21-1_SAMEA9560610_R1	355	54851	155.581
GROS21-1_SAMEA9560610_R2	340	53278
GROS21-1_SAMEA9560611_R1	1054	59678	56.2361
GROS21-1_SAMEA9560611_R2	1034	57743
GROS21-1_SAMEA9560612_R1	573	42024	72.6175
GROS21-1_SAMEA9560612_R2	572	41123
GROS21-1_SAMEA9560613_R1	516	51919	100.751
GROS21-1_SAMEA9560613_R2	506	51049
GROS21-1_SAMEA9560614_R1	292	31582	103.054
GROS21-1_SAMEA9560614_R2	318	31281
GROS21-1_SAMEA9560615_R1	325	33509	111.547
GROS21-1_SAMEA9560615_R2	273	33196
GROS21-1_SAMEA9560616_R1	374	48763	128.976
GROS21-1_SAMEA9560616_R2	373	47582
GROS21-1_SAMEA9560617_R1	189	25934	126.464
GROS21-1_SAMEA9560617_R2	214	25031
GROS21-1_SAMEA9560618_R1	193	32700	171.705
GROS21-1_SAMEA9560618_R2	183	31861
GROS21-1_SAMEA9560619_R1	206	28987	146.274
GROS21-1_SAMEA9560619_R2	184	28060
GROS21-1_SAMEA9560620_R1	461	23513	53.4949
GROS21-1_SAMEA9560620_R2	414	23295
GROS21-1_SAMEA9560621_R1	196	38064	192.005
GROS21-1_SAMEA9560621_R2	196	37202
GROS21-1_SAMEA9560622_R1	544	45276	84.2744
GROS21-1_SAMEA9560622_R2	520	44392
GROS21-1_SAMEA9560623_R1	1311	55608	42.0098
GROS21-1_SAMEA9560623_R2	1334	55508
GROS21-1_SAMEA9560624_R1	440	33506	75.4767
GROS21-1_SAMEA9560624_R2	439	32838
GROS21-1_SAMEA9560625_R1	221	39715	181.829
GROS21-1_SAMEA9560625_R2	217	39926
GROS21-1_SAMEA9560626_R1	178	32285	181.657
GROS21-1_SAMEA9560626_R2	178	32385
GROS21-1_SAMEA9560627_R1	193	33835	163.37
GROS21-1_SAMEA9560627_R2	218	33310
GROS21-1_SAMEA9560628_R1	143	21063	146.035
GROS21-1_SAMEA9560628_R2	142	20557
GROS21-1_SAMEA9560629_R1	227	29227	122.652
GROS21-1_SAMEA9560629_R2	241	28174
GROS21-1_SAMEA9560630_R1	182	32960	191.091
GROS21-1_SAMEA9560630_R2	160	32393
GROS21-1_SAMEA9560631_R1	204	29682	148.745
GROS21-1_SAMEA9560631_R2	192	29221
GROS21-1_SAMEA9560632_R1	224	22544	105.265
GROS21-1_SAMEA9560632_R2	198	21878
GROS21-1_SAMEA9560633_R1	178	28656	151.74
GROS21-1_SAMEA9560633_R2	199	28550
GROS21-1_SAMEA9560634_R1	267	33360	127.427
GROS21-1_SAMEA9560634_R2	253	32902
GROS21-1_SAMEA9560635_R1	231	25964	117.289
GROS21-1_SAMEA9560635_R2	205	25174
GROS21-1_SAMEA9560636_R1	369	37275	100.36
GROS21-1_SAMEA9560636_R2	358	35687
GROS21-1_SAMEA9560637_R1	263	25197	97.9961
GROS21-1_SAMEA9560637_R2	253	25369
GROS21-1_SAMEA9560638_R1	209	39787	185.002
GROS21-1_SAMEA9560638_R2	219	39394
GROS21-1_SAMEA9560639_R1	262	25099	100.146
GROS21-1_SAMEA9560639_R2	238	24974
GROS21-1_SAMEA9560640_R1	325	29597	89.3685
GROS21-1_SAMEA9560640_R2	329	28850
GROS21-1_SAMEA9560641_R1	94	23164	229.76
GROS21-1_SAMEA9560641_R2	106	22788
GROS21-1_SAMEA9560642_R1	177	30556	175.853
GROS21-1_SAMEA9560642_R2	163	29234
GROS21-1_SAMEA9560643_R1	153	32147	240.864
GROS21-1_SAMEA9560643_R2	112	31682
GROS21-1_SAMEA9560644_R1	157	28433	182.534
GROS21-1_SAMEA9560644_R2	148	27240
GROS21-1_SAMEA9560645_R1	148	29527	215.3
GROS21-1_SAMEA9560645_R2	125	29250
GROS21-1_SAMEA9560646_R1	125	33448	268.423
GROS21-1_SAMEA9560646_R2	121	32584
GROS21-1_SAMEA9560647_R1	200	37958	180.639
GROS21-1_SAMEA9560647_R2	210	36104
GROS21-1_SAMEA9560648_R1	105	28431	269.673
GROS21-1_SAMEA9560648_R2	103	27661
GROS21-1_SAMEA9560649_R1	266	33152	119.826
GROS21-1_SAMEA9560649_R2	280	32273
GROS21-1_SAMEA9560650_R1	147	33537	219.778
GROS21-1_SAMEA9560650_R2	150	31737
GROS21-1_SAMEA9560651_R1	178	35234	187.011
GROS21-1_SAMEA9560651_R2	192	33960
GROS21-1_SAMEA9560652_R1	112	33594	301.445
GROS21-1_SAMEA9560652_R2	108	32724
GROS21-1_SAMEA9560653_R1	183	37076	189.244
GROS21-1_SAMEA9560653_R2	206	36540
GROS21-1_SAMEA9560654_R1	137	30051	231.461
GROS21-1_SAMEA9560654_R2	119	29203
GROS21-1_SAMEA9560655_R1	155	29425	195.332
GROS21-1_SAMEA9560655_R2	143	28784
GROS21-1_SAMEA9560656_R1	132	29920	206.032
GROS21-1_SAMEA9560656_R2	152	28593
GROS21-1_SAMEA9560657_R1	205	28591	138.889
GROS21-1_SAMEA9560657_R2	200	27659
GROS21-1_SAMEA9560658_R1	486	53967	117.493
GROS21-1_SAMEA9560658_R2	421	52599
GROS21-1_SAMEA9560659_R1	218	26022	113.224
GROS21-1_SAMEA9560659_R2	238	25608
GROS21-1_SAMEA9560660_R1	230	28780	137.043
GROS21-1_SAMEA9560660_R2	185	28093
GROS21-1_SAMEA9560661_R1	138	27580	193.324
GROS21-1_SAMEA9560661_R2	143	26744
GROS21-1_SAMEA9560662_R1	182	24394	131.463
GROS21-1_SAMEA9560662_R2	187	24116
GROS21-1_SAMEA9560663_R1	167	26675	158.47
GROS21-1_SAMEA9560663_R2	169	26571
GROS21-1_SAMEA9560664_R1	128	27897	233.322
GROS21-1_SAMEA9560664_R2	111	27867
GROS21-1_SAMEA9560926_R1	420	42703	100.102
GROS21-1_SAMEA9560926_R2	426	41983
GROS21-1_SAMEA9560927_R1	172	33136	194.945
GROS21-1_SAMEA9560927_R2	171	33730
GROS21-1_SAMEA9560928_R1	287	33676	115.793
GROS21-1_SAMEA9560928_R2	293	33484
GROS21-1_SAMEA9560929_R1	394	37069	93.2722
GROS21-1_SAMEA9560929_R2	396	36616
GROS21-1_SAMEA9560930_R1	429	46890	107.413
GROS21-1_SAMEA9560930_R2	438	46237
GROS21-1_SAMEA9560931_R1	308	46294	149.867
GROS21-1_SAMEA9560931_R2	303	45275
GROS21-1_SAMEA9560932_R1	295	28660	92.1815
GROS21-1_SAMEA9560932_R2	322	28216
GROS21-1_SAMEA9560933_R1	244	61351	241.72
GROS21-1_SAMEA9560933_R2	264	61443
GROS21-1_SAMEA9560934_R1	300	165069	565.458
GROS21-1_SAMEA9560934_R2	281	163462
GROS21-1_SAMEA9560935_R1	225	33509	138.342
GROS21-1_SAMEA9560935_R2	252	32480
GROS21-1_SAMEA9560936_R1	424	36534	84.0861
GROS21-1_SAMEA9560936_R2	435	35696
GROS21-1_SAMEA9560937_R1	258	35546	141.956
GROS21-1_SAMEA9560937_R2	239	35006
GROS21-1_SAMEA9560938_R1	584	49784	79.9806
GROS21-1_SAMEA9560938_R2	652	49072
GROS21-1_SAMEA9560939_R1	294	26605	86.509
GROS21-1_SAMEA9560939_R2	315	26079
GROS21-1_SAMEA9560940_R1	367	39178	108.116
GROS21-1_SAMEA9560940_R2	347	38017
GROS21-1_SAMEA9560941_R1	387	28648	79.4469
GROS21-1_SAMEA9560941_R2	338	28951
GROS21-1_SAMEA9560942_R1	258	39915	152.442
GROS21-1_SAMEA9560942_R2	265	39812
GROS21-1_SAMEA9560943_R1	221	29071	125.778
GROS21-1_SAMEA9560943_R2	243	29290
GROS21-1_SAMEA9560944_R1	438	54073	124.171
GROS21-1_SAMEA9560944_R2	422	52714
GROS21-1_SAMEA9560945_R1	210	40194	184.56
GROS21-1_SAMEA9560945_R2	222	39536
GROS21-1_SAMEA9560946_R1	236	35825	139.811
GROS21-1_SAMEA9560946_R2	272	35199
GROS21-1_SAMEA9560947_R1	458	36995	85.954
GROS21-1_SAMEA9560947_R2	390	35894
GROS21-1_SAMEA9560948_R1	375	32944	89.8709
GROS21-1_SAMEA9560948_R2	353	32482
GROS21-1_SAMEA9560949_R1	343	31238	87.5395
GROS21-1_SAMEA9560949_R2	365	30740
GROS21-1_SAMEA9560950_R1	363	29347	74.6834
GROS21-1_SAMEA9560950_R2	414	28682
GROS21-1_SAMEA9560951_R1	398	36311	88.7723
GROS21-1_SAMEA9560951_R2	410	35417
GROS21-1_SAMEA9560952_R1	130	33573	263.598
GROS21-1_SAMEA9560952_R2	124	33381
GROS21-1_SAMEA9560953_R1	124	35090	295.94
GROS21-1_SAMEA9560953_R2	111	34456
GROS21-1_SAMEA9560954_R1	319	39265	117.259
GROS21-1_SAMEA9560954_R2	352	39416
GROS21-1_SAMEA9560955_R1	309	27217	89.6196
GROS21-1_SAMEA9560955_R2	293	26734
GROS21-1_SAMEA9560956_R1	359	36320	101.077
GROS21-1_SAMEA9560956_R2	354	35748
GROS21-1_SAMEA9560957_R1	314	38237	122.382
GROS21-1_SAMEA9560957_R2	304	37395
GROS21-1_SAMEA9560958_R1	301	30137	98.0475
GROS21-1_SAMEA9560958_R2	309	29672
GROS21-1_SAMEA9560959_R1	273	33160	111.073
GROS21-1_SAMEA9560959_R2	320	32706
GROS21-1_SAMEA9560960_R1	173	32088	180.003
GROS21-1_SAMEA9560960_R2	181	31633
GROS21-1_SAMEA9560961_R1	324	36365	104.707
GROS21-1_SAMEA9560961_R2	368	36092
				MAX	MIN	AVG	Median
				565.458	4.88289	134.327	117.493
