# Supplementary material for: Identification of Shemin pathway genes for tetrapyrrole biosynthesis in bacteriophage sequences from aquatic environments
Source: Nat Commun. 2024 Oct 15;15:8783. doi: 10.1038/s41467-024-52726-3 (PMC11480375; doi:10.1038/s41467-024-52726-3)
Supplement: Supplementary file 8 — Supplementary Dataset 5 [file 41467_2024_52726_MOESM8_ESM.txt]

CLUSTAL O(1.2.4) multiple sequence alignment
Bradyrhizobium_sp.ORS_278 MHIDPPETQMDYEAMFRGSLAELRGEGAYRVFADLERMVGAFPRAIYRRD--GVAKVVTI	58
Rhodospirillaceae_BRH_c57 ---------MNYEDYFAKRLADLRDDGNYRVFADLERQVGSFPKAKNYRD--GRVEEVTI	49
U9-1i_alphaproteobacterium -------MRAEDEQVFKTALSAIREEGRYRVFADIMRERGRFPHARLRQE-DGSFKDIVV	52
Amphiplicatus_metriothermophilus ---------MDYEQAFRTAVAAVRAEGRYRVFADIERVRGAFPKAIYHAP--EGAREITV	49
Indioceanicola_profundi ---------MDYESFFKSQIDGLRREGRYRVFADLERRVGEFPTASFFPEPDSPARDVTV	51
Zavarzinia_compransoris ---------MNYDEKFATAIADLKQEGRYRVFADLKRHCGAFPRATWQSQ-AG-PREIVV	49
Oleomonas_K1W22B-8 ---------MTYDDKFAAAIADLKREGRYRVFADLKRHCGQFPRATWHGP-DG-QRDIVV	49
Phenylobacterium_kunshanense ---------MDYRAAFRNALDRVRSEGRYRVFADLKRHRGEFPRATWTRG-DGSTSDVTV	50
Caulobacter_zeae ---------MDYKAAFTAAVSQIRDEGRYRVFADLKRHRGAFPRATWTRA-DGGENEVVV	50
Caulobacter_radicis ---------MDYKAAFTAAVSQIRDEGRYRVFADLKRHRGAFPRATWTRA-DGGESEVVV	50
Caulobacter_K31 ---------MDYKAAFRNTVDQIRDEGRYRVFADVKRHRGAFPRATWTRP-DGGESEIVV	50
Caulobacter ---------MDYKAAFQTAVDQIREEGRYRVFADVKRHRGAFPRATWTRP-DGGESEIVV	50
Caulobacter_BK020 ---------MDYKAAFRSVVDQIRDEGRYRVFADVKRHRGAFPRATWTRP-DGGESEIVV	50
crystal_bog_phage_scaffold_2_498 ------MLKSKTQDAIAQSLQKLKSDGNYRVFTDILRERGHFPKAMFYGK--YGIKHITN	52
GROS21-1_SAMEA9560623_UViG_0005 ------MIKAKTQDIIAQSLEKLKSEGNYRVFTDILRQRGDFPQAIWYGK--YNIKQITN	52
SAMEA2622331_5067 ---------MQYLDRFEKAIDVLKEDGRYRVFNDILRECGDFPKAIWYSK--YAIKKIVN	49
Ga0098058_1000146|507114 ---------MIHLNKFQDVIEGLKEEGNYRVFNDILRERGKFPQAIWYSK--YAVKRIVN	49
SAMEA2619974_635 ---------MIHLNKFQDVIEGLKEEGNYRVFNDILRERGKFPQAIWYSK--YAVKRIVN	49
Ga0074647_1002732|431381 ---------MQHLELFENVINDLKKDGKYRVFNDILRQKGKFPSAVWYSK--YSINNIIN	49
SAMEA2619779_9150 ---------MQHINEFTNKLNELKDDGRYRVFNDILRTAGDFPNAIWYSK--YSIKKIVN	49
Ga0102963_1000701|666050 ---------MQHINEFTNKLNELKTDGRYRVFNDILRTAGDFPNAIWYSK--YSIKKIVN	49
SAMEA2620413_111863 ---------MNELDKFQSVIDELKDDGRYRVFNDIIRKAGDFPNAIWYSK--YSIKNIVN	49
SAMEA2622763_437556 ---------MRELDKFTKVLDELKDDGRYRVFNDILRTAGDFPNAIWYSK--YSIKKIVN	49
Ga0163179_10002200|830865 ---------MYELDKFTKVLDELKDDGRYRVFNDILRTAGNFPEAIWYSK--YSIKKIVN	49
SAMEA2620894_17066 ---------MIELDKFTKVLDELKDDGRYRVFNDILRTAGNFPEAIWYSK--YSIKKIVN	49
SAMEA2620413_474846 ---------MIELDKFTKVLDELKDDGRYRVFNDILRTAGNFPEAIWYSK--YSIKKIVN	49
SAMEA2619888_2008 ---------MIELDKFTKVIDELKDDGRYRVFNDILRTAGNFPEAIWYSK--YSIKKIVN	49
Ga0068469_1063893|485779 ---------VKHLEEFTKIINEYKEDGRYRVFNDIVRTRGNFPHAIWYSK--YSIKKIVN	49
Ga0068471_1051077|485885 ---------VKHLEEFTKIINEYKEDGRYRVFNDIVRTRGNFPHAIWYSK--YSIKKIVN	49
Ga0068481_1090348|488670 ---------VKHLEEFTKIINEYKEDGRYRVFNDIVRTRGNFPHAIWYSK--YSIKKIVN	49
Ga0068480_1108826|488449 ---------VKHLEEFTKIINEYKEDGRYRVFNDIVRTRGNFPHAIWYSK--YSIKKIVN	49
Ga0115007_10001227|723900 ---------MKHLEEFTKIIDEYKQDGRYRVFNDIVRTRGNFPHAIWYSK--YSIKKIVN	49
Ga0114999_10006015|760631 ---------MKHLEEFTKIIDEYKQDGRYRVFNDIVRTRGNFPHAIWYSK--YSIKKIVN	49
Ga0115002_10003437|755546 ---------MKHLEEFTKIIDEYKQDGRYRVFNDIVRTRGNFPHAIWYSK--YSIKKIVN	49
SAMEA2622841_6527 ---------MKELEKFTQVIEDYKSDGRYRTFNDIIRIKGKYPHAIWYSK--YSIKNIVN	49
3300006166_Ga0066836_10000757 ---------MEHLDKFKQVIDDYKSDGRYRTFNDIIRTRGKYPHAIWYSK--YSIKNIVN	49
3300005521_Ga0066862_10001059 ---------MEHLDKFKQVIDDYKSDGRYRTFNDIIRTRGKYPHAIWYSK--YSIKNIVN	49
Ga0066836_10000757|480248 ---------MEHLDKFKQVIDDYKSDGRYRTFNDIIRTRGKYPHAIWYSK--YSIKNIVN	49
Ga0066849_10000198|139039 ---------MEHLDKFKQVIDDYKSDGRYRTFNDIIRTRGKYPHAIWYSK--YSIKNIVN	49
Ga0115011_10008698|739460 ---------MEHLDKFKQVIDDYKSDGRYRTFNDIIRTRGKYPHAIWYSK--YSIKNIDN	49
SAMEA2619791_29744 ---------MEHLEDFKKIVKELKDDGRYRVFNDILRTAGDFPNAIWYSK--YSINKIVN	49
3300012953_Ga163179_10000108 ---------MEHLEDFKKIVKELKDDGRYRVFNDILRTAGDFPNAIWYSK--YSINKIVN	49
Marinovum ---------MEHLEDFKKIVKELKDDGRYRVFNDILRTAGDFPNAIWYSK--YSINKIVN	49
3300000199_SI39nov09 ---------MEHLDKFKQVITELKDDGRYRVFNDILRTRGSYPNAIWYSK--YSIKKIVN	49
Ga0115001_10000031 ---------MEHLDKFKKIITELKADGRYRVFNDILRTRGSYPNAIWYSK--YSIKKIVN	49
Ga0114994_10001250|715058 ---------MEHLDKFKKIITELKADGRYRVFNDILRTRGSYPNAIWYSK--YSIKKIVN	49
Ga0114997_10001596|717177 ---------MEHLDKFKKIITELKADGRYRVFNDILRTRGSYPNAIWYSK--YSIKKIVN	49
SAMEA2620836_7330 ---------MEHLDKFQQVIKDYKDDGRYRTFNDIIRKRGDYPNAIWYSK--YSIKNIVN	49
SAMEA2620413_422904 ---------MEHLDKFQQVIKDYKDDGRYRTFNDIIRKRGDYPNAIWYSK--YSIKNIVN	49
SAMEA2620861_1137947 ---------MEHLDKFQQVIKDYKDDGRYRTFNDIIRKRGDYPNAIWYSK--YSIKNIVN	49
SAMEA2620894_15123 ---------MEHLDKFQQVIKDYKDDGRYRTFNDIIRKRGDYPNAIWYSK--YSIKNIVN	49
lcl|SAMEA2620894_15123 ---------MEHLDKFQQVIKDYKDDGRYRTFNDIIRKRGDYPNAIWYSK--YSIKNIVN	49
SAMEA2622357_9342 ---------MEHLDKFKAVIKDLKDDGRYRVFNDILRTRGDYPNAIWYSK--YSIKKIVN	49
3300009593_Ga0115011_10000306 ---------MEHLDKFKAVIKDLKEDGRYRVFNDILRTRGDYPNAIWYSK--YSIKKIVN	49
3300009790_Ga0115012_10000076 ---------MEHLDKFKAVIKDLKEDGRYRVFNDILRTRGDYPNAIWYSK--YSIKKIVN	49
Rhodobacteraceae_Water-Bin34 ----------MFNKYFDQVIDQYKDDGRYRVFNDILRERGDFPRSIWYGK--YAPKNIIN	48
GROS21-1_SAMEA9560542_UViG_0130 ---------MLNTKPFEAVIQSLKDQGKYRVFNDIMRERGDFPYAMWYGP--YGVKKIVN	49
GROS21-1_SAMEA9560546_UViG_0116 -------MTMINKEPFERLIAELKESGKYRVFNDIVRETGKFPNAIWYGP--YNIKNITN	51
GROS21-1_SAMEA9560540_UViG_0040 -------MTMINKEPFERLIAELKESGKYRVFNDIVRETGKFPNAIWYGP--YNIKNITN	51
GROS21-1_SAMEA9560586_UViG_0026 -------MTMINKEPFERLIAELKESGKYRVFNDIVRETGKFPNAIWYGP--YNIKNITN	51
GROS21-1_SAMEA9560612_UViG_0093 -------MTMINKEPFERLIAELKESGKYRVFNDIVRETGKFPNAIWYGP--YNIKNITN	51
GROS21-1_SAMEA9560794_UViG_0060 ---------MINKQPFENLIQELKDSGKYRVFNDILRENGKFPAAIWYGP--YNIKNIVN	49
GROS21-1_SAMEA9560823_UViG_0011 ---------MINKEHFESLIKTLKDTGKYRVFNDILRENGKFPHAVWYGP--YAIKNIVN	49
: : : * **.* *: * * :* : :
Bradyrhizobium_sp.ORS_278 WCSNDYLGMGENPQVLGAMHRALDRSGAGAGGTRNISGTSHAHVMLEAELAALHGKPAAL	118
Rhodospirillaceae_BRH_c57 WCNNDYLGMGMHTDVLASMKDALDTSGAGAGGTRNISGTNHYHVLLEQELASWHNKGGAL	109
U9-1i_alphaproteobacterium WCSNDYLGQGQSPEVLDAAHAALDQVGAGAGGTRNIAGTTSYHVDLERELASLHGKEGAL	112
Amphiplicatus_metriothermophilus WCSNDYLGMGQHPEVIAAMTAALEKVGAGAGGTRNIAGTTHFHVLLERELAALHGKEAAL	109
Indioceanicola_profundi WCSNDYLGMGQNPVVIGSMIESLHKCGAGAGGTRNISGTNHYHVLLEKELADLHRKEAAL	111
Zavarzinia_compransoris WCSNDYLGQGQNSEVLAAMHEALDTFGAGAGGTRNISGTTRAHVLLEDELASLHRKEAAL	109
Oleomonas_K1W22B-8 WCSNDYLGQGQNSTVLSAMHQALDTYGAGAGGTRNISGTTHAHVLLEQELASLHGKEAAL	109
Phenylobacterium_kunshanense WCSNDYLGQGQNPVVLDAMHRAIEEAGAGSGGTRNISGTTHYHVELEHELADLHGKESAL	110
Caulobacter_zeae WCSNDYLGQGQNPVVLDAMHQAIDDHGSGSGGTRNISGTNHHHVELEAELADLHGKQAAL	110
Caulobacter_radicis WCSNDYLGQGQNPVVLDAMHQAIDDHGSGSGGTRNISGTNHHHVELEAELADLHGKQAAL	110
Caulobacter_K31 WCSNDYLGQGQNPLVLDAMHAAIDQHGSGSGGTRNISGTNHHHVELEAELADLHGKEAAL	110
Caulobacter WCSNDYLGQGQNPVVLDAMHAAIDNHGSGSGGTRNISGTNHHHVELEAELADLHGKEAAL	110
Caulobacter_BK020 WCSNDYLGQGQNPVVLDAMHAAIDDHGSGSGGTRNISGTNHHHVELEAELADLHGKEAAL	110
crystal_bog_phage_scaffold_2_498 WCANDYLGMAQHKVVIDAMHTALDTTGAGSGGTRNISGTTHFHTALESELARLHDKTAAL	112
GROS21-1_SAMEA9560623_UViG_0005 WCSNDYLGMGQHKVVLDAMRTALDTAGAGSGGTRNISGTTHYHVALEYELAKLHDKTSAL	112
SAMEA2622331_5067 WCSNDYLGMGQHQFVLDAMKTALETAGAGSGGTRNISGTTHYHVALEAELSKLHNKESAL	109
Ga0098058_1000146|507114 WCSNDYLGMGQHRYVIDAMQTALESSGAGSGGTRNISGTTHYHVALEHELAELHQKEAAL	109
SAMEA2619974_635 WCSNDYLGMGQHRYVIDAMQTALESSGAGSGGTRNISGTTHYHVALEHELAELHQKEAAL	109
Ga0074647_1002732|431381 WCSNDYLGMGQHQFVIDSMKTALEMSGAGSGGTRNISGTTHYHVALELEIAKLHNKEAAL	109
SAMEA2619779_9150 WCANDYLGMGQHSYVIDAMKTALETTGAGAGGTRNISGTTHYHVALELELAKLHKKEAAL	109
Ga0102963_1000701|666050 WCANDYLGMGQHSYVIDAMKTALETTGAGAGGTRNISGTTHYHVALELELAKLHKKEGAL	109
SAMEA2620413_111863 WCANDYLGMGQHSYVLDSMKTALDTAGAGAGGTRNISGTTHYHVALETELAKHHNKESAL	109
SAMEA2622763_437556 WCANDYLGMGQHPYVIDAMKTALETAGAGAGGTRNISGTTHYHVALEAELAKLHKKESAL	109
Ga0163179_10002200|830865 WCANDYLGMGQHSYVIDSMKTALETAGAGAGGTRNISGTTHYHVALELELARLHKKESAL	109
SAMEA2620894_17066 WCANDYLGMGQHSYVIDSMKTALETAGAGAGGTRNISGTTHYHVALELELARLHKKESAL	109
SAMEA2620413_474846 WCANDYLGMGQHSYVIDSMKTALETAGAGAGGTRNISGTTHYHVALELELAKLHKKESAL	109
SAMEA2619888_2008 WCANDYLGMGQHSYVIDSMKTALETAGAGAGGTRNISGTTHYHVALELELAKLHKKESAL	109
Ga0068469_1063893|485779 WCSNDYLGMGQHSYVIDSMKTALESSGAGAGGTRNISGSTHYHNALETELADFHKKEKAL	109
Ga0068471_1051077|485885 WCSNDYLGMGQHSYVIDSMKTALESSGAGAGGTRNISGSTHYHNALETELADFHKKEKAL	109
Ga0068481_1090348|488670 WCSNDYLGMGQHSYVIDSMKTALESSGAGAGGTRNISGSTHYHNALETELADFHKKEKAL	109
Ga0068480_1108826|488449 WCSNDYLGMGQHSYVIDSMKTALESSGAGAGGTRNISGSTHYHNALETELADFHKKEKAL	109
Ga0115007_10001227|723900 WCSNDYLGMGQHSYVIDSMKTALESSGAGAGGTRNISGSTHYHKALEDELADFHKKEKAL	109
Ga0114999_10006015|760631 WCSNDYLGMGQHSYVIDSMKTALESSGAGAGGTRNISGSTHYHNALEDELADFHKKEKAL	109
Ga0115002_10003437|755546 WCSNDYLGMGQHSYVIDSMKTALESSGAGAGGTRNISGSTHYHNALEDELADFHKKEKAL	109
SAMEA2622841_6527 WCSNDYLGMGQHNYVIDSMKTALETSGAGAGGTRNISGTTHYHNALERELASLHKKEKAL	109
3300006166_Ga0066836_10000757 WCSNDYLGMGQHNYVIDSMKTALETSGAGAGGTRNISGTTHYHNALERELASLHKKEKAL	109
3300005521_Ga0066862_10001059 WCSNDYLGMGQHNYVIDSMKTALETSGAGAGGTRNISGTTHYHNALERELASLHKKEKAL	109
Ga0066836_10000757|480248 WCSNDYLGMGQHNYVIDSMKTALETSGAGAGGTRNISGTTHYHNALERELASLHKKEKAL	109
Ga0066849_10000198|139039 WCSNDYLGMGQHNYVIDSMKTALETSGAGAGGTRNISGTTHYHNALERELASLHKKEKAL	109
Ga0115011_10008698|739460 WCSNDYLGMGQHNYVIDSMKTALETSGAGAGGTRNISGTTHYHNALERELASLHKKEKAL	109
SAMEA2619791_29744 WCSNDYLGMGQHQYVLDSMKTALETSGAGAGGTRNISGTTHYHIALEGELGRLHNKEAAL	109
3300012953_Ga163179_10000108 WCSNDYLGMGQHQYVLDSMKTALETSGAGAGGTRNISGTTHYHIALEGELGRLHNKEAAL	109
Marinovum WCSNDYLGMGQHQYVLDSMKTALETSGAGAGGTRNISGTTHYHIALEGELGRLHNKEAAL	109
3300000199_SI39nov09 WCSNDYLGMGQHSYVLDSMKTALETSGAGAGGTRNISGTTHYHIALEHELTQLHGKESAL	109
Ga0115001_10000031 WCSNDYLGMGQHSYVIDSMKTALETSGAGAGGTRNISGTTHYHIALEHELTQLHDKESAL	109
Ga0114994_10001250|715058 WCSNDYLGMGQHSYVIDSMKTALETSGAGAGGTRNISGTTHYHIALEHELTQLHDKESAL	109
Ga0114997_10001596|717177 WCSNDYLGMGQHSYVIDSMKTALETSGAGAGGTRNISGTTHYHIALEHELTQLHDKESAL	109
SAMEA2620836_7330 WCSNDYLGMGQHSYVIDSMKTALETAGAGAGGTRNISGTTHYHNALERELALLHKKESAL	109
SAMEA2620413_422904 WCSNDYLGMGQHSYVIDSMKTALETAGAGAGGTRNISGTTHYHNALERELALLHKKESAL	109
SAMEA2620861_1137947 WCSNDYLGMGQHSYVIDSMKTALETAGAGAGGTRNISGTTHYHNALERELALLHKKESAL	109
SAMEA2620894_15123 WCSNDYLGMGQHSYVIDSMKTALETAGAGAGGTRNISGTTHYHNALERELALLHKKESAL	109
lcl|SAMEA2620894_15123 WCSNDYLGMGQHSYVIDSMKTALETAGAGAGGTRNISGTTHYHNALERELALLHKKESAL	109
SAMEA2622357_9342 WCSNDYLGMGQHSYVLDSMKTALETSGAGAGGTRNISGTTHYHIALEHELTQLHKKESAL	109
3300009593_Ga0115011_10000306 WCSNDYLGMGQHSYVLDSMKTALETSGAGAGGTRNISGTTHYHIALEHELTQLHKKESAL	109
3300009790_Ga0115012_10000076 WCSNDYLGMGQHSYVLDSMKTALETSGAGAGGTRNISGTTHYHIALEHELTQLHKKESAL	109
Rhodobacteraceae_Water-Bin34 WCSNDYLGQGQNDYVVSAMHSALDQTGSGSGGTRNIGGNTHYHVTLEKELATLHQKENAL	108
GROS21-1_SAMEA9560542_UViG_0130 WCSNDYLGMGQHKVVIDAMRTALDATGAGSGGTRNISGTSHYHVALELELARLHDKERSL	109
GROS21-1_SAMEA9560546_UViG_0116 WCSNDYLGMGQNKVVLEAMHTALDHTGSGSGGTRNIGGTSHYHVALEHEIASLHKKEKAV	111
GROS21-1_SAMEA9560540_UViG_0040 WCSNDYLGMGQNKVVLEAMHTALDHTGSGSGGTRNIGGTSHYHVALEHEIASLHKKEKAV	111
GROS21-1_SAMEA9560586_UViG_0026 WCSNDYLGMGQNKVVLEAMHTALDHTGSGSGGTRNIGGTSHYHVALEHEIASLHKKEKAV	111
GROS21-1_SAMEA9560612_UViG_0093 WCSNDYLGMGQNKVVLEAMHTALDHTGSGSGGTRNIGGTSHYHVALEHEIASLHKKEKAV	111
GROS21-1_SAMEA9560794_UViG_0060 WCSNDYLGMGQHKVVLDAMHTALDMTGAGSGGTRNIAGTSHYHVALEHELATLHKKDKSL	109
GROS21-1_SAMEA9560823_UViG_0011 WCSNDYLGMGQNRVVLDAMRTALDMTGAGSGGTRNIAGTSHYHVALEHELANLHKKERAL	109
** ***** . *: : ::. *:*:******.*.. * ** *: * * ::
Bradyrhizobium_sp.ORS_278 LFNSGYASNWATLGTLGARLPNCVMFSDELNHASIIEGIRHSR-CEVRIFKHNDVADLRA	177
Rhodospirillaceae_BRH_c57 LFTSGYVANMTTLMTLGAKIPGMVLFSDAKNHNSMIEGVRHSR-APKHVWKHNDYDDLHK	168
U9-1i_alphaproteobacterium LFTSGYVSNDATLSTLAKLFPDLWIFSDAQNHASMIEGIKRAN-CEKRVFRHNDIQHLEA	171
Amphiplicatus_metriothermophilus LFTSGYVANEATLSTIARILPDCVILSDELNHASMIQGIRGGR-SAKLIWRHNDIEHLEK	168
Indioceanicola_profundi LFTSGYISNEATLSTLPRLLPDCVVFSDALNHASMIEGIRHSG-AKKHIWRHNDVEHLDE	170
Zavarzinia_compransoris LFSSGFVSNEAALSALSRVLKGVTVYSDELNHASMIEGIRHGG-APKRIFRHNDVKHLVD	168
Oleomonas_K1W22B-8 LFSSGYVSNEAALSALSRVLKGVTVYSDELNHASMIEGIRNGG-APKRIFRHNDVSHLVE	168
Phenylobacterium_kunshanense LFTSGYVSNEASLSTLYKILPGLIVFSDELNHNSMISGIRAGKREQRRVFRHNDLEHLEQ	170
Caulobacter_zeae LFTSGYVSNEATLSVLQKILPGLIIFSDAQNHASMIAGIRNGG-GPRHIFRHNDLAHLEE	169
Caulobacter_radicis LFTSGYVSNEATLSVLQKILPGLIIFSDAQNHASMIAGIRNGG-GPRHIFRHNDLAHLEE	169
Caulobacter_K31 LFTSGYVSNEASLSALQKILPGLIIFSDAQNHASMIAGIRNGG-CQRHVFRHNDLAHLEE	169
Caulobacter LFTSGYVSNEASLSALQKILPGLIIFSDAQNHASMIAGIRNGG-CQRHIFRHNDLAHLEE	169
Caulobacter_BK020 LFTSGYVSNEASLSALQKILPGLIIFSDAQNHASMIAGIRNGG-CERHIFRHNDLAHLEQ	169
crystal_bog_phage_scaffold_2_498 LFTSGYVANQSTLNVLGKIITGVHFISDSMNHNSMIVGMKSSR-APCTVWNHNDLAHLKE	171
GROS21-1_SAMEA9560623_UViG_0005 LFTSGYVANQSTLAILGKMIPKVHYISDSENHNSMIVGMKASG-CPVTVWRHNDLSHLRE	171
SAMEA2622331_5067 LFTSAFNANETTLETVAKIIPDITFISDAKNHSSIIQGIRHSK-ANKVIWRHNDLEHLEE	168
Ga0098058_1000146|507114 LFTSAYIANSATLESMAKVLPDITFISDSMNHASIIQGIRHSR-AKKEIWKHNDLKHLKE	168
SAMEA2619974_635 LFTSAYIANSATLESMAKVLPDITFISDSMNHASIIQGIRHSR-AKKEIWKHNDLKHLKE	168
Ga0074647_1002732|431381 LFTSAFNANETTLETMAKIIPNLTYISDANNHSSIIQGIRHSK-ANKIIWSHNDLEKLEL	168
SAMEA2619779_9150 LFTSAYNANQTTLETIPKILDNVLYISDEMNHSSIIQGIRHSK-ARKEIFKHNDLGDLES	168
Ga0102963_1000701|666050 LFTSAYNANQTTLETIPKILDDVLYISDEMNHSSIIQGIRHSK-ARKEIFKHNDLGDLES	168
SAMEA2620413_111863 LFTSAYNANQTTLETIPKVLGDVLYISDEMNHSSIIQGIRHSK-ARKEIFKHNDIKDLEG	168
SAMEA2622763_437556 LFTSAYNANQTTLETIPKVLDGVLYISDEMNHSSIIQGIRHSK-ARKEIFKHNDLKDLEG	168
Ga0163179_10002200|830865 LFTSAYNANQTTLETIPKVLGDVLYISDEMNHSSIIQGIRHSK-ARKEIWKHNDLKDLEG	168
SAMEA2620894_17066 LFTSAYNANQTTLETIPKVLGDVLYISDEMNHSSIIQGIRHSK-ARKEIWKHNDLKDLEG	168
SAMEA2620413_474846 LFTSAYNANQTTLETIPKVLGDVLYISDENNHSSIIQGIRHSK-ARKEIWKHNDLKDLEG	168
SAMEA2619888_2008 LFTSAYNANQTTLETIPKVLGDVLYISDENNHSSIIQGIRHSK-ARKEIWKHNDLKDLEG	168
Ga0068469_1063893|485779 IFTSAYNANQTTLETLGKIIPDLLYISDSLNHSSLIQGIRHSR-CKKEIFKHNDVEDLER	168
Ga0068471_1051077|485885 IFTSAYNANQTTLETLGKIIPDLLYISDSLNHSSLIQGIRHSR-CKKEIFKHNDVEDLER	168
Ga0068481_1090348|488670 IFTSAYNANQTTLETLGKIIPDLLYISDSLNHSSLIQGIRHSR-CKKEIFKHNDVEDLER	168
Ga0068480_1108826|488449 IFTSAYNANQTTLETLGKIIPDLLYISDSLNHSSLIQGIRHSR-CKKEIFKHNDVEDLER	168
Ga0115007_10001227|723900 VFTSAYNANQTTLETLGKIIPDLLYISDSLNHSSLIQGIRHSR-CKKEIFKHNDVEDLER	168
Ga0114999_10006015|760631 VFTSAYNANQTTLETLGKIIPDLLYISDSLNHSSLIQGIRHSR-CKKEIFKHNDVEDLER	168
Ga0115002_10003437|755546 VFTSAYNANQTTLETLGKIIPDLLYISDSLNHSSLIQGIRHSR-CKKEIFKHNDVEDLER	168
SAMEA2622841_6527 LFTSAYNANQTTLETMGKIIPDMLFISDAQNHSSIIQGLRHSR-CRKEIFKHNDVKDLEG	168
3300006166_Ga0066836_10000757 LFTSAYNANQTTLETMGKVMPDLLFISDAQNHSSIIQGLRHSR-CRKEIFKHNDLDDLES	168
3300005521_Ga0066862_10001059 LFTSAYNANQTTLETMGKVMPDLLFISDAQNHSSIIQGLRHSR-CRKEIFKHNDLDDLES	168
Ga0066836_10000757|480248 LFTSAYNANQTTLETMGKVMPDLLFISDAQNHSSIIQGLRHSR-CRKEIFKHNDLDDLES	168
Ga0066849_10000198|139039 LFTSAYNANQTTLETMGKVMPDLLFISDAQNHSSIIQGLRHSR-CRKEIFKHNDLDDLES	168
Ga0115011_10008698|739460 LFTSAYNANQTTLETMGKVMPDLLFISDAQNHSSIIQGLRHSR-CRKEIFKHNDLEDLER	168
SAMEA2619791_29744 LFTSAYNANQTTIETMAKIIPDIMFISDEQNHSSIIQGIRHSK-AKKEIFKHNDVDDLES	168
3300012953_Ga163179_10000108 LFTSAYNANQTTIETMAKIIPDIMFISDEQNHSSIIQGIRHSK-AKKEIFKHNDVDDLES	168
Marinovum LFTSAYNANQTTIETMAKIIPDIMFISDEQNHSSIIQGIRHSK-AKKEIFKHNDVDDLES	168
3300000199_SI39nov09 LFTSAYNANQTTLETMGKIMPDLLFISDAENHSSIIQGLRHSK-CKKEIFKHNDLDDLES	168
Ga0115001_10000031 LFTSAYNANQTTLETMGKIMPEILFISDAENHSSIIQGLRHSK-CKKEIFKHNDLDDLES	168
Ga0114994_10001250|715058 LFTSAYNANQTTLETMGKIMPEILFISDAENHSSIIQGLRHSK-CKKEIFKHNDLDDLES	168
Ga0114997_10001596|717177 LFTSAYNANQTTLETMGKIMPEILFISDAENHSSIIQGLRHSK-CKKEIFKHNDLDDLES	168
SAMEA2620836_7330 LFTSAYNANQTTLETMGKIIPDLLFISDEENHSSIIQGLRHSK-CRKEIFKHNDVQDLES	168
SAMEA2620413_422904 LFTSAYNANQTTLETMGKIIPDLLFISDEENHSSIIQGLRHSK-CRKEIFKHNDVQDLES	168
SAMEA2620861_1137947 LFTSAYNANQTTLETMGKIIPDLLFISDEENHSSIIQGLRHSK-CRKEIFKHNDVQDLES	168
SAMEA2620894_15123 LFTSAYNANQTTLETMGKIIPDLLFISDEENHSSIIQGLRHSK-CRKEIFKHNDVQDLES	168
lcl|SAMEA2620894_15123 LFTSAYNANQTTLETMGKIIPDLLFISDEENHSSIIQGLRHSK-CRKEIFKHNDVQDLES	168
SAMEA2622357_9342 LFTSAYNANQTTLETMGKIMPDLLFISDAQNHSSIIQGLRHSK-CRKEIFKHNDVQDLES	168
3300009593_Ga0115011_10000306 LFTSAYNANQTTLETMGKIMPDMLFVSDAQNHSSIIQGLRHSK-CRKEIFKHNDVKDLES	168
3300009790_Ga0115012_10000076 LFTSAYNANQTTLETMGKIMPDMLFVSDAQNHSSIIQGLRHSK-CRKEIFKHNDVKDLES	168
Rhodobacteraceae_Water-Bin34 LFTSAYVANEWTLIALNRIIPNVCFVSDSKNHASLIVGINHSK-ADKTVFEHNNMEELEL	167
GROS21-1_SAMEA9560542_UViG_0130 VFSSAYVANEWSLIALKKIIPDIIYVSDSKNHASMIEGMRHSG-AKRLIYQHNDLDHLES	168
GROS21-1_SAMEA9560546_UViG_0116 LFSSAYVANEWTLIALAKIIPNIEYISDSNNHNSIIVGINHSK-ANKVIFKHNDLEDLEQ	170
GROS21-1_SAMEA9560540_UViG_0040 LFSSAYVANEWTLIALAKIIPNIEYISDSNNHNSIIVGINHSK-ANKVIFKHNDLEDLEQ	170
GROS21-1_SAMEA9560586_UViG_0026 LFSSAYVANEWTLIALAKIIPNIEYISDSNNHNSIIVGINHSK-ANKVIFKHNDLEDLEQ	170
GROS21-1_SAMEA9560612_UViG_0093 LFSSAYVANEWTLIALAKIIPNIEYISDSNNHNSIIVGINHSK-ANKVIFKHNDLEDLEQ	170
GROS21-1_SAMEA9560794_UViG_0060 LFSSAYVANEWSLIALAKIIPNIHFVSDSKNHNSMIVGMSHSR-APKTVFVHNDLDDLEA	168
GROS21-1_SAMEA9560823_UViG_0011 LFSSAYVANEWTLIALSKIIPNIEFISDSNNHNSIIVGISHSR-AAKQIFVHNDLQDLEN	168
:*.*.: :* :: : : ** ** *:* *: . :: **: .*
Bradyrhizobium_sp.ORS_278 KLAAVEA-RVPKIVVFESVYSMDGDIAPISDICDVADAHGAMTYLDEVHAVGLYGHEGGG	236
Rhodospirillaceae_BRH_c57 QLSEYDR-SVPKMVVFESVYSMDGDISPIEKIVEVAEHHNAMTFLDEVHAVGMYGADGSG	227
U9-1i_alphaproteobacterium LINEAPA-GAPKLIAFESVYSMDGDTAPIEAICAIAEQYGAMTYLDEVHGVGLYGPTGGG	230
Amphiplicatus_metriothermophilus LLRDIPR-ERAKVIAFESVYSMDGDIAPLKEICDLAEKYNAFTYLDEVHAVGMYGPSGAG	227
Indioceanicola_profundi LLSRYPK-NQPKLVAFESVYSMDGDIAPIAEICDVADKHGAMTYLDEVHAVGMYGKRGAG	229
Zavarzinia_compransoris LLKDADP-AAPKIIAFESVYSMDGDIAPIADFVEVAKKYNALTYLDEVHAVGLYGLQGAG	227
Oleomonas_K1W22B-8 LLEKSDP-KAPKIIAFESVYSMDGDIAPLADFVDVARRFGALTYLDEVHAVGLYGPEGAG	227
Phenylobacterium_kunshanense LLIEADP-EAPKLIAFESVYSMDGDIADIRGTIALAKKYGAMTYIDEVHAVGMYGPRGAG	229
Caulobacter_zeae LLAAAPV-DAPKLVAFESVYSMDGDIADIGATAALAKKYGAMTYLDEVHAVGMYGQRGGG	228
Caulobacter_radicis LLATAPA-DAPKLVAFESVYSMDGDIADIGATAALAKKYGAMTYLDEVHAVGMYGPRGGG	228
Caulobacter_K31 LLIAAPA-DAPKLIAFESVYSMDGDIADLAGTVALAKKYGAMTYLDEVHAVGMYGPRGGG	228
Caulobacter LLIAAPA-DAPKLIAFESVYSMDGDIADMAGTVALAKKYGAMTYLDEVHAVGMYGPRGGG	228
Caulobacter_BK020 LLAAAPA-AAPKLVAFESVYSMDGDIADMAGTVALAKKYGAMTYLDEVHAVGMYGPRGGG	228
crystal_bog_phage_scaffold_2_498 ILKSLDD-DAQPIIAMEGVYSMDGDKGLISDVCDIARQYGAMVYVDEVHAVGLYGVRGAG	230
GROS21-1_SAMEA9560623_UViG_0005 ILSSLPI-DTQPIIALEGVYSMDGDKGLISDVCEIARLNAAMVYVDEVHAVGLYGPRGAG	230
SAMEA2622331_5067 LLQTI---DTPVMVVFESVYSMDGDIAPVKEIVELCKKYKAISYIDEVHAVGMYGPNGGG	225
Ga0098058_1000146|507114 LLEKT---PDPKCVVFESVYSMDGDICPLKEIVTLCKKYKAITFLDEVHAVGLYGERGGG	225
SAMEA2619974_635 LLEKT---PDPKCVVFESVYSMDGDICPLKEIVTLCKKYKAITFLDEVHAVGLYGERGGG	225
Ga0074647_1002732|431381 LMKQV---TGPKCVVFESVYSMDGDIAPIKEIVEICKKYNAITYIDEVHGVGLYGKTGGG	225
SAMEA2619779_9150 ILQSN---TGTKIVVFESVYSMDGDIAPVKEIVELCKRYNAISYIDEVHGVGMYGTNGAG	225
Ga0102963_1000701|666050 ILQSN---TGTKIVVFESVYSMDGDIAPVKEIVELCKKYNAISYIDEVHGVGMYGTNGAG	225
SAMEA2620413_111863 ILMSN---TGTKIVVFESVYSMDGDIAPVKEIVELCKKYKAISYIDEVHAVGMYGKNGAG	225
SAMEA2622763_437556 ILMSN---TGTKVVVFESIYSMDGDIAPVKEILALCEKYNAISYIDEVHAVGMYGENGAG	225
Ga0163179_10002200|830865 ILMSN---TGTKIVVFESVYSMDGDIAPVKEIVELCKKYNAISYIDEVHAVGMYGENGAG	225
SAMEA2620894_17066 ILMSN---TGTKIVVFESIYSMDGDIAPVKEILELCKKYNAISYIDEVHAVGMYGETGAG	225
SAMEA2620413_474846 ILMSN---TGTKIVVFESIYSMDGDIAPVKEILELCKKYKAISYIDEVHAVGMYGETGAG	225
SAMEA2619888_2008 ILMSN---TGTKVVVFESIYSMDGDIAPVKEILELCKKYKAISYIDEVHAVGMYGETGAG	225
Ga0068469_1063893|485779 ILKSY---EGPKCVVFESVYSMDGDIGPVKEIVELAKKYNAITFLDEVHAVGLYGATGGG	225
Ga0068471_1051077|485885 ILKSY---EGPKCVVFESVYSMDGDIGPVKEIVELAKKYNAITFLDEVHAVGLYGATGGG	225
Ga0068481_1090348|488670 ILKSY---EGPKCVVFESVYSMDGDIGPVKEIVELAKKYNAITFLDEVHAVGLYGATGGG	225
Ga0068480_1108826|488449 ILKSY---EGPKCVVFESVYSMDGDIGPVKEIVELAKKYNAITFLDEVHAVGLYGATGGG	225
Ga0115007_10001227|723900 ILKSY---EGPKCVVFESVYSMDGDIGPVKEINELAKKYNAITFLDEVHAVGLYGATGGG	225
Ga0114999_10006015|760631 ILKSY---EGPKCVVFESVYSMDGDIGPVKEINELAKKYNAITFLDEVHAVGLYGATGGG	225
Ga0115002_10003437|755546 ILKSY---EGPKCVVFESVYSMDGDIGPVKEINELAKKYNAITFLDEVHAVGLYGATGGG	225
SAMEA2622841_6527 ILQSN---PGPKCVVFESVYSMDGDIAPVKEIVDLCNKYNAISYIDEVHAVGLYGEEGAG	225
3300006166_Ga0066836_10000757 ILKSE---PGPKCVVFESVYSMDGDIAPVKEIADLCKKYNAISYIDEVHAVGLYGKEGAG	225
3300005521_Ga0066862_10001059 ILKSE---PGPKCVVFESVYSMDGDIAPVKEIADLCKKYNAISYIDEVHAVGLYGKEGAG	225
Ga0066836_10000757|480248 ILKSE---PGPKCVVFESVYSMDGDIAPVKEIADLCKKYNAISYIDEVHAVGLYGKEGAG	225
Ga0066849_10000198|139039 ILKSE---PGPKCVVFESVYSMDGDIAPVKEIADLCKKYNAISYIDEVHAVGLYGKEGAG	225
Ga0115011_10008698|739460 ILKSD---QGPKCVVFESVYSMDGDIAPVKEIADLCKKYNAISYIDEVHAVGLYGKEGAG	225
SAMEA2619791_29744 ILMSN---TGPKCVIFESVYSMDGDIAPVKD-----------------------------	196
3300012953_Ga163179_10000108 ILMSN---TGPKCVIFESVYSMDGDIAPVKDIVDVCKKYNAITFIDEVHAVGLYGPTGAG	225
Marinovum ILMSN---TGPKCVIFESVYSMDGDIAPVKDIVDVCKKYNAITFIDEVHAVGLYGPTGAG	225
3300000199_SI39nov09 ILMSN---PGPKCVVFESVYSMDGDIAPVKEIADLCKKYKAISYIDEVHGVGLYGPNGAG	225
Ga0115001_10000031 ILKSN---PGPKCVVFESVYSMDGDIAPVKEIADLCKKYKAISYIDEVHGVGLYGPKGAG	225
Ga0114994_10001250|715058 ILKSN---PGPKCVVFESVYSMDGDIAPVKEIADLCKKYKAISYIDEVHGVGLYGPKGAG	225
Ga0114997_10001596|717177 ILKSN---PGPKCVVFESVYSMDGDIAPVKEIADLCKKYKAISYIDEVHGVGLYGPKGAG	225
SAMEA2620836_7330 ILMSN---PGPKCVVFESVYSMDGDIAPVKEIIEVSKKYNAITYIDEVHAVGLYGETGAG	225
SAMEA2620413_422904 ILMSN---PGPKCVVFESVYSMDGDIAPVKEIIEVSKKYNAITYIDEVHAVGLYGETGAG	225
SAMEA2620861_1137947 ILMSN---PGPKCVVFESVYSMDGDIAPVKEIIEVSKKYNAITYIDEVHAVGLYGETGAG	225
SAMEA2620894_15123 ILMSN---PGPKCVVFESVYSMDGDIAPVKEIIEVSKKYNAITYIDEVHAVGLYGETGAG	225
lcl|SAMEA2620894_15123 ILMSN---PGPKCVVFESVYSMDGDIAPVKEIIEVSKKYNAITYIDEVHAVGLYGETGAG	225
SAMEA2622357_9342 ILMSN---PGPKCVVFESVYSMDGDIAPVKEIVEVCKKYNAITFIDEVHAVGLYGKTGAG	225
3300009593_Ga0115011_10000306 ILMSN---PGPKCVVFESVYSMDGDIAPVKEIVEVCKKYNAITFIDEVHAVGLYGPTGAG	225
3300009790_Ga0115012_10000076 ILMSN---PGPKCVVFESVYSMDGDIAPVKEIVEVCKKYNAITFIDEVHAVGLYGPTGAG	225
Rhodobacteraceae_Water-Bin34 ALQTCQMSNQTPIIVFESVYSMDGDISPIEEILDLADKYKAMTYIDEVHAVGLYGETGGG	227
GROS21-1_SAMEA9560542_UViG_0130 LLKECYV--GTPCIVFESVYSMDGSVSKMQEICDLADKYEAITYLDEVHAVGLYGEHGGG	226
GROS21-1_SAMEA9560546_UViG_0116 KLKISFAQGKTPCVVFESVYSMDGDVSPMAEMCKLANKYKAITYIDEVHAVGLYGKTGGG	230
GROS21-1_SAMEA9560540_UViG_0040 KLKISFAQGKTPCVVFESVYSMDGDVSPMAEMCKLANKYKAITYIDEVHAVGLYGKTGGG	230
GROS21-1_SAMEA9560586_UViG_0026 KLKISFAQGKTPCVVFESVYSMDGDVSPMAEMCKLANKYKAITYIDEVHAVGLYGKTGGG	230
GROS21-1_SAMEA9560612_UViG_0093 KLKISFAQGKTPCVVFESVYSMDGDVSPMAEMCKLANKYKAITYIDEVHAVGLYGKTGGG	230
GROS21-1_SAMEA9560794_UViG_0060 TLKDVVAAQQTPCVVFESVYSMDGDVSLIREICDLADKYGAITYLDEVHAVGLYGEHGAG	228
GROS21-1_SAMEA9560823_UViG_0011 KLKSAVDRGNVPCVVFESVYSMDGDVSLIADICDLADKYQAMTYIDEVHAVGLYGQHGGG	228
: : :*.:*****. :
Bradyrhizobium_sp.ORS_278 ISELHGVRDRLTMIEGTLAKAFGVVGGYIAGSRDLCDFIRSFASGFIFSTALPPSVAAGA	296
Rhodospirillaceae_BRH_c57 VAERDGVRDRIDIIQGTLGKAVGVIGGYIAGSANLVDFVRSFGNGFIFTTSLPPAVAAGA	287
U9-1i_alphaproteobacterium VAERDGVMHRVDFIEGTLAKAFGTMGGYVTGPAAAIDAIRSTASGFIFTTSLAPSIAAAA	290
Amphiplicatus_metriothermophilus VAEREGVAGRIDVIEGTLGKAFGVMGGYIASSAAFVDAVRSYASGFIFTTALSPALVAGA	287
Indioceanicola_profundi VAERDGVMDRLTVIEGTLGKAFGVMGGYITGSEALVDCVRSFASSFIFTTSLAPVLAAGA	289
Zavarzinia_compransoris VAEATGTMGEIDVIEGTLGKAFGAMGGYIAGSSVMVDCVRSYAPGFIFTTSLAPVIAAGA	287
Oleomonas_K1W22B-8 VAQAHGVMGDIDIIEGTLGKAFGAMGGYITGSSVMVDCVRSYAPGFIFTTSLAPVIAAGA	287
Phenylobacterium_kunshanense VAERDGMMAEIDIIEGTLGKAFGVMGGYIAADRVIVDAIRSYADGFIFTTSLPPALAAGA	289
Caulobacter_zeae VAERDGVMDQIDIIEGTLGKAFGVMGGYITGDAEVIDAVRLMASGFIFTTSLPPALTAGA	288
Caulobacter_radicis VAERDGVMDQIDIIEGTLGKAFGVMGGYITGDAEVIDAVRLMASGFIFTTSLPPALTAGA	288
Caulobacter_K31 VAERDRLMDQIDIIEGTLGKAFGVMGGYITGDAVVVDAIRLMASGFIFTTSLPPALTAGA	288
Caulobacter VAERDGLMDQIDIIEGTLGKAFGVMGGYITGDAVVIDAIRLVASGFIFTTSLPPALTAGA	288
Caulobacter_BK020 VAERDGLMDQIDIIEGTLGKAFGVMGGYIAGDAVVVDAIRLVASGFIFTTSLPPALTAGA	288
crystal_bog_phage_scaffold_2_498 IAEEQHCVDGVDIIQGTLGKAFGIQGGYIAGGRDLIDMIRSYANGFIFSTSMSPVLCAGA	290
GROS21-1_SAMEA9560623_UViG_0005 IAEEQKCVDGVDIIQGTLAKAFGVQGGYIAAGRDLIDMVRSYAQGFIFSTSMSPVLCAGA	290
SAMEA2622331_5067 VCEEQGL--DVDIINGTLAKAFGVQGGYIAASKTFIDAIRSYAPAFIFTTSLSPVLCAGA	283
Ga0098058_1000146|507114 ITERDGV--DVDIINGTLAKAFGVQGGYIAADKDFLDAIRSLSSGFIFTTSISPVICAGA	283
SAMEA2619974_635 ITERDGV--DVDIINGTLAKAFGVQGGYIAADKDFLDAIRSLSSGFIFTTSISPVICAGA	283
Ga0074647_1002732|431381 VTERDAV--EVDIINGTLSKGFGVQGGYIAGKRIFLDAIRSLAPAFIFTTSLSPVICAGA	283
SAMEA2619779_9150 ICERDNV--EVDIINGTLAKAYGVQGGYIAGKKDFIDAIRSLASAFIFTTSLSPVICAGA	283
Ga0102963_1000701|666050 ICERDNV--DVDIINGTLAKAYGVQGGYIAGKKDFIDAIRSLASAFIFTTSLSPVICAGA	283
SAMEA2620413_111863 ICERDNV--DVDIINGTLAKAFGVQGGYIAGKQIFIDAIRSLASAFIFTTSLSPVICAGA	283
SAMEA2622763_437556 VCEREGC--QPDIINGTLAKAFGVQGGYIAGKKDFVDAIRSLASAFIFTTSLSPVICAGA	283
Ga0163179_10002200|830865 ICERDNI--DVDIINGTLAKAYGVQGGYIAGKKDFIDAIRSLASAFIFTTSLSPVICAGA	283
SAMEA2620894_17066 ICEREGC--QPDIINGTLAKAFGVQGGYIAGKKDFIDAIRSLSSAFIFTTSLSPVICAGA	283
SAMEA2620413_474846 ICEREGC--QPDIINGTLAKAFGVQGGYIAGKKDFIDAIRSLSSAFIFTTSLSPVICAGA	283
SAMEA2619888_2008 ICEREGC--QPDIINGTLAKAYGVQGGYIAGKKDFIDAIRSLASAFIFTTSLSPVICAGA	283
Ga0068469_1063893|485779 ITERDNI--EVDIINGTLAKAFGVQGGYIAGKKDFIDAIRSLASAFIFTTSLSPVICAGA	283
Ga0068471_1051077|485885 ITERDNI--EVDIINGTLAKAFGVQGGYIAGKKDFIDAIRSLASAFIFTTSLSPVICAGA	283
Ga0068481_1090348|488670 ITERDNI--EVDIINGTLAKAFGVQGGYIAGKKDFIDAIRSLASAFIFTTSLSPVICAGA	283
Ga0068480_1108826|488449 ITERDNI--EVDIINGTLAKAFGVQGGYIAGKKDFIDAIRSLASAFIFTTSLSPVICAGA	283
Ga0115007_10001227|723900 ITERDNI--DVDIINGTLAKAFGVQGGYIAGKKDFIDAIRSLASAFIFTTSLSPVICAGA	283
Ga0114999_10006015|760631 ITERDNI--DVDIINGTLAKAFGVQGGYIAGKKDFIDAIRSLASAFIFTTSLSPVICAGA	283
Ga0115002_10003437|755546 ITERDNI--DVDIINGTLAKAFGVQGGYIAGKKDFIDAIRSLASAFIFTTSLSPVICAGA	283
SAMEA2622841_6527 ICERDNV--EVDIINGTLAKAFGVQGGYIAGKRDFIDAIRSMASAFIFTTSVSPVICAGA	283
3300006166_Ga0066836_10000757 ICERDNV--EVDIINGTLAKAFGVQGGYIAGKREFIDTIRSMASAFIFTTSVSPVICAGA	283
3300005521_Ga0066862_10001059 ICERDNV--EVDIINGTLAKAFGVQGGYIAGKREFIDTIRSMASAFIFTTSVSPVICAGA	283
Ga0066836_10000757|480248 ICERDNV--EVDIINGTLAKAFGVQGGYIAGKREFIDTIRSMASAFIFTTSVSPVICAGA	283
Ga0066849_10000198|139039 ICERDNV--EVDIINGTLAKAFGVQGGYIAGKREFIDTIRSMASAFIFTTSVSPVICAGA	283
Ga0115011_10008698|739460 ICERDNV--EVDIINGTLAKAFGVQGGYIAGKREFIDTIRSLASAFIFTTSVSPVICAGA	283
SAMEA2619791_29744 --ERDNI--DVDIINGTLAKAFGVQGGYIAGKREFIDAIRSLASAFIFTTSLSPVLCAGA	252
3300012953_Ga163179_10000108 ICERDNI--DVDIINGTLAKAFGVQGGYIAGKREFIDAIRSLASAFIFTTSLSPVLCAGA	283
Marinovum ICERDNI--DVDIINGTLAKAFGVQGGYIAGKREFIDAIRSLASAFIFTTSLSPVLCAGA	283
3300000199_SI39nov09 ICERDKV--DVDIINGTLAKAYGVQGGYICGKREFIDAIRSMASAFIFTTSLSPVLCAGA	283
Ga0115001_10000031 ICERDNV--DVDIINGTLAKAYGVQGGYICGKREFIDAIRSMASAFIFTTSLSPVLCAGA	283
Ga0114994_10001250|715058 ICERDNV--DVDIINGTLAKAYGVQGGYICGKREFIDAIRSMASAFIFTTSLSPVLCAGA	283
Ga0114997_10001596|717177 ICERDNV--DVDIINGTLAKAYGVQGGYICGKREFIDAIRSMASAFIFTTSLSPVLCAGA	283
SAMEA2620836_7330 ICERDKV--EVDIINGTLAKAYGVQGGYITGKREFIDAIRSMASAFIFTTSLSPVICAGA	283
SAMEA2620413_422904 ICERDKV--EVDIINGTLAKAYGVQGGYITGKREFIDAIRSMASAFIFTTSLSPVICAGA	283
SAMEA2620861_1137947 ICERDKV--EVDIINGTLAKAYGVQGGYITGKREFIDAIRSMASAFIFTTSLSPVICAGA	283
SAMEA2620894_15123 ICERDKV--EVDIINGTLAKAYGVQGGYITGKREFIDAIRSMASAFIFTTSLSPVICAGA	283
lcl|SAMEA2620894_15123 ICERDKV--EVDIINGTLAKAYGVQGGYITGKREFIDAIRSMASAFIFTTSLSPVICAGA	283
SAMEA2622357_9342 ICERDNV--DVDIINGTLAKAFGVQGGYIAGKREFIDAIRSMASAFIFTTSLSPTICAGA	283
3300009593_Ga0115011_10000306 ICERDGI--EVDIINGTLAKAYGVQGGYIAGKREFIDAIRSMASAFIFTTSLSPVLCAGA	283
3300009790_Ga0115012_10000076 ICERDGI--EVDIINGTLAKAYGVQGGYIAGKREFIDAIRSMASAFIFTTSLSPVLCAGA	283
Rhodobacteraceae_Water-Bin34 YCQKLGLSDRVDIINGTLGKAFGVQGGYIVSDSSIIDGIRCVASGFIFTTSTSPVICAGA	287
GROS21-1_SAMEA9560542_UViG_0130 YSELLGLQDRIDIINGTLGKAFGVTGGYIASDDVVIDAIRSIASGFIFTTSLSPVICSGA	286
GROS21-1_SAMEA9560546_UViG_0116 KIEELGLEDKIDIINGTLGKAFGVQGGYIACDKIVADAIRSVAAGFIFTTSMSPVTCSGA	290
GROS21-1_SAMEA9560540_UViG_0040 KIEELGLEDKIDIINGTLGKAFGVQGGYIACDKIVADAIRSVAAGFIFTTSMSPVTCSGA	290
GROS21-1_SAMEA9560586_UViG_0026 KIEELGLEDKIDIINGTLGKAFGVQGGYIACDKIVADAIRSVAAGFIFTTSMSPVTCSGA	290
GROS21-1_SAMEA9560612_UViG_0093 KIEELGLEDKIDIINGTLGKAFGVQGGYIACDKIVADAIRSVAAGFIFTTSMSPVTCSGA	290
GROS21-1_SAMEA9560794_UViG_0060 KLEELGLQDRVDIVNGTLGKAYGVQGGYIAADAVIVDAIRSIAAGFIFTTSMSPVTCSGA	288
GROS21-1_SAMEA9560823_UViG_0011 KLEELGLQDRVDIVNGTLGKAFGVQGGYVAADGVVIDAIRSVAAGFIFTTSMSPVTCAGA	288
: .::***.*. * ***: * :* . .***:*: * :.*
Bradyrhizobium_sp.ORS_278 LESIKLLRRDGRRRARHQNRVSLLRKKLDQAGIAHLE-NPSHIVPIMVGEPRLCKQMSDR	355
Rhodospirillaceae_BRH_c57 LTSVRHLRAHPELRTLHQERAATLKRRFTQLGIPIIN-SASHIVPVLVGDATLCKRASDE	346
U9-1i_alphaproteobacterium LESLRIVKECPHLRDRLQERSERLKALLREAGIPVMAESTTHIVPVLVGDAARCKKISDI	350
Amphiplicatus_metriothermophilus LASVRILRDAQDLRARHQERAGTLKRLLREAGLPVMP-SVSHIAPVLVGDPVQCKMVTDR	346
Indioceanicola_profundi LASVRFLKEHDELRQKHQERARRLKTLLASAGLPVMP-SVSHIVPVLVGDPRLCKQASDD	348
Zavarzinia_compransoris CASIKYLRRHNELREKHQERAATLKRKLAAAGLPVLH-SQSHIVPVMVGDPVRCKAISDE	346
Oleomonas_K1W22B-8 LASIQHLRAHPELRTRHQERAATLKRKLAAAGLPVMQ-TPSHIVPVMVGDPVRCKAISDE	346
Phenylobacterium_kunshanense VASIRYLKEHNEVRVAHQERAAALKARLKRAGLPVMP-SVSHIVPVLVGDPVHCKMISDI	348
Caulobacter_zeae LASVKWLKQHPEVRDTHQERAATLKKMFQDAGLPVME-NDSHIVPVLVGDPVHTKLISDM	347
Caulobacter_radicis LASVKWLKQHPEVRDAHQERAATLKKMFQDAGLPVME-NDSHIVPVLVGDPVHTKLISDM	347
Caulobacter_K31 LASVKYLKHHPEVREAHQERAQTLKAMFKAAGLPVME-NDSHIVPVLVGDPVHCKLISDM	347
Caulobacter LASVKYLKQHPEVREAHQERAKTLKAMFKAAGLPVME-NDSHIVPVLVGDPVHCKMISDM	347
Caulobacter_BK020 LASVKYLKQHPEVREAHQERAKTLKAMFKAAGLPVMD-NDSHIVPVLVGDPVHCKMISDM	347
crystal_bog_phage_scaffold_2_498 LASVRYVQDHPEARSRMFEVVDKVKEQLAQENFNVMPG-NTHIVPLIIGNAVRCKQVSDW	349
GROS21-1_SAMEA9560623_UViG_0005 LASVKYVQDRHDLRQSIFKKAQETREHLLSNGIEVLVN-DGHIVPIMIKDAKKCKMISDW	349
SAMEA2622331_5067 LASIKYVKEHDNLRLLIHSKADELKQKFRDADIPILEN-NSHIVPVMIKDAVKCKKISDD	342
Ga0098058_1000146|507114 LTSVKYVRDHNCLRLTMQERSQKTKVELERNGISVMEN-PSHIVPVIIGDAKICKRISDD	342
SAMEA2619974_635 LTSVKYVRDHNCLRLTMQERSQKTKVELERNGISVMEN-PSHIVPVIIGDAKICKRISDD	342
Ga0074647_1002732|431381 LTSIKYVREHHQLREELYERSQKVKDIMKSEGIPVMKN-NSHIVPVMIGDAVKCKRISDD	342
SAMEA2619779_9150 LTSVKYVKDHPELREKLHERSNTTKEELKRHGINVMDN-NSHIVPVMIGDAKKCKAVSDE	342
Ga0102963_1000701|666050 LTSVKYVKDHPELREKLHERSNTTKEELKRHGINVMDN-NSHIVPVMIGDAKKCKAISDE	342
SAMEA2620413_111863 LTSIKYVRDHPELREKLHERSQATKKILKEHNIPVMDN-DSHIVPVMINDAKKCKAVSDE	342
SAMEA2622763_437556 LTSIKYVRDHPELRDKLHERSQTTKKILKDHDINVMDN-DSHIVPVMINDAKKCKAVSDE	342
Ga0163179_10002200|830865 LTSIKYVKDHPELREKLHERSKTTKKILKDHNINVMDN-DSHIVPVMIGDAKKCKAVSDE	342
SAMEA2620894_17066 LTSIKYVKDHPELREKLHERSKTTKEELKRQGIEVMDN-DSHIVPVMIGDAKKCKAVSDE	342
SAMEA2620413_474846 LTSIKYVKDHPELREKLHERSKTTKEELKRQGIEVMDN-DSHIVPVMIGDAKKCKAVSDE	342
SAMEA2619888_2008 LTSIKYVKDHPELREKLHERSKTTKEELKRQGIEVMDN-DSHIVPVMIGDAKKCKAVSDE	342
Ga0068469_1063893|485779 LTSIKYVRDHPELREQIHERANKTKLELARQGIEVMKN-DSHIVPVIIGDPKRAKAISDE	342
Ga0068471_1051077|485885 LTSIKYVRDHPELREQIHERANKTKLELARQGIEVMKN-DSHIVPVIIGDPKRAKAISDE	342
Ga0068481_1090348|488670 LTSIKYVRDHPELREQIHERANKTKLELARQGIEVMKN-DSHIVPVIIGDPKRAKAISDE	342
Ga0068480_1108826|488449 LTSIKYVRDHPELREQIHERANKTKLELARQGIEVMKN-DSHIVPVIIGDPKRAKAISDE	342
Ga0115007_10001227|723900 LTSIKYVRDHPELREQIHERANKTKEELARQGIEVMKN-DSHIVPVIIGDAKKCKAISDE	342
Ga0114999_10006015|760631 LTSIKYVRDHPELREQIHERANKTKEELDRQGIEVMKN-DSHIVPVIIGDAKKCKAISDE	342
Ga0115002_10003437|755546 LTSIKYVRDHPELREQIHERANKTKEELARQGIEVMKN-DSHIVPVIIGDAKKCKAISDE	342
SAMEA2622841_6527 LTSVKYVRDHPELREKIHERANKTKEELTRQGIEVMKN-DSHIVPVIIGEAKRCKAISDE	342
3300006166_Ga0066836_10000757 LTSVKYVRDHPELRDKIHERANKTKEELERQGIEVMKN-DSHIVPVIIGEAKRCKAVSDE	342
3300005521_Ga0066862_10001059 LTSVKYVRDHPELRDKIHERANKTKEELERQGIEVMKN-DSHIVPVIIGEAKRCKAVSDE	342
Ga0066836_10000757|480248 LTSVKYVRDHPELRDKIHERANKTKEELERQGIEVMKN-DSHIVPVIIGEAKRCKAVSDE	342
Ga0066849_10000198|139039 LTSVKYVRDHPELRDKIHERANKTKEELERQGIEVMKN-DSHIVPVIIGEAKRCKAVSDE	342
Ga0115011_10008698|739460 LTSVKYVRDHPELRDKIHERANKTKEELERQGIEVMKN-DSHIVPVIIGEAKRCKAVSDE	342
SAMEA2619791_29744 LTSIKYVKDHPELREKIQERAAKTKEEIERQGIEVLKN-DSHIVPVIIGDAKKCKAVSDE	311
3300012953_Ga163179_10000108 LTSIKYVKDHPELREKIQERAAKTKEEIERQGIEVLKN-DSHIVPVIIGDAKKCKAVSDE	342
Marinovum LTSIKYVKDHPELREKIQERAAKTKEEIERQGIEVLKN-DSHIVPVIIGDAKKCKAVSDE	342
3300000199_SI39nov09 LTSIKYVKDHPELREKLQERAQKTKEELTRQGIEVLQN-DSHIVPVIIGDAKKCKAVSDE	342
Ga0115001_10000031 LTSIKYVKDHPELREQLQERAQKTKEELTRQGIEVLQN-DSHIVPVIIGDAKKCKAVSDE	342
Ga0114994_10001250|715058 LTSIKYVKDHPELREQLQERAQKTKEELTRQGIEVLQN-DSHIVPVIIGDAKKCKAVSDE	342
Ga0114997_10001596|717177 LTSIKYVKDHPELREQLQERARKTKEELTRQGIEVLQN-DSHIVPVIIGDAKKCKAVSDE	342
SAMEA2620836_7330 LTSIKYVKDHPELREKIQERARKTKEEIERQGIEVLKN-DSHIVPVIIGDPIKCKAVSDE	342
SAMEA2620413_422904 LTSIKYVKDHPELREKIQERARKTKEEIERQGIEVLKN-DSHIVPVIIGDPIKCKAVSDE	342
SAMEA2620861_1137947 LTSIKYVKDHPELREKIQERARKTKEEIERQGIEVLKN-DSHIVPVIIGDPIKCKAVSDE	342
SAMEA2620894_15123 LTSIKYVKDHPELREKIQERARKTKEEIERQGIEVLKN-DSHIVPVIIGDPIKCKAVSDE	342
lcl|SAMEA2620894_15123 LTSIKYVKDHPELREKIQERARKTKEEIERQGIEVLKN-DSHIVPVIIGDPIKCKAVSDE	342
SAMEA2622357_9342 LTSIKYVKDHPELREKLQERAKKTKEEIERQGIEVLKN-DSHIVPVIIGDPKKCKAVSDE	342
3300009593_Ga0115011_10000306 LTSIKYVKDHPELRMKLQERALKTKEELERAGIEVLKN-DSHIVPVIIGDAKKCKAVSDE	342
3300009790_Ga0115012_10000076 LTSIKYVKDHPELRMKLQERALKTKEELERAGIEVLKN-DSHIVPVIIGDAKKCKAVSDE	342
Rhodobacteraceae_Water-Bin34 LASIRYLRDNPRLRAQHQERAAKLKEMLADANIPVHENSCTHIVPVMINDAFKCKEASDR	347
GROS21-1_SAMEA9560542_UViG_0130 LAAVKYLKDHNELRVQHQDRSRKLKFDLLNAGLPVMMN-DTHIVPVLVGDATVCKYISSV	345
GROS21-1_SAMEA9560546_UViG_0116 LAAIKWLKDHNEVRDKHQERATLLKTKLKAAGIPVMECSTTHIVPVLVGDAKRAKAMSDA	350
GROS21-1_SAMEA9560540_UViG_0040 LAAIKWLKDHNEVRDKHQERATLLKTKLKAAGIPVMECSTTHIVPVLVGDAKRAKAMSDA	350
GROS21-1_SAMEA9560586_UViG_0026 LAAIKWLKDHNEVRDKHQERATLLKTKLKAAGIPVMECSTTHIVPVLVGDAKRAKAMSDA	350
GROS21-1_SAMEA9560612_UViG_0093 LAAIKWLKDHNEVRDKHQERATLLKTKLKAAGIPVMECSTTHIVPVLVGDAKRAKAMSDA	350
GROS21-1_SAMEA9560794_UViG_0060 LAAVKYLKANSELRVQHQDRARKLKYRLAKAGIPVMES-TTHIVPVLVGDAKRAKAMSDM	347
GROS21-1_SAMEA9560823_UViG_0011 LAAIKYLKDHNEIREKHQERARKLKHRLKKAGIPVMDCATEHIVPVLVGEAKLCKAMSDE	348
::: :: * . : : .: **.*::: : * :.
Bradyrhizobium_sp.ORS_278 LLDLHDIYVQPINYPTVPRGTERLRLTPTPQHTDEDIAKLVDALIEVRSSLVPTSQQGRV	415
Rhodospirillaceae_BRH_c57 LLTTHGIYVQPINYPTVAKGTERLRITPTPLHTDADMDHLCHAFADVWSRLGIQKAIAAE	406
U9-1i_alphaproteobacterium LLFDHGIYVQPINYPTVPRGTERLRITPSPFHDDALMDELVSVFKTVWAKCPVHVTA---	407
Amphiplicatus_metriothermophilus LLEEHAMYVQPINYPTVPKGTERLRLTPTPLHTDEHMRALIAALDEVWDRLKLRRAA---	403
Indioceanicola_profundi LLTRHNIYVQPINYPTVPRGTERLRITPTPFHDDARMEHLVEALLDVWSRLEIKRLAA--	406
Zavarzinia_compransoris LLAVDGIYVQPINFPTVPRGTERLRFTPSPFHDDDMMDRLVAALDRIWTAARLPRAA---	403
Oleomonas_K1W22B-8 LLAKDGIYVQPINYPTVPRGTERLRFTPSPFHDDDMMDRLVVALDRIWTAARLPRAA---	403
Phenylobacterium_kunshanense LLEDHGIYVQPINYPTVPRGTERLRFTPSPAHTDGMMDELAEALEALWVRCNVKRIGGYA	408
Caulobacter_zeae LLADHGVYVQPINYPTVPRGTERLRFTPTPFHTDDMMRKLVGAMEKLWAHCNVARMGGHA	407
Caulobacter_radicis LLADHGVYVQPINYPTVPRGTERLRFTPTPFHTDDMMRKLVGAMEKLWAHCNVARMGGHA	407
Caulobacter_K31 LLADHGVYVQPINYPTVPRGTERLRFTPTPFHTDDMMRKLVGAMETLWAHCNVARMGGYA	407
Caulobacter LLADHGVYVQPINYPTVPRGTERLRFTPTPFHTDDMMRKLVVAMEKLWAHCNVARMGGHA	407
Caulobacter_BK020 LLADHGVYVQPINYPTVPRGTERLRFTPTPFHTDEMMRKLVGAMEKLWAHCNVARMGGHA	407
crystal_bog_phage_scaffold_2_498 LLDEHNIYIQPIGYPTVPIGTERLRITPTPNHTDAMICDLRKSLRNSIDKYI*-------	401
GROS21-1_SAMEA9560623_UViG_0005 LLEERAIYLQPINYPTVPWGTERLRATPTPNHTEADIDYLTRSLKEILKI*---------	399
SAMEA2622331_5067 LLYKDGIYVQPINFPTVDVGTERLRFCPGPNHTSGMMDELVDKLLIVLERHKIK------	396
Ga0098058_1000146|507114 LLYKDGIYVQPINYPTVAKGTERLRFTPGPFHTDLMLYDMVIKLRDAMRHNKIV------	396
SAMEA2619974_635 LLYKDGIYVQPINYPTVAKGTERLRFTPGPFHTDLMLYDMVIKLRDAMRHNKIV------	396
Ga0074647_1002732|431381 LLYKDGIYVQPINYPTVPVGTERLRFTPGPYHTDSMIYDMVVKLKEALKRNKVTLHENCG	402
SAMEA2619779_9150 LLYKNGLYVQPINYPTVPVGTERLRFTPTPYHTDAHIYDMVLKVKSAIKRCGKKDSK---	399
Ga0102963_1000701|666050 LLYKDGLYVQPINYPTVPVGTERLRFTPTPFHTDAHIYDMVLKVKSAIKRCGKKDVE---	399
SAMEA2620413_111863 LLYKFGIYVQPINYPTVPVGTERLRFTPTPYHTDAHIYDMVLKLKTAIQRCGKIK-----	397
SAMEA2622763_437556 LLYKFGIYVQPINFPTVPVGTERLRFTPTPYHTDAHIYDMVLKVKSAIKRCGKVK-----	397
Ga0163179_10002200|830865 LLYKFGIYVQPINYPTVPVGTERLRFTPTPYHTDAHIYDMVLKVKSAIRRCGKKK-----	397
SAMEA2620894_17066 LLYKFGIYVQPINFPTVPVGTERLRFTPTPHHKDAHIFDMVLKVKSAIRRCGKKK-----	397
SAMEA2620413_474846 LLYKFGIYVQPINFPTVPVGTERLRFTPTPHHQDAHIFDMVLKVKSAIRRCGKKK-----	397
SAMEA2619888_2008 LLYKFGIYVQPINFPTVPVGTERLRFTPTPHHQDAHIFDMVLKVKSAIRRCGKKK-----	397
Ga0068469_1063893|485779 LLYKEGIYVQPINWPTVPVGTERLRFTPTPFHTDALIFDMVVKLKAAMKKCGGKSAIQS-	401
Ga0068471_1051077|485885 LLYKEGIYVQPINWPTVPVGTERLRFTPTPFHTDALIFDMVVKLKAAMKKCGGKSAIQS-	401
Ga0068481_1090348|488670 LLYKEGIYVQPINWPTVPVGTERLRFTPTPFHTDALIFDMVVKLKAAMKKCGGKSAIQS-	401
Ga0068480_1108826|488449 LLYKEGIYVQPINWPTVPVGTERLRFTPTPFHTDALIFDMVVKLKAAMKKCGGRSAIQS-	401
Ga0115007_10001227|723900 LLYKEGIYVQPINWPTVPVGTERLRFCPGPFHTDALIFDMVVKLKAAMKKIMISN-----	397
Ga0114999_10006015|760631 LLYKEGIYVQPINWPTVPVGTERLRFCPGPFHTDALIFDMVVKLKAAMKKIMISN-----	397
Ga0115002_10003437|755546 LLYKEGIYVQPINWPTVPVGTERLRFCPGPFHTDALIFDMVVKLKAAMKKIMISN-----	397
SAMEA2622841_6527 LLYKEGIYVQPINWPTVAVGTERLRFTPTPFHTDKLIFDMVVKVKSAIKRCGKGLKYDR-	401
3300006166_Ga0066836_10000757 LLYKEGIYVQPINWPTVAVGTERLRFTPTPFHTDNLIFDMVVKVKAAIKRCGKKLNYD--	400
3300005521_Ga0066862_10001059 LLYKEGIYVQPINWPTVAVGTERLRFTPTPFHTDNLIFDMVVKVKAAIKRCGKKLNYD--	400
Ga0066836_10000757|480248 LLYKEGIYVQPINWPTVAVGTERLRFTPTPFHTDNLIFDMVVKVKAAIKRCGKKLNYD--	400
Ga0066849_10000198|139039 LLYKEGIYVQPINWPTVAVGTERLRFTPTPFHTDNLIFDMVVKVKAAIKRCGKKLNYD--	400
Ga0115011_10008698|739460 LLYKEGIYVQPINWPTVAVGTERLRFTPTPFHTDNLIFDMVVKVKAAIKRCGKKLNYD--	400
SAMEA2619791_29744 LLYKDGIYVQPINYPTVAVGTERLRFTPTPFHTDAHIFDMVVKLKSAMKRCGRNSI----	367
3300012953_Ga163179_10000108 LLYKDGIYVQPINYPTVAVGTERLRFTPTPFHTDAHIFDMVVKLKSAMKRCGRKSV----	398
Marinovum LLYKDGIYVQPINYPTVAVGTERLRFTPTPFHTDAHIFDMVVKLKSAMKRCGRNSI----	398
3300000199_SI39nov09 LLYKDGIYVQPINYPTVAVGTERLRFTPTPFHTDTMIFDMVVKVKSAMRRCGRTK-----	397
Ga0115001_10000031 LLYKDGIYVQPINYPTVAVGTERLRFTPTPFHTDMMIFDMVVKVKSAMRRCGKTK-----	397
Ga0114994_10001250|715058 LLYKDGIYVQPINYPTVAVGTERLRFTPTPFHTDMMIFDMVVKVKSAMRRCGKTK-----	397
Ga0114997_10001596|717177 LLYKDGIYVQPINYPTVAVGTERLRFTPTPFHTDMMIFDMVVKVKSAMRRCGKTK-----	397
SAMEA2620836_7330 LLYKEGIYVQPINWPTVKRGTERLRFTPTPFHTDAHIFDMVVKLKSALKRCGKKK-----	397
SAMEA2620413_422904 LLYKEGIYVQPINWPTVKRGTERLRFTPTPFHTDAHIFDMVVKLKSALKRCGKKK-----	397
SAMEA2620861_1137947 LLYKEGIYVQPINWPTVKRGTERLRFTPTPFHTDAHIFDMVVKLKSALKRCGKKK-----	397
SAMEA2620894_15123 LLYKEGIYVQPINWPTVKRGTERLRFTPTPFHTDAHIFDMVVKLKSALKRCGKKK-----	397
lcl|SAMEA2620894_15123 LLYKEGIYVQPINWPTVKRGTERLRFTPTPFHTDAHIFDMVVKLKSALKRCGKKK-----	397
SAMEA2622357_9342 LLYKNGIYVQPINWPTVARGTERLRFTPTPFHTDAHIFDMVVKLKSALKRCGKKK-----	397
3300009593_Ga0115011_10000306 LLYKNGIYVQPINYPTVAVGTERLRFTPTPFHTDAMIFDMVVKVKSAMRRCGNKK-----	397
3300009790_Ga0115012_10000076 LLYKNGIYVQPINYPTVAVGTERLRFTPTPFHTDAMIFDMVVKVKSAMRRCGNKK-----	397
Rhodobacteraceae_Water-Bin34 LLNEFGIYIQPINSPTVQAGTERLRIAPTPYHDDVMMIQLVQALKEVLK-----------	396
GROS21-1_SAMEA9560542_UViG_0130 LIEEKDIYCQPINYPTVPIGTERLRFAPTPLHTDGMIEELVSALTDIMLTKKL-------	398
GROS21-1_SAMEA9560546_UViG_0116 LLNDYSIYVQAINYPTVDVGTERLRFAPTPFHDDGMIEDLVNALVQVFSTY---------	401
GROS21-1_SAMEA9560540_UViG_0040 LLNDYSIYVQAINYPTVDVGTERLRFAPTPFHDDGMIEDLVNALVQVFSTY---------	401
GROS21-1_SAMEA9560586_UViG_0026 LLNDYSIYVQAINYPTVDVGTERLRFAPTPFHDDGMIEDLVNALVQVFSTY---------	401
GROS21-1_SAMEA9560612_UViG_0093 LLNDYSIYVQAINYPTVDVGTERLRFAPTPFHDDGMIEDLVNALVQVFSTY---------	401
GROS21-1_SAMEA9560794_UViG_0060 LLNEYNIYVQPINYPTVPVGTERLRFAPTPLHDDGMIEDLIQALTEVFAKV---------	398
GROS21-1_SAMEA9560823_UViG_0011 LLNDYNIYVQPINYPTVDVGTERLRFAPTPFHDDGMIEHLVQALVNIFKHKGLLAE----	404
*: :* * *. *** ****** * * * . : : .
Bradyrhizobium_sp.ORS_278 SRNGRPLTRTRSAHRTGSEHRKPSAETVEATV	447
Rhodospirillaceae_BRH_c57 --------------------------------	406
U9-1i_alphaproteobacterium --------------------------------	407
Amphiplicatus_metriothermophilus --------------------------------	403
Indioceanicola_profundi --------------------------------	406
Zavarzinia_compransoris --------------------------------	403
Oleomonas_K1W22B-8 --------------------------------	403
Phenylobacterium_kunshanense A-------------------------------	409
Caulobacter_zeae A-------------------------------	408
Caulobacter_radicis A-------------------------------	408
Caulobacter_K31 A-------------------------------	408
Caulobacter A-------------------------------	408
Caulobacter_BK020 A-------------------------------	408
crystal_bog_phage_scaffold_2_498 --------------------------------	401
GROS21-1_SAMEA9560623_UViG_0005 --------------------------------	399
SAMEA2622331_5067 --------------------------------	396
Ga0098058_1000146|507114 --------------------------------	396
SAMEA2619974_635 --------------------------------	396
Ga0074647_1002732|431381 TPDCCTLC------------------------	410
SAMEA2619779_9150 --------------------------------	399
Ga0102963_1000701|666050 --------------------------------	399
SAMEA2620413_111863 --------------------------------	397
SAMEA2622763_437556 --------------------------------	397
Ga0163179_10002200|830865 --------------------------------	397
SAMEA2620894_17066 --------------------------------	397
SAMEA2620413_474846 --------------------------------	397
SAMEA2619888_2008 --------------------------------	397
Ga0068469_1063893|485779 --------------------------------	401
Ga0068471_1051077|485885 --------------------------------	401
Ga0068481_1090348|488670 --------------------------------	401
Ga0068480_1108826|488449 --------------------------------	401
Ga0115007_10001227|723900 --------------------------------	397
Ga0114999_10006015|760631 --------------------------------	397
Ga0115002_10003437|755546 --------------------------------	397
SAMEA2622841_6527 --------------------------------	401
3300006166_Ga0066836_10000757 --------------------------------	400
3300005521_Ga0066862_10001059 --------------------------------	400
Ga0066836_10000757|480248 --------------------------------	400
Ga0066849_10000198|139039 --------------------------------	400
Ga0115011_10008698|739460 --------------------------------	400
SAMEA2619791_29744 --------------------------------	367
3300012953_Ga163179_10000108 --------------------------------	398
Marinovum --------------------------------	398
3300000199_SI39nov09 --------------------------------	397
Ga0115001_10000031 --------------------------------	397
Ga0114994_10001250|715058 --------------------------------	397
Ga0114997_10001596|717177 --------------------------------	397
SAMEA2620836_7330 --------------------------------	397
SAMEA2620413_422904 --------------------------------	397
SAMEA2620861_1137947 --------------------------------	397
SAMEA2620894_15123 --------------------------------	397
lcl|SAMEA2620894_15123 --------------------------------	397
SAMEA2622357_9342 --------------------------------	397
3300009593_Ga0115011_10000306 --------------------------------	397
3300009790_Ga0115012_10000076 --------------------------------	397
Rhodobacteraceae_Water-Bin34 --------------------------------	396
GROS21-1_SAMEA9560542_UViG_0130 --------------------------------	398
GROS21-1_SAMEA9560546_UViG_0116 --------------------------------	401
GROS21-1_SAMEA9560540_UViG_0040 --------------------------------	401
GROS21-1_SAMEA9560586_UViG_0026 --------------------------------	401
GROS21-1_SAMEA9560612_UViG_0093 --------------------------------	401
GROS21-1_SAMEA9560794_UViG_0060 --------------------------------	398
GROS21-1_SAMEA9560823_UViG_0011 --------------------------------	404
