# Supplementary material for: Identification of Shemin pathway genes for tetrapyrrole biosynthesis in bacteriophage sequences from aquatic environments
Source: Nat Commun. 2024 Oct 15;15:8783. doi: 10.1038/s41467-024-52726-3 (PMC11480375; doi:10.1038/s41467-024-52726-3)
Supplement: Supplementary file 10 — Supplementary Dataset 7 [file 41467_2024_52726_MOESM10_ESM.pdb]

MODEL     1
ATOM      1  N   MET A   1       0.336   9.525 -28.934  1.00 58.42           N  
ATOM      2  CA  MET A   1      -0.513   9.079 -30.035  1.00 58.42           C  
ATOM      3  C   MET A   1      -1.967   8.967 -29.589  1.00 58.42           C  
ATOM      4  CB  MET A   1      -0.027   7.735 -30.579  1.00 58.42           C  
ATOM      5  O   MET A   1      -2.733   8.180 -30.148  1.00 58.42           O  
ATOM      6  CG  MET A   1       1.075   7.856 -31.619  1.00 58.42           C  
ATOM      7  SD  MET A   1       1.544   6.235 -32.339  1.00 58.42           S  
ATOM      8  CE  MET A   1       1.737   6.702 -34.081  1.00 58.42           C  
ATOM      9  N   LEU A   2      -2.356   9.843 -28.606  1.00 68.05           N  
ATOM     10  CA  LEU A   2      -3.707   9.818 -28.057  1.00 68.05           C  
ATOM     11  C   LEU A   2      -4.703  10.435 -29.034  1.00 68.05           C  
ATOM     12  CB  LEU A   2      -3.757  10.563 -26.721  1.00 68.05           C  
ATOM     13  O   LEU A   2      -4.423  11.472 -29.639  1.00 68.05           O  
ATOM     14  CG  LEU A   2      -3.028   9.903 -25.549  1.00 68.05           C  
ATOM     15  CD1 LEU A   2      -2.816  10.910 -24.423  1.00 68.05           C  
ATOM     16  CD2 LEU A   2      -3.806   8.691 -25.049  1.00 68.05           C  
ATOM     17  N   LYS A   3      -5.623   9.657 -29.464  1.00 76.64           N  
ATOM     18  CA  LYS A   3      -6.677  10.290 -30.251  1.00 76.64           C  
ATOM     19  C   LYS A   3      -7.134  11.596 -29.609  1.00 76.64           C  
ATOM     20  CB  LYS A   3      -7.867   9.343 -30.416  1.00 76.64           C  
ATOM     21  O   LYS A   3      -7.058  11.754 -28.389  1.00 76.64           O  
ATOM     22  CG  LYS A   3      -7.573   8.124 -31.278  1.00 76.64           C  
ATOM     23  CD  LYS A   3      -8.819   7.274 -31.489  1.00 76.64           C  
ATOM     24  CE  LYS A   3      -8.531   6.066 -32.370  1.00 76.64           C  
ATOM     25  NZ  LYS A   3      -9.751   5.230 -32.580  1.00 76.64           N  
ATOM     26  N   SER A   4      -7.350  12.651 -30.427  1.00 80.55           N  
ATOM     27  CA  SER A   4      -7.811  13.961 -29.980  1.00 80.55           C  
ATOM     28  C   SER A   4      -8.967  13.834 -28.994  1.00 80.55           C  
ATOM     29  CB  SER A   4      -8.240  14.815 -31.174  1.00 80.55           C  
ATOM     30  O   SER A   4      -9.018  14.552 -27.993  1.00 80.55           O  
ATOM     31  OG  SER A   4      -8.787  16.048 -30.739  1.00 80.55           O  
ATOM     32  N   LYS A   5      -9.791  12.909 -29.166  1.00 83.72           N  
ATOM     33  CA  LYS A   5     -10.946  12.710 -28.295  1.00 83.72           C  
ATOM     34  C   LYS A   5     -10.514  12.251 -26.906  1.00 83.72           C  
ATOM     35  CB  LYS A   5     -11.911  11.693 -28.907  1.00 83.72           C  
ATOM     36  O   LYS A   5     -11.120  12.635 -25.903  1.00 83.72           O  
ATOM     37  CG  LYS A   5     -12.694  12.222 -30.099  1.00 83.72           C  
ATOM     38  CD  LYS A   5     -13.697  11.195 -30.610  1.00 83.72           C  
ATOM     39  CE  LYS A   5     -14.474  11.721 -31.809  1.00 83.72           C  
ATOM     40  NZ  LYS A   5     -15.462  10.719 -32.311  1.00 83.72           N  
ATOM     41  N   THR A   6      -9.526  11.357 -26.901  1.00 86.54           N  
ATOM     42  CA  THR A   6      -8.978  10.874 -25.638  1.00 86.54           C  
ATOM     43  C   THR A   6      -8.332  12.015 -24.858  1.00 86.54           C  
ATOM     44  CB  THR A   6      -7.943   9.757 -25.870  1.00 86.54           C  
ATOM     45  O   THR A   6      -8.571  12.167 -23.658  1.00 86.54           O  
ATOM     46  CG2 THR A   6      -7.386   9.241 -24.547  1.00 86.54           C  
ATOM     47  OG1 THR A   6      -8.567   8.673 -26.569  1.00 86.54           O  
ATOM     48  N   GLN A   7      -7.587  12.826 -25.563  1.00 88.76           N  
ATOM     49  CA  GLN A   7      -6.963  13.984 -24.932  1.00 88.76           C  
ATOM     50  C   GLN A   7      -8.014  14.941 -24.377  1.00 88.76           C  
ATOM     51  CB  GLN A   7      -6.060  14.716 -25.927  1.00 88.76           C  
ATOM     52  O   GLN A   7      -7.860  15.469 -23.274  1.00 88.76           O  
ATOM     53  CG  GLN A   7      -4.766  13.978 -26.241  1.00 88.76           C  
ATOM     54  CD  GLN A   7      -3.916  14.696 -27.272  1.00 88.76           C  
ATOM     55  NE2 GLN A   7      -2.655  14.293 -27.385  1.00 88.76           N  
ATOM     56  OE1 GLN A   7      -4.389  15.604 -27.962  1.00 88.76           O  
ATOM     57  N   ASP A   8      -9.053  15.143 -25.078  1.00 90.96           N  
ATOM     58  CA  ASP A   8     -10.147  16.016 -24.662  1.00 90.96           C  
ATOM     59  C   ASP A   8     -10.860  15.457 -23.434  1.00 90.96           C  
ATOM     60  CB  ASP A   8     -11.144  16.209 -25.807  1.00 90.96           C  
ATOM     61  O   ASP A   8     -11.209  16.204 -22.518  1.00 90.96           O  
ATOM     62  CG  ASP A   8     -10.602  17.082 -26.925  1.00 90.96           C  
ATOM     63  OD1 ASP A   8      -9.597  17.794 -26.710  1.00 90.96           O  
ATOM     64  OD2 ASP A   8     -11.187  17.061 -28.029  1.00 90.96           O  
ATOM     65  N   ALA A   9     -11.047  14.135 -23.446  1.00 91.64           N  
ATOM     66  CA  ALA A   9     -11.706  13.498 -22.309  1.00 91.64           C  
ATOM     67  C   ALA A   9     -10.896  13.688 -21.029  1.00 91.64           C  
ATOM     68  CB  ALA A   9     -11.922  12.012 -22.583  1.00 91.64           C  
ATOM     69  O   ALA A   9     -11.456  13.975 -19.969  1.00 91.64           O  
ATOM     70  N   ILE A  10      -9.617  13.549 -21.177  1.00 93.35           N  
ATOM     71  CA  ILE A  10      -8.730  13.722 -20.032  1.00 93.35           C  
ATOM     72  C   ILE A  10      -8.790  15.169 -19.547  1.00 93.35           C  
ATOM     73  CB  ILE A  10      -7.275  13.335 -20.381  1.00 93.35           C  
ATOM     74  O   ILE A  10      -8.991  15.423 -18.357  1.00 93.35           O  
ATOM     75  CG1 ILE A  10      -7.182  11.836 -20.692  1.00 93.35           C  
ATOM     76  CG2 ILE A  10      -6.326  13.718 -19.242  1.00 93.35           C  
ATOM     77  CD1 ILE A  10      -5.848  11.410 -21.289  1.00 93.35           C  
ATOM     78  N   ALA A  11      -8.628  16.095 -20.425  1.00 93.74           N  
ATOM     79  CA  ALA A  11      -8.658  17.515 -20.083  1.00 93.74           C  
ATOM     80  C   ALA A  11      -9.997  17.902 -19.463  1.00 93.74           C  
ATOM     81  CB  ALA A  11      -8.382  18.365 -21.321  1.00 93.74           C  
ATOM     82  O   ALA A  11     -10.040  18.628 -18.467  1.00 93.74           O  
ATOM     83  N   GLN A  12     -11.067  17.428 -19.992  1.00 94.56           N  
ATOM     84  CA  GLN A  12     -12.407  17.744 -19.510  1.00 94.56           C  
ATOM     85  C   GLN A  12     -12.634  17.184 -18.109  1.00 94.56           C  
ATOM     86  CB  GLN A  12     -13.466  17.200 -20.471  1.00 94.56           C  
ATOM     87  O   GLN A  12     -13.244  17.841 -17.263  1.00 94.56           O  
ATOM     88  CG  GLN A  12     -13.606  18.009 -21.754  1.00 94.56           C  
ATOM     89  CD  GLN A  12     -14.582  17.388 -22.736  1.00 94.56           C  
ATOM     90  NE2 GLN A  12     -14.601  17.905 -23.959  1.00 94.56           N  
ATOM     91  OE1 GLN A  12     -15.311  16.450 -22.397  1.00 94.56           O  
ATOM     92  N   SER A  13     -12.144  15.993 -17.927  1.00 94.71           N  
ATOM     93  CA  SER A  13     -12.311  15.387 -16.609  1.00 94.71           C  
ATOM     94  C   SER A  13     -11.576  16.184 -15.537  1.00 94.71           C  
ATOM     95  CB  SER A  13     -11.809  13.943 -16.616  1.00 94.71           C  
ATOM     96  O   SER A  13     -12.101  16.392 -14.441  1.00 94.71           O  
ATOM     97  OG  SER A  13     -10.399  13.900 -16.753  1.00 94.71           O  
ATOM     98  N   LEU A  14     -10.374  16.602 -15.838  1.00 95.90           N  
ATOM     99  CA  LEU A  14      -9.582  17.388 -14.898  1.00 95.90           C  
ATOM    100  C   LEU A  14     -10.190  18.772 -14.700  1.00 95.90           C  
ATOM    101  CB  LEU A  14      -8.138  17.517 -15.392  1.00 95.90           C  
ATOM    102  O   LEU A  14     -10.238  19.279 -13.577  1.00 95.90           O  
ATOM    103  CG  LEU A  14      -7.309  16.232 -15.407  1.00 95.90           C  
ATOM    104  CD1 LEU A  14      -5.950  16.486 -16.049  1.00 95.90           C  
ATOM    105  CD2 LEU A  14      -7.144  15.685 -13.992  1.00 95.90           C  
ATOM    106  N   GLN A  15     -10.623  19.407 -15.782  1.00 95.94           N  
ATOM    107  CA  GLN A  15     -11.266  20.713 -15.689  1.00 95.94           C  
ATOM    108  C   GLN A  15     -12.521  20.648 -14.824  1.00 95.94           C  
ATOM    109  CB  GLN A  15     -11.615  21.240 -17.082  1.00 95.94           C  
ATOM    110  O   GLN A  15     -12.791  21.562 -14.042  1.00 95.94           O  
ATOM    111  CG  GLN A  15     -12.123  22.675 -17.086  1.00 95.94           C  
ATOM    112  CD  GLN A  15     -12.398  23.196 -18.485  1.00 95.94           C  
ATOM    113  NE2 GLN A  15     -12.607  24.503 -18.600  1.00 95.94           N  
ATOM    114  OE1 GLN A  15     -12.422  22.431 -19.453  1.00 95.94           O  
ATOM    115  N   LYS A  16     -13.220  19.607 -14.941  1.00 94.56           N  
ATOM    116  CA  LYS A  16     -14.423  19.418 -14.135  1.00 94.56           C  
ATOM    117  C   LYS A  16     -14.084  19.360 -12.648  1.00 94.56           C  
ATOM    118  CB  LYS A  16     -15.156  18.144 -14.556  1.00 94.56           C  
ATOM    119  O   LYS A  16     -14.749  19.998 -11.830  1.00 94.56           O  
ATOM    120  CG  LYS A  16     -16.441  17.885 -13.782  1.00 94.56           C  
ATOM    121  CD  LYS A  16     -17.145  16.627 -14.274  1.00 94.56           C  
ATOM    122  CE  LYS A  16     -18.381  16.315 -13.440  1.00 94.56           C  
ATOM    123  NZ  LYS A  16     -19.104  17.558 -13.034  1.00 94.56           N  
ATOM    124  N   LEU A  17     -13.054  18.610 -12.261  1.00 94.11           N  
ATOM    125  CA  LEU A  17     -12.638  18.522 -10.866  1.00 94.11           C  
ATOM    126  C   LEU A  17     -12.225  19.891 -10.334  1.00 94.11           C  
ATOM    127  CB  LEU A  17     -11.482  17.531 -10.712  1.00 94.11           C  
ATOM    128  O   LEU A  17     -12.594  20.266  -9.219  1.00 94.11           O  
ATOM    129  CG  LEU A  17     -11.844  16.048 -10.796  1.00 94.11           C  
ATOM    130  CD1 LEU A  17     -10.581  15.195 -10.831  1.00 94.11           C  
ATOM    131  CD2 LEU A  17     -12.734  15.647  -9.624  1.00 94.11           C  
ATOM    132  N   LYS A  18     -11.524  20.641 -11.167  1.00 94.54           N  
ATOM    133  CA  LYS A  18     -11.047  21.964 -10.774  1.00 94.54           C  
ATOM    134  C   LYS A  18     -12.209  22.935 -10.589  1.00 94.54           C  
ATOM    135  CB  LYS A  18     -10.066  22.511 -11.812  1.00 94.54           C  
ATOM    136  O   LYS A  18     -12.262  23.665  -9.597  1.00 94.54           O  
ATOM    137  CG  LYS A  18      -8.716  21.809 -11.820  1.00 94.54           C  
ATOM    138  CD  LYS A  18      -7.817  22.338 -12.930  1.00 94.54           C  
ATOM    139  CE  LYS A  18      -6.486  21.600 -12.972  1.00 94.54           C  
ATOM    140  NZ  LYS A  18      -5.639  22.051 -14.116  1.00 94.54           N  
ATOM    141  N   SER A  19     -13.130  22.889 -11.516  1.00 93.78           N  
ATOM    142  CA  SER A  19     -14.250  23.824 -11.473  1.00 93.78           C  
ATOM    143  C   SER A  19     -15.186  23.513 -10.310  1.00 93.78           C  
ATOM    144  CB  SER A  19     -15.029  23.790 -12.789  1.00 93.78           C  
ATOM    145  O   SER A  19     -15.778  24.421  -9.722  1.00 93.78           O  
ATOM    146  OG  SER A  19     -15.620  22.517 -12.990  1.00 93.78           O  
ATOM    147  N   ASP A  20     -15.178  22.249  -9.901  1.00 93.16           N  
ATOM    148  CA  ASP A  20     -16.062  21.821  -8.821  1.00 93.16           C  
ATOM    149  C   ASP A  20     -15.389  21.990  -7.461  1.00 93.16           C  
ATOM    150  CB  ASP A  20     -16.487  20.365  -9.020  1.00 93.16           C  
ATOM    151  O   ASP A  20     -16.016  21.774  -6.421  1.00 93.16           O  
ATOM    152  CG  ASP A  20     -17.455  20.183 -10.176  1.00 93.16           C  
ATOM    153  OD1 ASP A  20     -17.942  21.193 -10.729  1.00 93.16           O  
ATOM    154  OD2 ASP A  20     -17.736  19.019 -10.535  1.00 93.16           O  
ATOM    155  N   GLY A  21     -14.134  22.411  -7.459  1.00 91.12           N  
ATOM    156  CA  GLY A  21     -13.386  22.557  -6.221  1.00 91.12           C  
ATOM    157  C   GLY A  21     -12.954  21.231  -5.624  1.00 91.12           C  
ATOM    158  O   GLY A  21     -12.655  21.149  -4.431  1.00 91.12           O  
ATOM    159  N   ASN A  22     -12.924  20.165  -6.458  1.00 91.80           N  
ATOM    160  CA  ASN A  22     -12.639  18.827  -5.950  1.00 91.80           C  
ATOM    161  C   ASN A  22     -11.269  18.334  -6.405  1.00 91.80           C  
ATOM    162  CB  ASN A  22     -13.729  17.845  -6.385  1.00 91.80           C  
ATOM    163  O   ASN A  22     -10.930  17.165  -6.212  1.00 91.80           O  
ATOM    164  CG  ASN A  22     -15.056  18.102  -5.699  1.00 91.80           C  
ATOM    165  ND2 ASN A  22     -16.146  17.961  -6.443  1.00 91.80           N  
ATOM    166  OD1 ASN A  22     -15.101  18.426  -4.509  1.00 91.80           O  
ATOM    167  N   TYR A  23     -10.571  19.252  -7.070  1.00 93.56           N  
ATOM    168  CA  TYR A  23      -9.231  18.884  -7.515  1.00 93.56           C  
ATOM    169  C   TYR A  23      -8.276  18.768  -6.333  1.00 93.56           C  
ATOM    170  CB  TYR A  23      -8.697  19.912  -8.518  1.00 93.56           C  
ATOM    171  O   TYR A  23      -8.206  19.667  -5.493  1.00 93.56           O  
ATOM    172  CG  TYR A  23      -7.357  19.545  -9.107  1.00 93.56           C  
ATOM    173  CD1 TYR A  23      -6.196  20.207  -8.714  1.00 93.56           C  
ATOM    174  CD2 TYR A  23      -7.249  18.536 -10.059  1.00 93.56           C  
ATOM    175  CE1 TYR A  23      -4.959  19.874  -9.256  1.00 93.56           C  
ATOM    176  CE2 TYR A  23      -6.017  18.194 -10.607  1.00 93.56           C  
ATOM    177  OH  TYR A  23      -3.658  18.533 -10.740  1.00 93.56           O  
ATOM    178  CZ  TYR A  23      -4.880  18.867 -10.200  1.00 93.56           C  
ATOM    179  N   ARG A  24      -7.530  17.635  -6.253  1.00 89.98           N  
ATOM    180  CA  ARG A  24      -6.647  17.331  -5.131  1.00 89.98           C  
ATOM    181  C   ARG A  24      -5.236  17.849  -5.389  1.00 89.98           C  
ATOM    182  CB  ARG A  24      -6.613  15.825  -4.867  1.00 89.98           C  
ATOM    183  O   ARG A  24      -4.641  17.553  -6.427  1.00 89.98           O  
ATOM    184  CG  ARG A  24      -7.947  15.246  -4.425  1.00 89.98           C  
ATOM    185  CD  ARG A  24      -7.883  13.733  -4.272  1.00 89.98           C  
ATOM    186  NE  ARG A  24      -9.148  13.185  -3.792  1.00 89.98           N  
ATOM    187  NH1 ARG A  24     -10.138  13.091  -5.877  1.00 89.98           N  
ATOM    188  NH2 ARG A  24     -11.294  12.399  -4.023  1.00 89.98           N  
ATOM    189  CZ  ARG A  24     -10.190  12.893  -4.565  1.00 89.98           C  
ATOM    190  N   VAL A  25      -4.791  18.658  -4.460  1.00 90.24           N  
ATOM    191  CA  VAL A  25      -3.415  19.144  -4.481  1.00 90.24           C  
ATOM    192  C   VAL A  25      -2.634  18.534  -3.319  1.00 90.24           C  
ATOM    193  CB  VAL A  25      -3.356  20.686  -4.411  1.00 90.24           C  
ATOM    194  O   VAL A  25      -3.034  18.661  -2.160  1.00 90.24           O  
ATOM    195  CG1 VAL A  25      -1.908  21.173  -4.426  1.00 90.24           C  
ATOM    196  CG2 VAL A  25      -4.142  21.302  -5.567  1.00 90.24           C  
ATOM    197  N   PHE A  26      -1.498  17.826  -3.694  1.00 92.88           N  
ATOM    198  CA  PHE A  26      -0.666  17.209  -2.668  1.00 92.88           C  
ATOM    199  C   PHE A  26       0.319  18.218  -2.091  1.00 92.88           C  
ATOM    200  CB  PHE A  26       0.090  16.005  -3.239  1.00 92.88           C  
ATOM    201  O   PHE A  26       1.161  18.755  -2.814  1.00 92.88           O  
ATOM    202  CG  PHE A  26      -0.803  14.972  -3.872  1.00 92.88           C  
ATOM    203  CD1 PHE A  26      -2.093  14.765  -3.398  1.00 92.88           C  
ATOM    204  CD2 PHE A  26      -0.352  14.208  -4.940  1.00 92.88           C  
ATOM    205  CE1 PHE A  26      -2.921  13.809  -3.982  1.00 92.88           C  
ATOM    206  CE2 PHE A  26      -1.174  13.251  -5.528  1.00 92.88           C  
ATOM    207  CZ  PHE A  26      -2.458  13.052  -5.046  1.00 92.88           C  
ATOM    208  N   THR A  27       0.121  18.465  -0.817  1.00 94.42           N  
ATOM    209  CA  THR A  27       1.011  19.395  -0.131  1.00 94.42           C  
ATOM    210  C   THR A  27       2.337  18.723   0.211  1.00 94.42           C  
ATOM    211  CB  THR A  27       0.363  19.943   1.154  1.00 94.42           C  
ATOM    212  O   THR A  27       2.374  17.778   1.002  1.00 94.42           O  
ATOM    213  CG2 THR A  27       1.257  20.982   1.821  1.00 94.42           C  
ATOM    214  OG1 THR A  27      -0.894  20.548   0.828  1.00 94.42           O  
ATOM    215  N   ASP A  28       3.459  19.214  -0.433  1.00 95.59           N  
ATOM    216  CA  ASP A  28       4.812  18.694  -0.259  1.00 95.59           C  
ATOM    217  C   ASP A  28       5.406  19.143   1.074  1.00 95.59           C  
ATOM    218  CB  ASP A  28       5.711  19.141  -1.413  1.00 95.59           C  
ATOM    219  O   ASP A  28       5.789  20.305   1.229  1.00 95.59           O  
ATOM    220  CG  ASP A  28       7.073  18.470  -1.398  1.00 95.59           C  
ATOM    221  OD1 ASP A  28       7.379  17.733  -0.436  1.00 95.59           O  
ATOM    222  OD2 ASP A  28       7.848  18.683  -2.355  1.00 95.59           O  
ATOM    223  N   ILE A  29       5.497  18.128   2.029  1.00 95.97           N  
ATOM    224  CA  ILE A  29       6.004  18.499   3.346  1.00 95.97           C  
ATOM    225  C   ILE A  29       7.165  17.583   3.729  1.00 95.97           C  
ATOM    226  CB  ILE A  29       4.893  18.432   4.419  1.00 95.97           C  
ATOM    227  O   ILE A  29       7.320  16.498   3.163  1.00 95.97           O  
ATOM    228  CG1 ILE A  29       4.377  16.996   4.564  1.00 95.97           C  
ATOM    229  CG2 ILE A  29       3.751  19.392   4.074  1.00 95.97           C  
ATOM    230  CD1 ILE A  29       3.437  16.792   5.745  1.00 95.97           C  
ATOM    231  N   LEU A  30       8.030  18.052   4.574  1.00 94.94           N  
ATOM    232  CA  LEU A  30       9.089  17.290   5.227  1.00 94.94           C  
ATOM    233  C   LEU A  30       8.931  17.329   6.743  1.00 94.94           C  
ATOM    234  CB  LEU A  30      10.464  17.835   4.831  1.00 94.94           C  
ATOM    235  O   LEU A  30       9.104  18.380   7.363  1.00 94.94           O  
ATOM    236  CG  LEU A  30      11.675  17.043   5.327  1.00 94.94           C  
ATOM    237  CD1 LEU A  30      11.753  15.694   4.619  1.00 94.94           C  
ATOM    238  CD2 LEU A  30      12.958  17.839   5.113  1.00 94.94           C  
ATOM    239  N   ARG A  31       8.589  16.186   7.325  1.00 92.60           N  
ATOM    240  CA  ARG A  31       8.459  16.087   8.775  1.00 92.60           C  
ATOM    241  C   ARG A  31       9.823  16.145   9.453  1.00 92.60           C  
ATOM    242  CB  ARG A  31       7.735  14.795   9.163  1.00 92.60           C  
ATOM    243  O   ARG A  31      10.829  15.732   8.872  1.00 92.60           O  
ATOM    244  CG  ARG A  31       6.346  14.662   8.561  1.00 92.60           C  
ATOM    245  CD  ARG A  31       5.780  13.262   8.751  1.00 92.60           C  
ATOM    246  NE  ARG A  31       5.401  13.018  10.140  1.00 92.60           N  
ATOM    247  NH1 ARG A  31       4.605  10.882   9.763  1.00 92.60           N  
ATOM    248  NH2 ARG A  31       4.547  11.777  11.873  1.00 92.60           N  
ATOM    249  CZ  ARG A  31       4.852  11.893  10.589  1.00 92.60           C  
ATOM    250  N   GLU A  32       9.736  16.721  10.618  1.00 91.29           N  
ATOM    251  CA  GLU A  32      10.970  16.800  11.395  1.00 91.29           C  
ATOM    252  C   GLU A  32      10.864  15.990  12.683  1.00 91.29           C  
ATOM    253  CB  GLU A  32      11.309  18.258  11.717  1.00 91.29           C  
ATOM    254  O   GLU A  32      10.143  16.374  13.607  1.00 91.29           O  
ATOM    255  CG  GLU A  32      11.631  19.100  10.491  1.00 91.29           C  
ATOM    256  CD  GLU A  32      11.946  20.550  10.824  1.00 91.29           C  
ATOM    257  OE1 GLU A  32      13.142  20.906  10.915  1.00 91.29           O  
ATOM    258  OE2 GLU A  32      10.987  21.335  10.998  1.00 91.29           O  
ATOM    259  N   ARG A  33      11.607  14.843  12.626  1.00 92.98           N  
ATOM    260  CA  ARG A  33      11.548  14.005  13.819  1.00 92.98           C  
ATOM    261  C   ARG A  33      11.853  14.815  15.074  1.00 92.98           C  
ATOM    262  CB  ARG A  33      12.525  12.833  13.702  1.00 92.98           C  
ATOM    263  O   ARG A  33      12.828  15.569  15.111  1.00 92.98           O  
ATOM    264  CG  ARG A  33      12.479  11.872  14.879  1.00 92.98           C  
ATOM    265  CD  ARG A  33      13.538  10.784  14.761  1.00 92.98           C  
ATOM    266  NE  ARG A  33      13.653  10.009  15.993  1.00 92.98           N  
ATOM    267  NH1 ARG A  33      15.963   9.969  15.994  1.00 92.98           N  
ATOM    268  NH2 ARG A  33      14.793   8.935  17.673  1.00 92.98           N  
ATOM    269  CZ  ARG A  33      14.803   9.639  16.550  1.00 92.98           C  
ATOM    270  N   GLY A  34      11.009  14.640  16.061  1.00 92.67           N  
ATOM    271  CA  GLY A  34      11.174  15.303  17.345  1.00 92.67           C  
ATOM    272  C   GLY A  34      10.413  16.611  17.443  1.00 92.67           C  
ATOM    273  O   GLY A  34      10.279  17.178  18.530  1.00 92.67           O  
ATOM    274  N   HIS A  35       9.889  17.030  16.359  1.00 94.36           N  
ATOM    275  CA  HIS A  35       9.214  18.322  16.377  1.00 94.36           C  
ATOM    276  C   HIS A  35       7.765  18.193  15.920  1.00 94.36           C  
ATOM    277  CB  HIS A  35       9.956  19.326  15.493  1.00 94.36           C  
ATOM    278  O   HIS A  35       7.136  19.187  15.549  1.00 94.36           O  
ATOM    279  CG  HIS A  35      11.325  19.666  15.990  1.00 94.36           C  
ATOM    280  CD2 HIS A  35      12.139  19.026  16.862  1.00 94.36           C  
ATOM    281  ND1 HIS A  35      12.004  20.795  15.586  1.00 94.36           N  
ATOM    282  CE1 HIS A  35      13.181  20.833  16.188  1.00 94.36           C  
ATOM    283  NE2 HIS A  35      13.287  19.771  16.968  1.00 94.36           N  
ATOM    284  N   PHE A  36       7.251  16.955  15.763  1.00 94.50           N  
ATOM    285  CA  PHE A  36       5.856  16.714  15.416  1.00 94.50           C  
ATOM    286  C   PHE A  36       4.925  17.362  16.434  1.00 94.50           C  
ATOM    287  CB  PHE A  36       5.574  15.210  15.331  1.00 94.50           C  
ATOM    288  O   PHE A  36       5.157  17.272  17.641  1.00 94.50           O  
ATOM    289  CG  PHE A  36       4.142  14.878  15.010  1.00 94.50           C  
ATOM    290  CD1 PHE A  36       3.289  14.393  15.993  1.00 94.50           C  
ATOM    291  CD2 PHE A  36       3.648  15.052  13.723  1.00 94.50           C  
ATOM    292  CE1 PHE A  36       1.963  14.084  15.699  1.00 94.50           C  
ATOM    293  CE2 PHE A  36       2.324  14.746  13.422  1.00 94.50           C  
ATOM    294  CZ  PHE A  36       1.483  14.262  14.411  1.00 94.50           C  
ATOM    295  N   PRO A  37       3.917  18.179  15.927  1.00 95.62           N  
ATOM    296  CA  PRO A  37       3.238  18.133  14.631  1.00 95.62           C  
ATOM    297  C   PRO A  37       3.750  19.193  13.658  1.00 95.62           C  
ATOM    298  CB  PRO A  37       1.772  18.387  14.992  1.00 95.62           C  
ATOM    299  O   PRO A  37       3.041  19.572  12.722  1.00 95.62           O  
ATOM    300  CG  PRO A  37       1.822  19.316  16.161  1.00 95.62           C  
ATOM    301  CD  PRO A  37       3.004  18.950  17.011  1.00 95.62           C  
ATOM    302  N   LYS A  38       4.938  19.773  13.887  1.00 96.25           N  
ATOM    303  CA  LYS A  38       5.546  20.740  12.977  1.00 96.25           C  
ATOM    304  C   LYS A  38       6.184  20.041  11.780  1.00 96.25           C  
ATOM    305  CB  LYS A  38       6.590  21.583  13.710  1.00 96.25           C  
ATOM    306  O   LYS A  38       6.629  18.897  11.887  1.00 96.25           O  
ATOM    307  CG  LYS A  38       6.037  22.362  14.894  1.00 96.25           C  
ATOM    308  CD  LYS A  38       5.206  23.555  14.440  1.00 96.25           C  
ATOM    309  CE  LYS A  38       4.815  24.443  15.613  1.00 96.25           C  
ATOM    310  NZ  LYS A  38       3.943  25.577  15.183  1.00 96.25           N  
ATOM    311  N   ALA A  39       6.157  20.746  10.609  1.00 96.16           N  
ATOM    312  CA  ALA A  39       6.771  20.250   9.380  1.00 96.16           C  
ATOM    313  C   ALA A  39       7.228  21.403   8.491  1.00 96.16           C  
ATOM    314  CB  ALA A  39       5.797  19.352   8.622  1.00 96.16           C  
ATOM    315  O   ALA A  39       6.815  22.549   8.688  1.00 96.16           O  
ATOM    316  N   MET A  40       8.148  21.111   7.580  1.00 96.60           N  
ATOM    317  CA  MET A  40       8.558  22.082   6.570  1.00 96.60           C  
ATOM    318  C   MET A  40       7.724  21.934   5.302  1.00 96.60           C  
ATOM    319  CB  MET A  40      10.044  21.921   6.240  1.00 96.60           C  
ATOM    320  O   MET A  40       7.588  20.832   4.768  1.00 96.60           O  
ATOM    321  CG  MET A  40      10.969  22.275   7.393  1.00 96.60           C  
ATOM    322  SD  MET A  40      12.739  22.245   6.909  1.00 96.60           S  
ATOM    323  CE  MET A  40      12.811  20.644   6.058  1.00 96.60           C  
ATOM    324  N   PHE A  41       7.138  22.979   4.907  1.00 96.07           N  
ATOM    325  CA  PHE A  41       6.322  23.048   3.701  1.00 96.07           C  
ATOM    326  C   PHE A  41       7.137  23.575   2.526  1.00 96.07           C  
ATOM    327  CB  PHE A  41       5.096  23.937   3.930  1.00 96.07           C  
ATOM    328  O   PHE A  41       7.681  24.680   2.586  1.00 96.07           O  
ATOM    329  CG  PHE A  41       4.311  24.223   2.678  1.00 96.07           C  
ATOM    330  CD1 PHE A  41       4.007  25.529   2.314  1.00 96.07           C  
ATOM    331  CD2 PHE A  41       3.876  23.184   1.865  1.00 96.07           C  
ATOM    332  CE1 PHE A  41       3.280  25.796   1.156  1.00 96.07           C  
ATOM    333  CE2 PHE A  41       3.150  23.443   0.706  1.00 96.07           C  
ATOM    334  CZ  PHE A  41       2.852  24.750   0.354  1.00 96.07           C  
ATOM    335  N   TYR A  42       7.280  22.670   1.496  1.00 94.65           N  
ATOM    336  CA  TYR A  42       7.938  23.067   0.256  1.00 94.65           C  
ATOM    337  C   TYR A  42       6.932  23.639  -0.736  1.00 94.65           C  
ATOM    338  CB  TYR A  42       8.669  21.876  -0.370  1.00 94.65           C  
ATOM    339  O   TYR A  42       6.404  22.913  -1.582  1.00 94.65           O  
ATOM    340  CG  TYR A  42       9.951  21.511   0.338  1.00 94.65           C  
ATOM    341  CD1 TYR A  42      11.189  21.754  -0.253  1.00 94.65           C  
ATOM    342  CD2 TYR A  42       9.928  20.922   1.598  1.00 94.65           C  
ATOM    343  CE1 TYR A  42      12.374  21.418   0.395  1.00 94.65           C  
ATOM    344  CE2 TYR A  42      11.106  20.581   2.254  1.00 94.65           C  
ATOM    345  OH  TYR A  42      13.491  20.498   2.292  1.00 94.65           O  
ATOM    346  CZ  TYR A  42      12.322  20.833   1.646  1.00 94.65           C  
ATOM    347  N   GLY A  43       6.597  24.970  -0.588  1.00 89.89           N  
ATOM    348  CA  GLY A  43       5.590  25.619  -1.413  1.00 89.89           C  
ATOM    349  C   GLY A  43       6.159  26.227  -2.681  1.00 89.89           C  
ATOM    350  O   GLY A  43       7.371  26.185  -2.907  1.00 89.89           O  
ATOM    351  N   LYS A  44       5.316  26.708  -3.504  1.00 84.96           N  
ATOM    352  CA  LYS A  44       5.654  27.313  -4.789  1.00 84.96           C  
ATOM    353  C   LYS A  44       6.597  28.499  -4.607  1.00 84.96           C  
ATOM    354  CB  LYS A  44       4.388  27.758  -5.523  1.00 84.96           C  
ATOM    355  O   LYS A  44       7.511  28.702  -5.410  1.00 84.96           O  
ATOM    356  CG  LYS A  44       4.638  28.268  -6.935  1.00 84.96           C  
ATOM    357  CD  LYS A  44       3.336  28.639  -7.633  1.00 84.96           C  
ATOM    358  CE  LYS A  44       3.589  29.206  -9.024  1.00 84.96           C  
ATOM    359  NZ  LYS A  44       2.314  29.562  -9.717  1.00 84.96           N  
ATOM    360  N   TYR A  45       6.468  29.294  -3.564  1.00 86.49           N  
ATOM    361  CA  TYR A  45       7.202  30.545  -3.414  1.00 86.49           C  
ATOM    362  C   TYR A  45       8.283  30.418  -2.346  1.00 86.49           C  
ATOM    363  CB  TYR A  45       6.248  31.689  -3.058  1.00 86.49           C  
ATOM    364  O   TYR A  45       8.949  31.400  -2.009  1.00 86.49           O  
ATOM    365  CG  TYR A  45       5.139  31.890  -4.062  1.00 86.49           C  
ATOM    366  CD1 TYR A  45       5.412  32.354  -5.347  1.00 86.49           C  
ATOM    367  CD2 TYR A  45       3.817  31.616  -3.728  1.00 86.49           C  
ATOM    368  CE1 TYR A  45       4.393  32.542  -6.275  1.00 86.49           C  
ATOM    369  CE2 TYR A  45       2.791  31.800  -4.648  1.00 86.49           C  
ATOM    370  OH  TYR A  45       2.075  32.447  -6.832  1.00 86.49           O  
ATOM    371  CZ  TYR A  45       3.088  32.263  -5.917  1.00 86.49           C  
ATOM    372  N   GLY A  46       8.461  29.235  -1.754  1.00 91.15           N  
ATOM    373  CA  GLY A  46       9.527  29.031  -0.786  1.00 91.15           C  
ATOM    374  C   GLY A  46       9.188  27.990   0.264  1.00 91.15           C  
ATOM    375  O   GLY A  46       8.093  27.423   0.253  1.00 91.15           O  
ATOM    376  N   ILE A  47      10.234  27.778   1.162  1.00 95.42           N  
ATOM    377  CA  ILE A  47      10.122  26.792   2.232  1.00 95.42           C  
ATOM    378  C   ILE A  47       9.742  27.488   3.537  1.00 95.42           C  
ATOM    379  CB  ILE A  47      11.436  25.999   2.410  1.00 95.42           C  
ATOM    380  O   ILE A  47      10.297  28.537   3.873  1.00 95.42           O  
ATOM    381  CG1 ILE A  47      11.805  25.276   1.110  1.00 95.42           C  
ATOM    382  CG2 ILE A  47      11.316  25.009   3.573  1.00 95.42           C  
ATOM    383  CD1 ILE A  47      13.180  24.624   1.132  1.00 95.42           C  
ATOM    384  N   LYS A  48       8.714  26.961   4.281  1.00 95.55           N  
ATOM    385  CA  LYS A  48       8.359  27.507   5.588  1.00 95.55           C  
ATOM    386  C   LYS A  48       7.891  26.405   6.535  1.00 95.55           C  
ATOM    387  CB  LYS A  48       7.271  28.573   5.447  1.00 95.55           C  
ATOM    388  O   LYS A  48       7.560  25.302   6.096  1.00 95.55           O  
ATOM    389  CG  LYS A  48       5.957  28.046   4.890  1.00 95.55           C  
ATOM    390  CD  LYS A  48       4.941  29.166   4.702  1.00 95.55           C  
ATOM    391  CE  LYS A  48       3.641  28.648   4.102  1.00 95.55           C  
ATOM    392  NZ  LYS A  48       2.659  29.749   3.871  1.00 95.55           N  
ATOM    393  N   HIS A  49       7.886  26.824   7.849  1.00 96.60           N  
ATOM    394  CA  HIS A  49       7.415  25.904   8.879  1.00 96.60           C  
ATOM    395  C   HIS A  49       5.903  26.003   9.056  1.00 96.60           C  
ATOM    396  CB  HIS A  49       8.118  26.182  10.208  1.00 96.60           C  
ATOM    397  O   HIS A  49       5.346  27.102   9.068  1.00 96.60           O  
ATOM    398  CG  HIS A  49       9.556  25.770  10.224  1.00 96.60           C  
ATOM    399  CD2 HIS A  49      10.678  26.445   9.880  1.00 96.60           C  
ATOM    400  ND1 HIS A  49       9.967  24.519  10.630  1.00 96.60           N  
ATOM    401  CE1 HIS A  49      11.284  24.442  10.535  1.00 96.60           C  
ATOM    402  NE2 HIS A  49      11.740  25.598  10.083  1.00 96.60           N  
ATOM    403  N   ILE A  50       5.291  24.782   9.151  1.00 97.47           N  
ATOM    404  CA  ILE A  50       3.844  24.766   9.335  1.00 97.47           C  
ATOM    405  C   ILE A  50       3.481  23.832  10.487  1.00 97.47           C  
ATOM    406  CB  ILE A  50       3.115  24.333   8.043  1.00 97.47           C  
ATOM    407  O   ILE A  50       4.310  23.037  10.935  1.00 97.47           O  
ATOM    408  CG1 ILE A  50       3.533  22.913   7.645  1.00 97.47           C  
ATOM    409  CG2 ILE A  50       3.391  25.324   6.909  1.00 97.47           C  
ATOM    410  CD1 ILE A  50       2.692  22.311   6.528  1.00 97.47           C  
ATOM    411  N   THR A  51       2.304  24.034  11.053  1.00 97.88           N  
ATOM    412  CA  THR A  51       1.721  23.120  12.030  1.00 97.88           C  
ATOM    413  C   THR A  51       0.633  22.265  11.388  1.00 97.88           C  
ATOM    414  CB  THR A  51       1.135  23.885  13.231  1.00 97.88           C  
ATOM    415  O   THR A  51      -0.355  22.792  10.872  1.00 97.88           O  
ATOM    416  CG2 THR A  51       0.621  22.925  14.298  1.00 97.88           C  
ATOM    417  OG1 THR A  51       2.152  24.717  13.802  1.00 97.88           O  
ATOM    418  N   ASN A  52       0.833  20.926  11.479  1.00 97.42           N  
ATOM    419  CA  ASN A  52      -0.065  19.971  10.838  1.00 97.42           C  
ATOM    420  C   ASN A  52      -1.233  19.602  11.747  1.00 97.42           C  
ATOM    421  CB  ASN A  52       0.700  18.713  10.420  1.00 97.42           C  
ATOM    422  O   ASN A  52      -1.036  19.011  12.810  1.00 97.42           O  
ATOM    423  CG  ASN A  52      -0.125  17.793   9.542  1.00 97.42           C  
ATOM    424  ND2 ASN A  52       0.540  16.858   8.874  1.00 97.42           N  
ATOM    425  OD1 ASN A  52      -1.349  17.922   9.465  1.00 97.42           O  
ATOM    426  N   TRP A  53      -2.514  19.826  11.312  1.00 97.82           N  
ATOM    427  CA  TRP A  53      -3.708  19.536  12.098  1.00 97.82           C  
ATOM    428  C   TRP A  53      -4.550  18.453  11.430  1.00 97.82           C  
ATOM    429  CB  TRP A  53      -4.545  20.803  12.293  1.00 97.82           C  
ATOM    430  O   TRP A  53      -5.721  18.270  11.770  1.00 97.82           O  
ATOM    431  CG  TRP A  53      -4.032  21.712  13.369  1.00 97.82           C  
ATOM    432  CD1 TRP A  53      -3.120  22.721  13.228  1.00 97.82           C  
ATOM    433  CD2 TRP A  53      -4.398  21.692  14.752  1.00 97.82           C  
ATOM    434  CE2 TRP A  53      -3.669  22.718  15.392  1.00 97.82           C  
ATOM    435  CE3 TRP A  53      -5.274  20.905  15.512  1.00 97.82           C  
ATOM    436  NE1 TRP A  53      -2.897  23.330  14.442  1.00 97.82           N  
ATOM    437  CH2 TRP A  53      -4.653  22.193  17.480  1.00 97.82           C  
ATOM    438  CZ2 TRP A  53      -3.789  22.977  16.760  1.00 97.82           C  
ATOM    439  CZ3 TRP A  53      -5.392  21.165  16.872  1.00 97.82           C  
ATOM    440  N   CYS A  54      -3.978  17.799  10.393  1.00 96.70           N  
ATOM    441  CA  CYS A  54      -4.793  16.792   9.723  1.00 96.70           C  
ATOM    442  C   CYS A  54      -4.030  15.480   9.581  1.00 96.70           C  
ATOM    443  CB  CYS A  54      -5.233  17.287   8.346  1.00 96.70           C  
ATOM    444  O   CYS A  54      -4.382  14.639   8.752  1.00 96.70           O  
ATOM    445  SG  CYS A  54      -3.860  17.709   7.251  1.00 96.70           S  
ATOM    446  N   ALA A  55      -2.927  15.285  10.389  1.00 95.82           N  
ATOM    447  CA  ALA A  55      -2.146  14.051  10.352  1.00 95.82           C  
ATOM    448  C   ALA A  55      -2.918  12.894  10.980  1.00 95.82           C  
ATOM    449  CB  ALA A  55      -0.810  14.246  11.066  1.00 95.82           C  
ATOM    450  O   ALA A  55      -3.567  13.062  12.015  1.00 95.82           O  
ATOM    451  N   ASN A  56      -2.775  11.700  10.313  1.00 96.30           N  
ATOM    452  CA  ASN A  56      -3.388  10.498  10.870  1.00 96.30           C  
ATOM    453  C   ASN A  56      -2.425   9.753  11.790  1.00 96.30           C  
ATOM    454  CB  ASN A  56      -3.873   9.575   9.750  1.00 96.30           C  
ATOM    455  O   ASN A  56      -2.734   8.658  12.262  1.00 96.30           O  
ATOM    456  CG  ASN A  56      -5.073  10.134   9.011  1.00 96.30           C  
ATOM    457  ND2 ASN A  56      -5.146   9.870   7.712  1.00 96.30           N  
ATOM    458  OD1 ASN A  56      -5.927  10.799   9.603  1.00 96.30           O  
ATOM    459  N   ASP A  57      -1.259  10.236  12.062  1.00 96.62           N  
ATOM    460  CA  ASP A  57      -0.346   9.733  13.085  1.00 96.62           C  
ATOM    461  C   ASP A  57      -0.786  10.175  14.479  1.00 96.62           C  
ATOM    462  CB  ASP A  57       1.082  10.208  12.809  1.00 96.62           C  
ATOM    463  O   ASP A  57      -0.101  10.966  15.130  1.00 96.62           O  
ATOM    464  CG  ASP A  57       2.114   9.528  13.692  1.00 96.62           C  
ATOM    465  OD1 ASP A  57       1.777   8.532  14.367  1.00 96.62           O  
ATOM    466  OD2 ASP A  57       3.274   9.995  13.714  1.00 96.62           O  
ATOM    467  N   TYR A  58      -1.965   9.598  14.963  1.00 97.66           N  
ATOM    468  CA  TYR A  58      -2.771  10.085  16.078  1.00 97.66           C  
ATOM    469  C   TYR A  58      -1.946  10.155  17.357  1.00 97.66           C  
ATOM    470  CB  TYR A  58      -3.991   9.185  16.292  1.00 97.66           C  
ATOM    471  O   TYR A  58      -2.129  11.062  18.173  1.00 97.66           O  
ATOM    472  CG  TYR A  58      -4.982   9.224  15.154  1.00 97.66           C  
ATOM    473  CD1 TYR A  58      -5.451  10.436  14.655  1.00 97.66           C  
ATOM    474  CD2 TYR A  58      -5.452   8.049  14.577  1.00 97.66           C  
ATOM    475  CE1 TYR A  58      -6.365  10.477  13.607  1.00 97.66           C  
ATOM    476  CE2 TYR A  58      -6.366   8.078  13.529  1.00 97.66           C  
ATOM    477  OH  TYR A  58      -7.721   9.329  12.015  1.00 97.66           O  
ATOM    478  CZ  TYR A  58      -6.816   9.295  13.052  1.00 97.66           C  
ATOM    479  N   LEU A  59      -0.985   9.242  17.490  1.00 97.72           N  
ATOM    480  CA  LEU A  59      -0.253   9.159  18.749  1.00 97.72           C  
ATOM    481  C   LEU A  59       1.194   9.607  18.568  1.00 97.72           C  
ATOM    482  CB  LEU A  59      -0.292   7.731  19.299  1.00 97.72           C  
ATOM    483  O   LEU A  59       1.975   9.599  19.522  1.00 97.72           O  
ATOM    484  CG  LEU A  59      -1.672   7.187  19.674  1.00 97.72           C  
ATOM    485  CD1 LEU A  59      -1.549   5.775  20.238  1.00 97.72           C  
ATOM    486  CD2 LEU A  59      -2.358   8.110  20.675  1.00 97.72           C  
ATOM    487  N   GLY A  60       1.571   9.936  17.269  1.00 96.58           N  
ATOM    488  CA  GLY A  60       2.934  10.363  16.996  1.00 96.58           C  
ATOM    489  C   GLY A  60       3.936   9.225  17.043  1.00 96.58           C  
ATOM    490  O   GLY A  60       5.118   9.443  17.320  1.00 96.58           O  
ATOM    491  N   MET A  61       3.461   7.998  16.799  1.00 97.72           N  
ATOM    492  CA  MET A  61       4.302   6.811  16.922  1.00 97.72           C  
ATOM    493  C   MET A  61       5.306   6.735  15.777  1.00 97.72           C  
ATOM    494  CB  MET A  61       3.445   5.544  16.951  1.00 97.72           C  
ATOM    495  O   MET A  61       6.323   6.045  15.882  1.00 97.72           O  
ATOM    496  CG  MET A  61       2.706   5.333  18.262  1.00 97.72           C  
ATOM    497  SD  MET A  61       3.825   5.386  19.715  1.00 97.72           S  
ATOM    498  CE  MET A  61       4.825   3.904  19.403  1.00 97.72           C  
ATOM    499  N   ALA A  62       4.991   7.395  14.733  1.00 96.62           N  
ATOM    500  CA  ALA A  62       5.914   7.371  13.601  1.00 96.62           C  
ATOM    501  C   ALA A  62       7.272   7.948  13.987  1.00 96.62           C  
ATOM    502  CB  ALA A  62       5.328   8.142  12.420  1.00 96.62           C  
ATOM    503  O   ALA A  62       8.284   7.656  13.345  1.00 96.62           O  
ATOM    504  N   GLN A  63       7.327   8.694  15.056  1.00 95.78           N  
ATOM    505  CA  GLN A  63       8.563   9.372  15.430  1.00 95.78           C  
ATOM    506  C   GLN A  63       9.089   8.858  16.768  1.00 95.78           C  
ATOM    507  CB  GLN A  63       8.347  10.885  15.497  1.00 95.78           C  
ATOM    508  O   GLN A  63      10.101   9.349  17.272  1.00 95.78           O  
ATOM    509  CG  GLN A  63       7.915  11.503  14.174  1.00 95.78           C  
ATOM    510  CD  GLN A  63       7.887  13.019  14.217  1.00 95.78           C  
ATOM    511  NE2 GLN A  63       7.251  13.629  13.222  1.00 95.78           N  
ATOM    512  OE1 GLN A  63       8.431  13.638  15.137  1.00 95.78           O  
ATOM    513  N   HIS A  64       8.374   7.900  17.269  1.00 97.24           N  
ATOM    514  CA  HIS A  64       8.719   7.419  18.602  1.00 97.24           C  
ATOM    515  C   HIS A  64       9.985   6.570  18.571  1.00 97.24           C  
ATOM    516  CB  HIS A  64       7.562   6.614  19.198  1.00 97.24           C  
ATOM    517  O   HIS A  64      10.166   5.750  17.668  1.00 97.24           O  
ATOM    518  CG  HIS A  64       7.656   6.435  20.679  1.00 97.24           C  
ATOM    519  CD2 HIS A  64       7.010   7.057  21.693  1.00 97.24           C  
ATOM    520  ND1 HIS A  64       8.503   5.519  21.266  1.00 97.24           N  
ATOM    521  CE1 HIS A  64       8.372   5.586  22.580  1.00 97.24           C  
ATOM    522  NE2 HIS A  64       7.473   6.512  22.865  1.00 97.24           N  
ATOM    523  N   LYS A  65      10.824   6.734  19.591  1.00 97.24           N  
ATOM    524  CA  LYS A  65      12.147   6.122  19.676  1.00 97.24           C  
ATOM    525  C   LYS A  65      12.055   4.600  19.601  1.00 97.24           C  
ATOM    526  CB  LYS A  65      12.850   6.541  20.968  1.00 97.24           C  
ATOM    527  O   LYS A  65      12.866   3.957  18.931  1.00 97.24           O  
ATOM    528  CG  LYS A  65      14.266   6.000  21.106  1.00 97.24           C  
ATOM    529  CD  LYS A  65      14.947   6.531  22.361  1.00 97.24           C  
ATOM    530  CE  LYS A  65      16.401   6.085  22.440  1.00 97.24           C  
ATOM    531  NZ  LYS A  65      16.542   4.614  22.223  1.00 97.24           N  
ATOM    532  N   VAL A  66      11.091   3.959  20.252  1.00 98.05           N  
ATOM    533  CA  VAL A  66      10.976   2.504  20.285  1.00 98.05           C  
ATOM    534  C   VAL A  66      10.755   1.971  18.871  1.00 98.05           C  
ATOM    535  CB  VAL A  66       9.828   2.047  21.212  1.00 98.05           C  
ATOM    536  O   VAL A  66      11.251   0.897  18.522  1.00 98.05           O  
ATOM    537  CG1 VAL A  66       8.472   2.448  20.633  1.00 98.05           C  
ATOM    538  CG2 VAL A  66       9.892   0.537  21.435  1.00 98.05           C  
ATOM    539  N   VAL A  67       9.997   2.708  18.126  1.00 98.34           N  
ATOM    540  CA  VAL A  67       9.709   2.328  16.747  1.00 98.34           C  
ATOM    541  C   VAL A  67      10.953   2.527  15.885  1.00 98.34           C  
ATOM    542  CB  VAL A  67       8.526   3.138  16.171  1.00 98.34           C  
ATOM    543  O   VAL A  67      11.358   1.623  15.151  1.00 98.34           O  
ATOM    544  CG1 VAL A  67       8.382   2.891  14.670  1.00 98.34           C  
ATOM    545  CG2 VAL A  67       7.231   2.784  16.901  1.00 98.34           C  
ATOM    546  N   ILE A  68      11.586   3.604  16.038  1.00 98.26           N  
ATOM    547  CA  ILE A  68      12.753   3.959  15.238  1.00 98.26           C  
ATOM    548  C   ILE A  68      13.891   2.981  15.523  1.00 98.26           C  
ATOM    549  CB  ILE A  68      13.210   5.408  15.517  1.00 98.26           C  
ATOM    550  O   ILE A  68      14.542   2.489  14.598  1.00 98.26           O  
ATOM    551  CG1 ILE A  68      12.104   6.399  15.138  1.00 98.26           C  
ATOM    552  CG2 ILE A  68      14.506   5.720  14.763  1.00 98.26           C  
ATOM    553  CD1 ILE A  68      11.601   6.250  13.709  1.00 98.26           C  
ATOM    554  N   ASP A  69      14.122   2.688  16.748  1.00 98.51           N  
ATOM    555  CA  ASP A  69      15.178   1.753  17.125  1.00 98.51           C  
ATOM    556  C   ASP A  69      14.921   0.368  16.535  1.00 98.51           C  
ATOM    557  CB  ASP A  69      15.296   1.662  18.648  1.00 98.51           C  
ATOM    558  O   ASP A  69      15.844  -0.284  16.043  1.00 98.51           O  
ATOM    559  CG  ASP A  69      15.923   2.898  19.269  1.00 98.51           C  
ATOM    560  OD1 ASP A  69      16.484   3.734  18.529  1.00 98.51           O  
ATOM    561  OD2 ASP A  69      15.857   3.035  20.510  1.00 98.51           O  
ATOM    562  N   ALA A  70      13.689  -0.053  16.565  1.00 98.65           N  
ATOM    563  CA  ALA A  70      13.343  -1.361  16.016  1.00 98.65           C  
ATOM    564  C   ALA A  70      13.606  -1.412  14.514  1.00 98.65           C  
ATOM    565  CB  ALA A  70      11.881  -1.690  16.308  1.00 98.65           C  
ATOM    566  O   ALA A  70      14.105  -2.415  13.999  1.00 98.65           O  
ATOM    567  N   MET A  71      13.307  -0.389  13.894  1.00 98.66           N  
ATOM    568  CA  MET A  71      13.504  -0.342  12.448  1.00 98.66           C  
ATOM    569  C   MET A  71      14.989  -0.295  12.102  1.00 98.66           C  
ATOM    570  CB  MET A  71      12.788   0.869  11.846  1.00 98.66           C  
ATOM    571  O   MET A  71      15.431  -0.948  11.155  1.00 98.66           O  
ATOM    572  CG  MET A  71      11.272   0.769  11.892  1.00 98.66           C  
ATOM    573  SD  MET A  71      10.449   2.285  11.264  1.00 98.66           S  
ATOM    574  CE  MET A  71      10.719   2.080   9.481  1.00 98.66           C  
ATOM    575  N   HIS A  72      15.802   0.529  12.856  1.00 98.51           N  
ATOM    576  CA  HIS A  72      17.248   0.515  12.661  1.00 98.51           C  
ATOM    577  C   HIS A  72      17.812  -0.893  12.822  1.00 98.51           C  
ATOM    578  CB  HIS A  72      17.930   1.470  13.642  1.00 98.51           C  
ATOM    579  O   HIS A  72      18.626  -1.336  12.009  1.00 98.51           O  
ATOM    580  CG  HIS A  72      17.948   2.892  13.182  1.00 98.51           C  
ATOM    581  CD2 HIS A  72      17.408   4.009  13.724  1.00 98.51           C  
ATOM    582  ND1 HIS A  72      18.579   3.292  12.023  1.00 98.51           N  
ATOM    583  CE1 HIS A  72      18.426   4.597  11.874  1.00 98.51           C  
ATOM    584  NE2 HIS A  72      17.719   5.056  12.892  1.00 98.51           N  
ATOM    585  N   THR A  73      17.359  -1.545  13.836  1.00 98.26           N  
ATOM    586  CA  THR A  73      17.839  -2.897  14.099  1.00 98.26           C  
ATOM    587  C   THR A  73      17.490  -3.830  12.943  1.00 98.26           C  
ATOM    588  CB  THR A  73      17.250  -3.454  15.408  1.00 98.26           C  
ATOM    589  O   THR A  73      18.334  -4.605  12.488  1.00 98.26           O  
ATOM    590  CG2 THR A  73      17.696  -4.893  15.643  1.00 98.26           C  
ATOM    591  OG1 THR A  73      17.688  -2.644  16.506  1.00 98.26           O  
ATOM    592  N   ALA A  74      16.286  -3.750  12.480  1.00 98.11           N  
ATOM    593  CA  ALA A  74      15.855  -4.601  11.374  1.00 98.11           C  
ATOM    594  C   ALA A  74      16.664  -4.313  10.113  1.00 98.11           C  
ATOM    595  CB  ALA A  74      14.365  -4.409  11.103  1.00 98.11           C  
ATOM    596  O   ALA A  74      17.046  -5.235   9.388  1.00 98.11           O  
ATOM    597  N   LEU A  75      16.945  -3.044   9.884  1.00 97.89           N  
ATOM    598  CA  LEU A  75      17.760  -2.670   8.733  1.00 97.89           C  
ATOM    599  C   LEU A  75      19.143  -3.307   8.816  1.00 97.89           C  
ATOM    600  CB  LEU A  75      17.892  -1.147   8.642  1.00 97.89           C  
ATOM    601  O   LEU A  75      19.647  -3.836   7.822  1.00 97.89           O  
ATOM    602  CG  LEU A  75      16.749  -0.408   7.945  1.00 97.89           C  
ATOM    603  CD1 LEU A  75      16.845   1.090   8.213  1.00 97.89           C  
ATOM    604  CD2 LEU A  75      16.764  -0.691   6.447  1.00 97.89           C  
ATOM    605  N   ASP A  76      19.680  -3.300   9.992  1.00 97.36           N  
ATOM    606  CA  ASP A  76      21.041  -3.784  10.200  1.00 97.36           C  
ATOM    607  C   ASP A  76      21.097  -5.309  10.142  1.00 97.36           C  
ATOM    608  CB  ASP A  76      21.588  -3.289  11.541  1.00 97.36           C  
ATOM    609  O   ASP A  76      22.106  -5.883   9.727  1.00 97.36           O  
ATOM    610  CG  ASP A  76      21.861  -1.795  11.554  1.00 97.36           C  
ATOM    611  OD1 ASP A  76      22.114  -1.212  10.478  1.00 97.36           O  
ATOM    612  OD2 ASP A  76      21.827  -1.197  12.651  1.00 97.36           O  
ATOM    613  N   THR A  77      19.984  -5.891  10.431  1.00 95.06           N  
ATOM    614  CA  THR A  77      20.047  -7.340  10.581  1.00 95.06           C  
ATOM    615  C   THR A  77      19.537  -8.038   9.324  1.00 95.06           C  
ATOM    616  CB  THR A  77      19.232  -7.812  11.800  1.00 95.06           C  
ATOM    617  O   THR A  77      20.061  -9.082   8.930  1.00 95.06           O  
ATOM    618  CG2 THR A  77      19.844  -7.304  13.101  1.00 95.06           C  
ATOM    619  OG1 THR A  77      17.891  -7.318  11.690  1.00 95.06           O  
ATOM    620  N   THR A  78      18.547  -7.502   8.660  1.00 95.24           N  
ATOM    621  CA  THR A  78      17.918  -8.287   7.604  1.00 95.24           C  
ATOM    622  C   THR A  78      17.981  -7.548   6.271  1.00 95.24           C  
ATOM    623  CB  THR A  78      16.452  -8.611   7.947  1.00 95.24           C  
ATOM    624  O   THR A  78      17.758  -8.144   5.214  1.00 95.24           O  
ATOM    625  CG2 THR A  78      16.352  -9.399   9.248  1.00 95.24           C  
ATOM    626  OG1 THR A  78      15.719  -7.387   8.085  1.00 95.24           O  
ATOM    627  N   GLY A  79      18.218  -6.250   6.245  1.00 96.15           N  
ATOM    628  CA  GLY A  79      18.176  -5.431   5.045  1.00 96.15           C  
ATOM    629  C   GLY A  79      16.845  -4.732   4.845  1.00 96.15           C  
ATOM    630  O   GLY A  79      16.042  -4.637   5.775  1.00 96.15           O  
ATOM    631  N   ALA A  80      16.614  -4.160   3.723  1.00 96.39           N  
ATOM    632  CA  ALA A  80      15.512  -3.244   3.442  1.00 96.39           C  
ATOM    633  C   ALA A  80      14.260  -4.005   3.017  1.00 96.39           C  
ATOM    634  CB  ALA A  80      15.915  -2.243   2.361  1.00 96.39           C  
ATOM    635  O   ALA A  80      13.506  -4.493   3.862  1.00 96.39           O  
ATOM    636  N   GLY A  81      14.101  -4.453   1.716  1.00 95.06           N  
ATOM    637  CA  GLY A  81      12.897  -5.067   1.179  1.00 95.06           C  
ATOM    638  C   GLY A  81      12.802  -6.551   1.476  1.00 95.06           C  
ATOM    639  O   GLY A  81      13.778  -7.168   1.908  1.00 95.06           O  
ATOM    640  N   SER A  82      11.607  -7.191   1.298  1.00 94.94           N  
ATOM    641  CA  SER A  82      11.291  -8.575   1.636  1.00 94.94           C  
ATOM    642  C   SER A  82      11.843  -9.539   0.590  1.00 94.94           C  
ATOM    643  CB  SER A  82       9.779  -8.764   1.768  1.00 94.94           C  
ATOM    644  O   SER A  82      12.013 -10.729   0.864  1.00 94.94           O  
ATOM    645  OG  SER A  82       9.135  -8.545   0.525  1.00 94.94           O  
ATOM    646  N   GLY A  83      12.102  -9.088  -0.592  1.00 91.55           N  
ATOM    647  CA  GLY A  83      12.712  -9.926  -1.612  1.00 91.55           C  
ATOM    648  C   GLY A  83      11.698 -10.689  -2.443  1.00 91.55           C  
ATOM    649  O   GLY A  83      12.067 -11.537  -3.259  1.00 91.55           O  
ATOM    650  N   GLY A  84      10.371 -10.467  -2.288  1.00 93.64           N  
ATOM    651  CA  GLY A  84       9.355 -11.102  -3.111  1.00 93.64           C  
ATOM    652  C   GLY A  84       7.973 -11.066  -2.486  1.00 93.64           C  
ATOM    653  O   GLY A  84       7.743 -10.341  -1.516  1.00 93.64           O  
ATOM    654  N   THR A  85       7.106 -11.810  -3.112  1.00 95.40           N  
ATOM    655  CA  THR A  85       5.758 -11.962  -2.576  1.00 95.40           C  
ATOM    656  C   THR A  85       5.755 -12.917  -1.385  1.00 95.40           C  
ATOM    657  CB  THR A  85       4.784 -12.476  -3.652  1.00 95.40           C  
ATOM    658  O   THR A  85       6.752 -13.591  -1.120  1.00 95.40           O  
ATOM    659  CG2 THR A  85       4.806 -11.580  -4.886  1.00 95.40           C  
ATOM    660  OG1 THR A  85       5.160 -13.805  -4.034  1.00 95.40           O  
ATOM    661  N   ARG A  86       4.587 -12.961  -0.625  1.00 95.54           N  
ATOM    662  CA  ARG A  86       4.504 -13.790   0.573  1.00 95.54           C  
ATOM    663  C   ARG A  86       4.795 -15.252   0.249  1.00 95.54           C  
ATOM    664  CB  ARG A  86       3.125 -13.661   1.222  1.00 95.54           C  
ATOM    665  O   ARG A  86       5.478 -15.938   1.012  1.00 95.54           O  
ATOM    666  CG  ARG A  86       2.859 -12.297   1.838  1.00 95.54           C  
ATOM    667  CD  ARG A  86       3.814 -12.000   2.986  1.00 95.54           C  
ATOM    668  NE  ARG A  86       3.621 -12.924   4.100  1.00 95.54           N  
ATOM    669  NH1 ARG A  86       1.824 -11.785   5.002  1.00 95.54           N  
ATOM    670  NH2 ARG A  86       2.593 -13.698   6.003  1.00 95.54           N  
ATOM    671  CZ  ARG A  86       2.680 -12.800   5.032  1.00 95.54           C  
ATOM    672  N   ASN A  87       4.410 -15.657  -0.935  1.00 91.98           N  
ATOM    673  CA  ASN A  87       4.558 -17.055  -1.326  1.00 91.98           C  
ATOM    674  C   ASN A  87       5.930 -17.324  -1.937  1.00 91.98           C  
ATOM    675  CB  ASN A  87       3.452 -17.459  -2.303  1.00 91.98           C  
ATOM    676  O   ASN A  87       6.428 -18.449  -1.882  1.00 91.98           O  
ATOM    677  CG  ASN A  87       3.372 -18.959  -2.507  1.00 91.98           C  
ATOM    678  ND2 ASN A  87       3.249 -19.381  -3.760  1.00 91.98           N  
ATOM    679  OD1 ASN A  87       3.419 -19.731  -1.546  1.00 91.98           O  
ATOM    680  N   ILE A  88       6.549 -16.336  -2.544  1.00 93.01           N  
ATOM    681  CA  ILE A  88       7.833 -16.513  -3.214  1.00 93.01           C  
ATOM    682  C   ILE A  88       8.922 -15.766  -2.448  1.00 93.01           C  
ATOM    683  CB  ILE A  88       7.778 -16.027  -4.679  1.00 93.01           C  
ATOM    684  O   ILE A  88       9.250 -14.624  -2.780  1.00 93.01           O  
ATOM    685  CG1 ILE A  88       6.625 -16.709  -5.425  1.00 93.01           C  
ATOM    686  CG2 ILE A  88       9.113 -16.283  -5.384  1.00 93.01           C  
ATOM    687  CD1 ILE A  88       6.406 -16.186  -6.838  1.00 93.01           C  
ATOM    688  N   SER A  89       9.408 -16.315  -1.392  1.00 93.32           N  
ATOM    689  CA  SER A  89      10.560 -15.895  -0.601  1.00 93.32           C  
ATOM    690  C   SER A  89      10.294 -14.569   0.102  1.00 93.32           C  
ATOM    691  CB  SER A  89      11.801 -15.772  -1.486  1.00 93.32           C  
ATOM    692  O   SER A  89      11.230 -13.869   0.495  1.00 93.32           O  
ATOM    693  OG  SER A  89      11.639 -14.735  -2.438  1.00 93.32           O  
ATOM    694  N   GLY A  90       9.052 -14.088   0.210  1.00 95.41           N  
ATOM    695  CA  GLY A  90       8.776 -12.773   0.766  1.00 95.41           C  
ATOM    696  C   GLY A  90       8.287 -12.823   2.202  1.00 95.41           C  
ATOM    697  O   GLY A  90       8.166 -11.787   2.858  1.00 95.41           O  
ATOM    698  N   THR A  91       8.057 -14.043   2.774  1.00 97.00           N  
ATOM    699  CA  THR A  91       7.631 -14.172   4.163  1.00 97.00           C  
ATOM    700  C   THR A  91       8.835 -14.171   5.100  1.00 97.00           C  
ATOM    701  CB  THR A  91       6.811 -15.458   4.378  1.00 97.00           C  
ATOM    702  O   THR A  91       9.692 -15.053   5.020  1.00 97.00           O  
ATOM    703  CG2 THR A  91       6.342 -15.575   5.825  1.00 97.00           C  
ATOM    704  OG1 THR A  91       5.666 -15.437   3.517  1.00 97.00           O  
ATOM    705  N   THR A  92       8.912 -13.147   6.003  1.00 96.48           N  
ATOM    706  CA  THR A  92       9.983 -13.066   6.989  1.00 96.48           C  
ATOM    707  C   THR A  92       9.452 -13.357   8.390  1.00 96.48           C  
ATOM    708  CB  THR A  92      10.656 -11.681   6.970  1.00 96.48           C  
ATOM    709  O   THR A  92       8.240 -13.347   8.614  1.00 96.48           O  
ATOM    710  CG2 THR A  92      10.903 -11.210   5.541  1.00 96.48           C  
ATOM    711  OG1 THR A  92       9.810 -10.735   7.634  1.00 96.48           O  
ATOM    712  N   HIS A  93      10.418 -13.643   9.265  1.00 96.25           N  
ATOM    713  CA  HIS A  93      10.038 -13.891  10.651  1.00 96.25           C  
ATOM    714  C   HIS A  93       9.347 -12.675  11.260  1.00 96.25           C  
ATOM    715  CB  HIS A  93      11.265 -14.269  11.484  1.00 96.25           C  
ATOM    716  O   HIS A  93       8.509 -12.815  12.154  1.00 96.25           O  
ATOM    717  CG  HIS A  93      10.934 -14.708  12.875  1.00 96.25           C  
ATOM    718  CD2 HIS A  93      11.283 -14.191  14.076  1.00 96.25           C  
ATOM    719  ND1 HIS A  93      10.154 -15.812  13.141  1.00 96.25           N  
ATOM    720  CE1 HIS A  93      10.036 -15.955  14.450  1.00 96.25           C  
ATOM    721  NE2 HIS A  93      10.711 -14.984  15.041  1.00 96.25           N  
ATOM    722  N   PHE A  94       9.599 -11.498  10.770  1.00 97.66           N  
ATOM    723  CA  PHE A  94       8.950 -10.284  11.251  1.00 97.66           C  
ATOM    724  C   PHE A  94       7.480 -10.260  10.850  1.00 97.66           C  
ATOM    725  CB  PHE A  94       9.663  -9.042  10.709  1.00 97.66           C  
ATOM    726  O   PHE A  94       6.629  -9.803  11.616  1.00 97.66           O  
ATOM    727  CG  PHE A  94      10.989  -8.767  11.365  1.00 97.66           C  
ATOM    728  CD1 PHE A  94      11.051  -8.340  12.686  1.00 97.66           C  
ATOM    729  CD2 PHE A  94      12.174  -8.938  10.661  1.00 97.66           C  
ATOM    730  CE1 PHE A  94      12.278  -8.085  13.296  1.00 97.66           C  
ATOM    731  CE2 PHE A  94      13.403  -8.685  11.264  1.00 97.66           C  
ATOM    732  CZ  PHE A  94      13.452  -8.258  12.581  1.00 97.66           C  
ATOM    733  N   HIS A  95       7.176 -10.792   9.723  1.00 98.29           N  
ATOM    734  CA  HIS A  95       5.781 -10.904   9.313  1.00 98.29           C  
ATOM    735  C   HIS A  95       4.999 -11.807  10.261  1.00 98.29           C  
ATOM    736  CB  HIS A  95       5.685 -11.437   7.882  1.00 98.29           C  
ATOM    737  O   HIS A  95       3.933 -11.425  10.750  1.00 98.29           O  
ATOM    738  CG  HIS A  95       6.148 -10.462   6.847  1.00 98.29           C  
ATOM    739  CD2 HIS A  95       5.470  -9.528   6.139  1.00 98.29           C  
ATOM    740  ND1 HIS A  95       7.460 -10.383   6.433  1.00 98.29           N  
ATOM    741  CE1 HIS A  95       7.569  -9.438   5.514  1.00 98.29           C  
ATOM    742  NE2 HIS A  95       6.376  -8.904   5.318  1.00 98.29           N  
ATOM    743  N   THR A  96       5.587 -12.968  10.453  1.00 97.59           N  
ATOM    744  CA  THR A  96       4.900 -13.965  11.267  1.00 97.59           C  
ATOM    745  C   THR A  96       4.754 -13.480  12.707  1.00 97.59           C  
ATOM    746  CB  THR A  96       5.647 -15.311  11.249  1.00 97.59           C  
ATOM    747  O   THR A  96       3.713 -13.685  13.334  1.00 97.59           O  
ATOM    748  CG2 THR A  96       5.696 -15.894   9.840  1.00 97.59           C  
ATOM    749  OG1 THR A  96       6.986 -15.115  11.720  1.00 97.59           O  
ATOM    750  N   ALA A  97       5.759 -12.826  13.238  1.00 98.22           N  
ATOM    751  CA  ALA A  97       5.702 -12.294  14.597  1.00 98.22           C  
ATOM    752  C   ALA A  97       4.638 -11.207  14.717  1.00 98.22           C  
ATOM    753  CB  ALA A  97       7.066 -11.747  15.012  1.00 98.22           C  
ATOM    754  O   ALA A  97       3.882 -11.174  15.691  1.00 98.22           O  
ATOM    755  N   LEU A  98       4.590 -10.306  13.767  1.00 98.75           N  
ATOM    756  CA  LEU A  98       3.605  -9.231  13.790  1.00 98.75           C  
ATOM    757  C   LEU A  98       2.190  -9.787  13.666  1.00 98.75           C  
ATOM    758  CB  LEU A  98       3.874  -8.232  12.661  1.00 98.75           C  
ATOM    759  O   LEU A  98       1.286  -9.363  14.389  1.00 98.75           O  
ATOM    760  CG  LEU A  98       2.900  -7.059  12.547  1.00 98.75           C  
ATOM    761  CD1 LEU A  98       2.787  -6.331  13.882  1.00 98.75           C  
ATOM    762  CD2 LEU A  98       3.343  -6.101  11.446  1.00 98.75           C  
ATOM    763  N   GLU A  99       1.969 -10.734  12.782  1.00 98.69           N  
ATOM    764  CA  GLU A  99       0.655 -11.351  12.625  1.00 98.69           C  
ATOM    765  C   GLU A  99       0.203 -12.022  13.918  1.00 98.69           C  
ATOM    766  CB  GLU A  99       0.672 -12.368  11.482  1.00 98.69           C  
ATOM    767  O   GLU A  99      -0.964 -11.920  14.302  1.00 98.69           O  
ATOM    768  CG  GLU A  99       0.735 -11.738  10.098  1.00 98.69           C  
ATOM    769  CD  GLU A  99       0.947 -12.752   8.985  1.00 98.69           C  
ATOM    770  OE1 GLU A  99       0.829 -12.381   7.795  1.00 98.69           O  
ATOM    771  OE2 GLU A  99       1.232 -13.927   9.306  1.00 98.69           O  
ATOM    772  N   SER A 100       1.139 -12.686  14.586  1.00 98.48           N  
ATOM    773  CA  SER A 100       0.814 -13.311  15.864  1.00 98.48           C  
ATOM    774  C   SER A 100       0.410 -12.269  16.903  1.00 98.48           C  
ATOM    775  CB  SER A 100       2.002 -14.124  16.381  1.00 98.48           C  
ATOM    776  O   SER A 100      -0.556 -12.465  17.642  1.00 98.48           O  
ATOM    777  OG  SER A 100       1.675 -14.777  17.596  1.00 98.48           O  
ATOM    778  N   GLU A 101       1.120 -11.170  16.913  1.00 98.70           N  
ATOM    779  CA  GLU A 101       0.826 -10.099  17.860  1.00 98.70           C  
ATOM    780  C   GLU A 101      -0.524  -9.454  17.563  1.00 98.70           C  
ATOM    781  CB  GLU A 101       1.932  -9.041  17.835  1.00 98.70           C  
ATOM    782  O   GLU A 101      -1.290  -9.152  18.480  1.00 98.70           O  
ATOM    783  CG  GLU A 101       1.746  -7.932  18.860  1.00 98.70           C  
ATOM    784  CD  GLU A 101       1.729  -8.437  20.294  1.00 98.70           C  
ATOM    785  OE1 GLU A 101       1.352  -7.666  21.205  1.00 98.70           O  
ATOM    786  OE2 GLU A 101       2.097  -9.614  20.509  1.00 98.70           O  
ATOM    787  N   LEU A 102      -0.826  -9.272  16.330  1.00 98.75           N  
ATOM    788  CA  LEU A 102      -2.094  -8.669  15.933  1.00 98.75           C  
ATOM    789  C   LEU A 102      -3.261  -9.596  16.254  1.00 98.75           C  
ATOM    790  CB  LEU A 102      -2.085  -8.339  14.438  1.00 98.75           C  
ATOM    791  O   LEU A 102      -4.318  -9.140  16.695  1.00 98.75           O  
ATOM    792  CG  LEU A 102      -1.150  -7.211  13.998  1.00 98.75           C  
ATOM    793  CD1 LEU A 102      -0.980  -7.224  12.482  1.00 98.75           C  
ATOM    794  CD2 LEU A 102      -1.681  -5.861  14.470  1.00 98.75           C  
ATOM    795  N   ALA A 103      -3.089 -10.894  16.022  1.00 98.61           N  
ATOM    796  CA  ALA A 103      -4.117 -11.854  16.417  1.00 98.61           C  
ATOM    797  C   ALA A 103      -4.365 -11.803  17.922  1.00 98.61           C  
ATOM    798  CB  ALA A 103      -3.718 -13.265  15.994  1.00 98.61           C  
ATOM    799  O   ALA A 103      -5.515 -11.808  18.368  1.00 98.61           O  
ATOM    800  N   ARG A 104      -3.303 -11.658  18.663  1.00 98.41           N  
ATOM    801  CA  ARG A 104      -3.398 -11.573  20.117  1.00 98.41           C  
ATOM    802  C   ARG A 104      -4.094 -10.286  20.546  1.00 98.41           C  
ATOM    803  CB  ARG A 104      -2.009 -11.656  20.753  1.00 98.41           C  
ATOM    804  O   ARG A 104      -4.950 -10.303  21.433  1.00 98.41           O  
ATOM    805  CG  ARG A 104      -2.032 -11.783  22.268  1.00 98.41           C  
ATOM    806  CD  ARG A 104      -0.633 -11.691  22.862  1.00 98.41           C  
ATOM    807  NE  ARG A 104      -0.091 -10.340  22.759  1.00 98.41           N  
ATOM    808  NH1 ARG A 104      -1.294  -9.498  24.542  1.00 98.41           N  
ATOM    809  NH2 ARG A 104       0.137  -8.139  23.376  1.00 98.41           N  
ATOM    810  CZ  ARG A 104      -0.417  -9.329  23.559  1.00 98.41           C  
ATOM    811  N   LEU A 105      -3.707  -9.165  19.878  1.00 98.42           N  
ATOM    812  CA  LEU A 105      -4.304  -7.869  20.184  1.00 98.42           C  
ATOM    813  C   LEU A 105      -5.825  -7.940  20.105  1.00 98.42           C  
ATOM    814  CB  LEU A 105      -3.780  -6.798  19.223  1.00 98.42           C  
ATOM    815  O   LEU A 105      -6.522  -7.396  20.965  1.00 98.42           O  
ATOM    816  CG  LEU A 105      -4.393  -5.403  19.364  1.00 98.42           C  
ATOM    817  CD1 LEU A 105      -4.082  -4.825  20.741  1.00 98.42           C  
ATOM    818  CD2 LEU A 105      -3.882  -4.481  18.263  1.00 98.42           C  
ATOM    819  N   HIS A 106      -6.357  -8.743  19.163  1.00 98.34           N  
ATOM    820  CA  HIS A 106      -7.791  -8.743  18.895  1.00 98.34           C  
ATOM    821  C   HIS A 106      -8.455  -9.998  19.451  1.00 98.34           C  
ATOM    822  CB  HIS A 106      -8.055  -8.631  17.392  1.00 98.34           C  
ATOM    823  O   HIS A 106      -9.613 -10.283  19.138  1.00 98.34           O  
ATOM    824  CG  HIS A 106      -7.659  -7.312  16.810  1.00 98.34           C  
ATOM    825  CD2 HIS A 106      -6.698  -6.988  15.913  1.00 98.34           C  
ATOM    826  ND1 HIS A 106      -8.284  -6.132  17.149  1.00 98.34           N  
ATOM    827  CE1 HIS A 106      -7.724  -5.136  16.482  1.00 98.34           C  
ATOM    828  NE2 HIS A 106      -6.759  -5.629  15.725  1.00 98.34           N  
ATOM    829  N   ASP A 107      -7.747 -10.777  20.227  1.00 97.83           N  
ATOM    830  CA  ASP A 107      -8.258 -12.027  20.781  1.00 97.83           C  
ATOM    831  C   ASP A 107      -8.835 -12.919  19.685  1.00 97.83           C  
ATOM    832  CB  ASP A 107      -9.322 -11.746  21.845  1.00 97.83           C  
ATOM    833  O   ASP A 107      -9.948 -13.432  19.815  1.00 97.83           O  
ATOM    834  CG  ASP A 107      -8.759 -11.071  23.083  1.00 97.83           C  
ATOM    835  OD1 ASP A 107      -7.590 -11.330  23.441  1.00 97.83           O  
ATOM    836  OD2 ASP A 107      -9.493 -10.275  23.708  1.00 97.83           O  
ATOM    837  N   LYS A 108      -8.070 -13.039  18.538  1.00 98.04           N  
ATOM    838  CA  LYS A 108      -8.399 -13.914  17.416  1.00 98.04           C  
ATOM    839  C   LYS A 108      -7.322 -14.975  17.212  1.00 98.04           C  
ATOM    840  CB  LYS A 108      -8.581 -13.099  16.135  1.00 98.04           C  
ATOM    841  O   LYS A 108      -6.236 -14.884  17.788  1.00 98.04           O  
ATOM    842  CG  LYS A 108      -9.729 -12.102  16.193  1.00 98.04           C  
ATOM    843  CD  LYS A 108     -11.079 -12.806  16.247  1.00 98.04           C  
ATOM    844  CE  LYS A 108     -12.232 -11.816  16.149  1.00 98.04           C  
ATOM    845  NZ  LYS A 108     -13.557 -12.498  16.239  1.00 98.04           N  
ATOM    846  N   THR A 109      -7.625 -15.967  16.447  1.00 98.02           N  
ATOM    847  CA  THR A 109      -6.713 -17.102  16.352  1.00 98.02           C  
ATOM    848  C   THR A 109      -5.680 -16.875  15.253  1.00 98.02           C  
ATOM    849  CB  THR A 109      -7.478 -18.411  16.080  1.00 98.02           C  
ATOM    850  O   THR A 109      -4.645 -17.544  15.218  1.00 98.02           O  
ATOM    851  CG2 THR A 109      -8.370 -18.782  17.260  1.00 98.02           C  
ATOM    852  OG1 THR A 109      -8.292 -18.248  14.912  1.00 98.02           O  
ATOM    853  N   ALA A 110      -5.918 -15.874  14.333  1.00 98.39           N  
ATOM    854  CA  ALA A 110      -4.965 -15.612  13.257  1.00 98.39           C  
ATOM    855  C   ALA A 110      -5.133 -14.198  12.709  1.00 98.39           C  
ATOM    856  CB  ALA A 110      -5.132 -16.637  12.138  1.00 98.39           C  
ATOM    857  O   ALA A 110      -6.197 -13.592  12.853  1.00 98.39           O  
ATOM    858  N   ALA A 111      -4.093 -13.667  12.191  1.00 98.73           N  
ATOM    859  CA  ALA A 111      -4.082 -12.386  11.489  1.00 98.73           C  
ATOM    860  C   ALA A 111      -3.298 -12.482  10.183  1.00 98.73           C  
ATOM    861  CB  ALA A 111      -3.492 -11.296  12.380  1.00 98.73           C  
ATOM    862  O   ALA A 111      -2.461 -13.373  10.019  1.00 98.73           O  
ATOM    863  N   LEU A 112      -3.643 -11.602   9.260  1.00 98.54           N  
ATOM    864  CA  LEU A 112      -2.980 -11.553   7.962  1.00 98.54           C  
ATOM    865  C   LEU A 112      -2.636 -10.117   7.582  1.00 98.54           C  
ATOM    866  CB  LEU A 112      -3.867 -12.181   6.883  1.00 98.54           C  
ATOM    867  O   LEU A 112      -3.509  -9.245   7.577  1.00 98.54           O  
ATOM    868  CG  LEU A 112      -3.262 -12.281   5.482  1.00 98.54           C  
ATOM    869  CD1 LEU A 112      -2.083 -13.249   5.482  1.00 98.54           C  
ATOM    870  CD2 LEU A 112      -4.319 -12.717   4.473  1.00 98.54           C  
ATOM    871  N   LEU A 113      -1.328  -9.912   7.212  1.00 98.45           N  
ATOM    872  CA  LEU A 113      -0.833  -8.582   6.870  1.00 98.45           C  
ATOM    873  C   LEU A 113      -1.057  -8.283   5.391  1.00 98.45           C  
ATOM    874  CB  LEU A 113       0.655  -8.461   7.207  1.00 98.45           C  
ATOM    875  O   LEU A 113      -0.903  -9.165   4.544  1.00 98.45           O  
ATOM    876  CG  LEU A 113       1.019  -8.498   8.692  1.00 98.45           C  
ATOM    877  CD1 LEU A 113       2.533  -8.559   8.866  1.00 98.45           C  
ATOM    878  CD2 LEU A 113       0.441  -7.285   9.415  1.00 98.45           C  
ATOM    879  N   PHE A 114      -1.401  -6.990   5.070  1.00 98.24           N  
ATOM    880  CA  PHE A 114      -1.515  -6.430   3.728  1.00 98.24           C  
ATOM    881  C   PHE A 114      -0.670  -5.168   3.596  1.00 98.24           C  
ATOM    882  CB  PHE A 114      -2.977  -6.120   3.396  1.00 98.24           C  
ATOM    883  O   PHE A 114      -0.194  -4.625   4.595  1.00 98.24           O  
ATOM    884  CG  PHE A 114      -3.856  -7.340   3.324  1.00 98.24           C  
ATOM    885  CD1 PHE A 114      -4.187  -7.904   2.099  1.00 98.24           C  
ATOM    886  CD2 PHE A 114      -4.350  -7.923   4.484  1.00 98.24           C  
ATOM    887  CE1 PHE A 114      -4.999  -9.033   2.029  1.00 98.24           C  
ATOM    888  CE2 PHE A 114      -5.163  -9.051   4.423  1.00 98.24           C  
ATOM    889  CZ  PHE A 114      -5.487  -9.604   3.195  1.00 98.24           C  
ATOM    890  N   THR A 115      -0.456  -4.679   2.367  1.00 96.41           N  
ATOM    891  CA  THR A 115       0.386  -3.512   2.130  1.00 96.41           C  
ATOM    892  C   THR A 115      -0.308  -2.239   2.606  1.00 96.41           C  
ATOM    893  CB  THR A 115       0.746  -3.376   0.639  1.00 96.41           C  
ATOM    894  O   THR A 115       0.344  -1.218   2.833  1.00 96.41           O  
ATOM    895  CG2 THR A 115       1.674  -4.502   0.193  1.00 96.41           C  
ATOM    896  OG1 THR A 115      -0.453  -3.422  -0.143  1.00 96.41           O  
ATOM    897  N   SER A 116      -1.679  -2.314   2.796  1.00 96.60           N  
ATOM    898  CA  SER A 116      -2.464  -1.206   3.331  1.00 96.60           C  
ATOM    899  C   SER A 116      -3.831  -1.680   3.813  1.00 96.60           C  
ATOM    900  CB  SER A 116      -2.637  -0.113   2.276  1.00 96.60           C  
ATOM    901  O   SER A 116      -4.256  -2.793   3.495  1.00 96.60           O  
ATOM    902  OG  SER A 116      -3.541  -0.527   1.266  1.00 96.60           O  
ATOM    903  N   GLY A 117      -4.449  -0.802   4.619  1.00 97.28           N  
ATOM    904  CA  GLY A 117      -5.813  -1.086   5.037  1.00 97.28           C  
ATOM    905  C   GLY A 117      -6.793  -1.135   3.880  1.00 97.28           C  
ATOM    906  O   GLY A 117      -7.774  -1.882   3.922  1.00 97.28           O  
ATOM    907  N   TYR A 118      -6.527  -0.373   2.874  1.00 97.53           N  
ATOM    908  CA  TYR A 118      -7.379  -0.362   1.690  1.00 97.53           C  
ATOM    909  C   TYR A 118      -7.373  -1.722   1.002  1.00 97.53           C  
ATOM    910  CB  TYR A 118      -6.921   0.721   0.708  1.00 97.53           C  
ATOM    911  O   TYR A 118      -8.433  -2.290   0.728  1.00 97.53           O  
ATOM    912  CG  TYR A 118      -7.834   0.887  -0.482  1.00 97.53           C  
ATOM    913  CD1 TYR A 118      -7.709   0.065  -1.600  1.00 97.53           C  
ATOM    914  CD2 TYR A 118      -8.822   1.865  -0.492  1.00 97.53           C  
ATOM    915  CE1 TYR A 118      -8.547   0.215  -2.700  1.00 97.53           C  
ATOM    916  CE2 TYR A 118      -9.666   2.024  -1.586  1.00 97.53           C  
ATOM    917  OH  TYR A 118     -10.354   1.349  -3.770  1.00 97.53           O  
ATOM    918  CZ  TYR A 118      -9.521   1.196  -2.684  1.00 97.53           C  
ATOM    919  N   VAL A 119      -6.204  -2.265   0.778  1.00 97.56           N  
ATOM    920  CA  VAL A 119      -6.058  -3.558   0.118  1.00 97.56           C  
ATOM    921  C   VAL A 119      -6.644  -4.659   1.000  1.00 97.56           C  
ATOM    922  CB  VAL A 119      -4.579  -3.866  -0.207  1.00 97.56           C  
ATOM    923  O   VAL A 119      -7.249  -5.609   0.498  1.00 97.56           O  
ATOM    924  CG1 VAL A 119      -4.439  -5.258  -0.821  1.00 97.56           C  
ATOM    925  CG2 VAL A 119      -4.007  -2.805  -1.145  1.00 97.56           C  
ATOM    926  N   ALA A 120      -6.483  -4.537   2.327  1.00 98.28           N  
ATOM    927  CA  ALA A 120      -7.040  -5.515   3.258  1.00 98.28           C  
ATOM    928  C   ALA A 120      -8.558  -5.594   3.127  1.00 98.28           C  
ATOM    929  CB  ALA A 120      -6.649  -5.168   4.692  1.00 98.28           C  
ATOM    930  O   ALA A 120      -9.123  -6.686   3.027  1.00 98.28           O  
ATOM    931  N   ASN A 121      -9.254  -4.482   3.076  1.00 98.58           N  
ATOM    932  CA  ASN A 121     -10.705  -4.441   2.929  1.00 98.58           C  
ATOM    933  C   ASN A 121     -11.146  -4.972   1.567  1.00 98.58           C  
ATOM    934  CB  ASN A 121     -11.226  -3.018   3.138  1.00 98.58           C  
ATOM    935  O   ASN A 121     -11.991  -5.864   1.488  1.00 98.58           O  
ATOM    936  CG  ASN A 121     -11.387  -2.665   4.604  1.00 98.58           C  
ATOM    937  ND2 ASN A 121     -11.314  -1.377   4.915  1.00 98.58           N  
ATOM    938  OD1 ASN A 121     -11.575  -3.544   5.450  1.00 98.58           O  
ATOM    939  N   GLN A 122     -10.545  -4.422   0.592  1.00 97.84           N  
ATOM    940  CA  GLN A 122     -10.940  -4.745  -0.775  1.00 97.84           C  
ATOM    941  C   GLN A 122     -10.781  -6.237  -1.056  1.00 97.84           C  
ATOM    942  CB  GLN A 122     -10.120  -3.932  -1.778  1.00 97.84           C  
ATOM    943  O   GLN A 122     -11.718  -6.889  -1.521  1.00 97.84           O  
ATOM    944  CG  GLN A 122     -10.473  -4.213  -3.232  1.00 97.84           C  
ATOM    945  CD  GLN A 122      -9.578  -3.472  -4.207  1.00 97.84           C  
ATOM    946  NE2 GLN A 122     -10.160  -2.995  -5.302  1.00 97.84           N  
ATOM    947  OE1 GLN A 122      -8.373  -3.328  -3.978  1.00 97.84           O  
ATOM    948  N   SER A 123      -9.635  -6.770  -0.746  1.00 97.84           N  
ATOM    949  CA  SER A 123      -9.312  -8.155  -1.072  1.00 97.84           C  
ATOM    950  C   SER A 123     -10.128  -9.127  -0.226  1.00 97.84           C  
ATOM    951  CB  SER A 123      -7.819  -8.420  -0.869  1.00 97.84           C  
ATOM    952  O   SER A 123     -10.631 -10.130  -0.736  1.00 97.84           O  
ATOM    953  OG  SER A 123      -7.045  -7.652  -1.775  1.00 97.84           O  
ATOM    954  N   THR A 124     -10.296  -8.781   0.989  1.00 98.48           N  
ATOM    955  CA  THR A 124     -10.992  -9.674   1.909  1.00 98.48           C  
ATOM    956  C   THR A 124     -12.475  -9.763   1.560  1.00 98.48           C  
ATOM    957  CB  THR A 124     -10.833  -9.207   3.368  1.00 98.48           C  
ATOM    958  O   THR A 124     -13.022 -10.860   1.428  1.00 98.48           O  
ATOM    959  CG2 THR A 124     -11.558 -10.145   4.328  1.00 98.48           C  
ATOM    960  OG1 THR A 124      -9.441  -9.179   3.706  1.00 98.48           O  
ATOM    961  N   LEU A 125     -13.100  -8.632   1.371  1.00 98.47           N  
ATOM    962  CA  LEU A 125     -14.532  -8.608   1.095  1.00 98.47           C  
ATOM    963  C   LEU A 125     -14.832  -9.204  -0.277  1.00 98.47           C  
ATOM    964  CB  LEU A 125     -15.069  -7.176   1.171  1.00 98.47           C  
ATOM    965  O   LEU A 125     -15.865  -9.849  -0.466  1.00 98.47           O  
ATOM    966  CG  LEU A 125     -15.148  -6.555   2.566  1.00 98.47           C  
ATOM    967  CD1 LEU A 125     -15.368  -5.049   2.464  1.00 98.47           C  
ATOM    968  CD2 LEU A 125     -16.259  -7.209   3.381  1.00 98.47           C  
ATOM    969  N   ASN A 126     -13.912  -9.023  -1.208  1.00 97.76           N  
ATOM    970  CA  ASN A 126     -14.029  -9.673  -2.509  1.00 97.76           C  
ATOM    971  C   ASN A 126     -14.022 -11.193  -2.379  1.00 97.76           C  
ATOM    972  CB  ASN A 126     -12.905  -9.215  -3.441  1.00 97.76           C  
ATOM    973  O   ASN A 126     -14.896 -11.871  -2.921  1.00 97.76           O  
ATOM    974  CG  ASN A 126     -12.959  -9.891  -4.797  1.00 97.76           C  
ATOM    975  ND2 ASN A 126     -12.020  -9.546  -5.669  1.00 97.76           N  
ATOM    976  OD1 ASN A 126     -13.839 -10.715  -5.059  1.00 97.76           O  
ATOM    977  N   VAL A 127     -13.125 -11.728  -1.604  1.00 97.57           N  
ATOM    978  CA  VAL A 127     -12.966 -13.170  -1.452  1.00 97.57           C  
ATOM    979  C   VAL A 127     -14.176 -13.750  -0.722  1.00 97.57           C  
ATOM    980  CB  VAL A 127     -11.667 -13.521  -0.693  1.00 97.57           C  
ATOM    981  O   VAL A 127     -14.709 -14.788  -1.120  1.00 97.57           O  
ATOM    982  CG1 VAL A 127     -11.665 -14.990  -0.276  1.00 97.57           C  
ATOM    983  CG2 VAL A 127     -10.445 -13.204  -1.552  1.00 97.57           C  
ATOM    984  N   LEU A 128     -14.615 -13.054   0.287  1.00 97.31           N  
ATOM    985  CA  LEU A 128     -15.780 -13.540   1.018  1.00 97.31           C  
ATOM    986  C   LEU A 128     -16.973 -13.716   0.085  1.00 97.31           C  
ATOM    987  CB  LEU A 128     -16.141 -12.576   2.152  1.00 97.31           C  
ATOM    988  O   LEU A 128     -17.666 -14.734   0.143  1.00 97.31           O  
ATOM    989  CG  LEU A 128     -15.158 -12.504   3.320  1.00 97.31           C  
ATOM    990  CD1 LEU A 128     -15.619 -11.467   4.339  1.00 97.31           C  
ATOM    991  CD2 LEU A 128     -15.004 -13.873   3.975  1.00 97.31           C  
ATOM    992  N   GLY A 129     -17.229 -12.763  -0.777  1.00 96.71           N  
ATOM    993  CA  GLY A 129     -18.353 -12.806  -1.698  1.00 96.71           C  
ATOM    994  C   GLY A 129     -18.206 -13.868  -2.771  1.00 96.71           C  
ATOM    995  O   GLY A 129     -19.199 -14.436  -3.229  1.00 96.71           O  
ATOM    996  N   LYS A 130     -16.948 -14.234  -3.109  1.00 94.99           N  
ATOM    997  CA  LYS A 130     -16.681 -15.154  -4.211  1.00 94.99           C  
ATOM    998  C   LYS A 130     -16.685 -16.603  -3.730  1.00 94.99           C  
ATOM    999  CB  LYS A 130     -15.342 -14.826  -4.872  1.00 94.99           C  
ATOM   1000  O   LYS A 130     -17.153 -17.496  -4.439  1.00 94.99           O  
ATOM   1001  CG  LYS A 130     -15.403 -13.661  -5.849  1.00 94.99           C  
ATOM   1002  CD  LYS A 130     -14.118 -13.541  -6.658  1.00 94.99           C  
ATOM   1003  CE  LYS A 130     -14.225 -12.458  -7.722  1.00 94.99           C  
ATOM   1004  NZ  LYS A 130     -12.949 -12.300  -8.482  1.00 94.99           N  
ATOM   1005  N   ILE A 131     -16.210 -16.734  -2.538  1.00 93.92           N  
ATOM   1006  CA  ILE A 131     -15.954 -18.103  -2.103  1.00 93.92           C  
ATOM   1007  C   ILE A 131     -17.140 -18.617  -1.291  1.00 93.92           C  
ATOM   1008  CB  ILE A 131     -14.654 -18.199  -1.273  1.00 93.92           C  
ATOM   1009  O   ILE A 131     -17.573 -19.758  -1.466  1.00 93.92           O  
ATOM   1010  CG1 ILE A 131     -13.450 -17.764  -2.116  1.00 93.92           C  
ATOM   1011  CG2 ILE A 131     -14.461 -19.619  -0.734  1.00 93.92           C  
ATOM   1012  CD1 ILE A 131     -13.269 -18.564  -3.398  1.00 93.92           C  
ATOM   1013  N   ILE A 132     -17.724 -17.792  -0.437  1.00 93.85           N  
ATOM   1014  CA  ILE A 132     -18.829 -18.228   0.410  1.00 93.85           C  
ATOM   1015  C   ILE A 132     -20.132 -18.194  -0.386  1.00 93.85           C  
ATOM   1016  CB  ILE A 132     -18.952 -17.350   1.676  1.00 93.85           C  
ATOM   1017  O   ILE A 132     -20.493 -17.162  -0.955  1.00 93.85           O  
ATOM   1018  CG1 ILE A 132     -17.689 -17.475   2.535  1.00 93.85           C  
ATOM   1019  CG2 ILE A 132     -20.200 -17.731   2.478  1.00 93.85           C  
ATOM   1020  CD1 ILE A 132     -17.678 -16.564   3.755  1.00 93.85           C  
ATOM   1021  N   THR A 133     -20.830 -19.298  -0.419  1.00 89.94           N  
ATOM   1022  CA  THR A 133     -22.061 -19.442  -1.188  1.00 89.94           C  
ATOM   1023  C   THR A 133     -23.205 -18.679  -0.525  1.00 89.94           C  
ATOM   1024  CB  THR A 133     -22.452 -20.923  -1.346  1.00 89.94           C  
ATOM   1025  O   THR A 133     -23.387 -18.757   0.691  1.00 89.94           O  
ATOM   1026  CG2 THR A 133     -23.703 -21.073  -2.204  1.00 89.94           C  
ATOM   1027  OG1 THR A 133     -21.372 -21.632  -1.966  1.00 89.94           O  
ATOM   1028  N   GLY A 134     -23.993 -17.847  -1.293  1.00 92.75           N  
ATOM   1029  CA  GLY A 134     -25.202 -17.186  -0.828  1.00 92.75           C  
ATOM   1030  C   GLY A 134     -24.926 -15.900  -0.072  1.00 92.75           C  
ATOM   1031  O   GLY A 134     -25.751 -15.455   0.729  1.00 92.75           O  
ATOM   1032  N   VAL A 135     -23.676 -15.351  -0.250  1.00 96.24           N  
ATOM   1033  CA  VAL A 135     -23.320 -14.141   0.484  1.00 96.24           C  
ATOM   1034  C   VAL A 135     -24.246 -12.998   0.076  1.00 96.24           C  
ATOM   1035  CB  VAL A 135     -21.846 -13.745   0.243  1.00 96.24           C  
ATOM   1036  O   VAL A 135     -24.529 -12.812  -1.110  1.00 96.24           O  
ATOM   1037  CG1 VAL A 135     -21.590 -12.312   0.706  1.00 96.24           C  
ATOM   1038  CG2 VAL A 135     -20.909 -14.717   0.957  1.00 96.24           C  
ATOM   1039  N   HIS A 136     -24.872 -12.296   0.994  1.00 97.60           N  
ATOM   1040  CA  HIS A 136     -25.545 -11.008   0.870  1.00 97.60           C  
ATOM   1041  C   HIS A 136     -24.935  -9.975   1.810  1.00 97.60           C  
ATOM   1042  CB  HIS A 136     -27.041 -11.157   1.151  1.00 97.60           C  
ATOM   1043  O   HIS A 136     -25.077 -10.080   3.031  1.00 97.60           O  
ATOM   1044  CG  HIS A 136     -27.850  -9.968   0.740  1.00 97.60           C  
ATOM   1045  CD2 HIS A 136     -27.831  -8.686   1.176  1.00 97.60           C  
ATOM   1046  ND1 HIS A 136     -28.822 -10.030  -0.235  1.00 97.60           N  
ATOM   1047  CE1 HIS A 136     -29.367  -8.834  -0.382  1.00 97.60           C  
ATOM   1048  NE2 HIS A 136     -28.784  -8.001   0.462  1.00 97.60           N  
ATOM   1049  N   PHE A 137     -24.206  -8.998   1.203  1.00 98.55           N  
ATOM   1050  CA  PHE A 137     -23.603  -7.946   2.012  1.00 98.55           C  
ATOM   1051  C   PHE A 137     -24.655  -6.943   2.468  1.00 98.55           C  
ATOM   1052  CB  PHE A 137     -22.499  -7.229   1.227  1.00 98.55           C  
ATOM   1053  O   PHE A 137     -25.532  -6.558   1.691  1.00 98.55           O  
ATOM   1054  CG  PHE A 137     -21.278  -8.075   0.986  1.00 98.55           C  
ATOM   1055  CD1 PHE A 137     -20.455  -8.449   2.041  1.00 98.55           C  
ATOM   1056  CD2 PHE A 137     -20.953  -8.496  -0.297  1.00 98.55           C  
ATOM   1057  CE1 PHE A 137     -19.324  -9.232   1.821  1.00 98.55           C  
ATOM   1058  CE2 PHE A 137     -19.825  -9.279  -0.525  1.00 98.55           C  
ATOM   1059  CZ  PHE A 137     -19.011  -9.644   0.536  1.00 98.55           C  
ATOM   1060  N   ILE A 138     -24.658  -6.558   3.716  1.00 98.51           N  
ATOM   1061  CA  ILE A 138     -25.399  -5.440   4.288  1.00 98.51           C  
ATOM   1062  C   ILE A 138     -24.424  -4.367   4.770  1.00 98.51           C  
ATOM   1063  CB  ILE A 138     -26.307  -5.899   5.451  1.00 98.51           C  
ATOM   1064  O   ILE A 138     -23.815  -4.506   5.833  1.00 98.51           O  
ATOM   1065  CG1 ILE A 138     -27.145  -7.111   5.027  1.00 98.51           C  
ATOM   1066  CG2 ILE A 138     -27.205  -4.751   5.921  1.00 98.51           C  
ATOM   1067  CD1 ILE A 138     -27.880  -7.788   6.175  1.00 98.51           C  
ATOM   1068  N   SER A 139     -24.289  -3.305   4.025  1.00 98.52           N  
ATOM   1069  CA  SER A 139     -23.253  -2.289   4.179  1.00 98.52           C  
ATOM   1070  C   SER A 139     -23.804  -1.034   4.846  1.00 98.52           C  
ATOM   1071  CB  SER A 139     -22.647  -1.931   2.822  1.00 98.52           C  
ATOM   1072  O   SER A 139     -24.821  -0.488   4.411  1.00 98.52           O  
ATOM   1073  OG  SER A 139     -21.635  -0.949   2.966  1.00 98.52           O  
ATOM   1074  N   ASP A 140     -23.195  -0.637   5.940  1.00 98.36           N  
ATOM   1075  CA  ASP A 140     -23.536   0.663   6.509  1.00 98.36           C  
ATOM   1076  C   ASP A 140     -23.376   1.775   5.474  1.00 98.36           C  
ATOM   1077  CB  ASP A 140     -22.669   0.957   7.735  1.00 98.36           C  
ATOM   1078  O   ASP A 140     -22.434   1.757   4.678  1.00 98.36           O  
ATOM   1079  CG  ASP A 140     -23.037   2.261   8.422  1.00 98.36           C  
ATOM   1080  OD1 ASP A 140     -22.516   3.326   8.027  1.00 98.36           O  
ATOM   1081  OD2 ASP A 140     -23.852   2.221   9.369  1.00 98.36           O  
ATOM   1082  N   SER A 141     -24.282   2.778   5.424  1.00 97.50           N  
ATOM   1083  CA  SER A 141     -24.391   3.781   4.370  1.00 97.50           C  
ATOM   1084  C   SER A 141     -23.186   4.715   4.368  1.00 97.50           C  
ATOM   1085  CB  SER A 141     -25.676   4.593   4.534  1.00 97.50           C  
ATOM   1086  O   SER A 141     -22.947   5.426   3.390  1.00 97.50           O  
ATOM   1087  OG  SER A 141     -25.701   5.246   5.792  1.00 97.50           O  
ATOM   1088  N   MET A 142     -22.341   4.618   5.425  1.00 96.65           N  
ATOM   1089  CA  MET A 142     -21.223   5.553   5.521  1.00 96.65           C  
ATOM   1090  C   MET A 142     -19.890   4.813   5.474  1.00 96.65           C  
ATOM   1091  CB  MET A 142     -21.320   6.377   6.806  1.00 96.65           C  
ATOM   1092  O   MET A 142     -18.873   5.329   5.940  1.00 96.65           O  
ATOM   1093  CG  MET A 142     -22.461   7.381   6.806  1.00 96.65           C  
ATOM   1094  SD  MET A 142     -22.420   8.492   8.265  1.00 96.65           S  
ATOM   1095  CE  MET A 142     -21.052   9.588   7.794  1.00 96.65           C  
ATOM   1096  N   ASN A 143     -19.903   3.609   5.083  1.00 97.56           N  
ATOM   1097  CA  ASN A 143     -18.693   2.796   5.026  1.00 97.56           C  
ATOM   1098  C   ASN A 143     -17.639   3.422   4.117  1.00 97.56           C  
ATOM   1099  CB  ASN A 143     -19.021   1.376   4.558  1.00 97.56           C  
ATOM   1100  O   ASN A 143     -17.974   4.141   3.174  1.00 97.56           O  
ATOM   1101  CG  ASN A 143     -19.532   0.495   5.681  1.00 97.56           C  
ATOM   1102  ND2 ASN A 143     -20.296  -0.531   5.328  1.00 97.56           N  
ATOM   1103  OD1 ASN A 143     -19.242   0.736   6.856  1.00 97.56           O  
ATOM   1104  N   HIS A 144     -16.457   3.079   4.452  1.00 96.86           N  
ATOM   1105  CA  HIS A 144     -15.290   3.554   3.717  1.00 96.86           C  
ATOM   1106  C   HIS A 144     -15.275   3.007   2.294  1.00 96.86           C  
ATOM   1107  CB  HIS A 144     -14.002   3.162   4.444  1.00 96.86           C  
ATOM   1108  O   HIS A 144     -15.745   1.894   2.047  1.00 96.86           O  
ATOM   1109  CG  HIS A 144     -12.782   3.844   3.913  1.00 96.86           C  
ATOM   1110  CD2 HIS A 144     -12.229   5.041   4.219  1.00 96.86           C  
ATOM   1111  ND1 HIS A 144     -11.982   3.286   2.940  1.00 96.86           N  
ATOM   1112  CE1 HIS A 144     -10.985   4.112   2.671  1.00 96.86           C  
ATOM   1113  NE2 HIS A 144     -11.112   5.185   3.433  1.00 96.86           N  
ATOM   1114  N   ASN A 145     -14.721   3.759   1.366  1.00 96.86           N  
ATOM   1115  CA  ASN A 145     -14.654   3.405  -0.048  1.00 96.86           C  
ATOM   1116  C   ASN A 145     -14.018   2.032  -0.252  1.00 96.86           C  
ATOM   1117  CB  ASN A 145     -13.883   4.469  -0.832  1.00 96.86           C  
ATOM   1118  O   ASN A 145     -14.471   1.253  -1.093  1.00 96.86           O  
ATOM   1119  CG  ASN A 145     -13.850   4.187  -2.321  1.00 96.86           C  
ATOM   1120  ND2 ASN A 145     -14.846   4.689  -3.042  1.00 96.86           N  
ATOM   1121  OD1 ASN A 145     -12.937   3.523  -2.820  1.00 96.86           O  
ATOM   1122  N   SER A 146     -13.002   1.752   0.497  1.00 97.77           N  
ATOM   1123  CA  SER A 146     -12.297   0.486   0.324  1.00 97.77           C  
ATOM   1124  C   SER A 146     -13.221  -0.700   0.576  1.00 97.77           C  
ATOM   1125  CB  SER A 146     -11.091   0.412   1.261  1.00 97.77           C  
ATOM   1126  O   SER A 146     -13.090  -1.743  -0.067  1.00 97.77           O  
ATOM   1127  OG  SER A 146     -11.506   0.417   2.617  1.00 97.77           O  
ATOM   1128  N   MET A 147     -14.169  -0.623   1.483  1.00 98.36           N  
ATOM   1129  CA  MET A 147     -15.142  -1.674   1.766  1.00 98.36           C  
ATOM   1130  C   MET A 147     -16.177  -1.773   0.651  1.00 98.36           C  
ATOM   1131  CB  MET A 147     -15.837  -1.417   3.104  1.00 98.36           C  
ATOM   1132  O   MET A 147     -16.531  -2.872   0.223  1.00 98.36           O  
ATOM   1133  CG  MET A 147     -14.901  -1.466   4.301  1.00 98.36           C  
ATOM   1134  SD  MET A 147     -15.751  -1.060   5.876  1.00 98.36           S  
ATOM   1135  CE  MET A 147     -16.782  -2.540   6.073  1.00 98.36           C  
ATOM   1136  N   ILE A 148     -16.592  -0.675   0.177  1.00 97.57           N  
ATOM   1137  CA  ILE A 148     -17.591  -0.610  -0.885  1.00 97.57           C  
ATOM   1138  C   ILE A 148     -17.043  -1.269  -2.149  1.00 97.57           C  
ATOM   1139  CB  ILE A 148     -18.011   0.847  -1.178  1.00 97.57           C  
ATOM   1140  O   ILE A 148     -17.704  -2.120  -2.749  1.00 97.57           O  
ATOM   1141  CG1 ILE A 148     -18.669   1.472   0.057  1.00 97.57           C  
ATOM   1142  CG2 ILE A 148     -18.949   0.906  -2.387  1.00 97.57           C  
ATOM   1143  CD1 ILE A 148     -18.848   2.982  -0.034  1.00 97.57           C  
ATOM   1144  N   VAL A 149     -15.856  -0.867  -2.453  1.00 96.37           N  
ATOM   1145  CA  VAL A 149     -15.225  -1.402  -3.655  1.00 96.37           C  
ATOM   1146  C   VAL A 149     -15.055  -2.913  -3.522  1.00 96.37           C  
ATOM   1147  CB  VAL A 149     -13.858  -0.733  -3.924  1.00 96.37           C  
ATOM   1148  O   VAL A 149     -15.300  -3.658  -4.473  1.00 96.37           O  
ATOM   1149  CG1 VAL A 149     -13.100  -1.476  -5.022  1.00 96.37           C  
ATOM   1150  CG2 VAL A 149     -14.048   0.735  -4.302  1.00 96.37           C  
ATOM   1151  N   GLY A 150     -14.613  -3.364  -2.379  1.00 97.31           N  
ATOM   1152  CA  GLY A 150     -14.441  -4.788  -2.141  1.00 97.31           C  
ATOM   1153  C   GLY A 150     -15.724  -5.580  -2.310  1.00 97.31           C  
ATOM   1154  O   GLY A 150     -15.730  -6.634  -2.950  1.00 97.31           O  
ATOM   1155  N   MET A 151     -16.831  -5.109  -1.776  1.00 97.98           N  
ATOM   1156  CA  MET A 151     -18.128  -5.772  -1.878  1.00 97.98           C  
ATOM   1157  C   MET A 151     -18.633  -5.760  -3.317  1.00 97.98           C  
ATOM   1158  CB  MET A 151     -19.150  -5.100  -0.959  1.00 97.98           C  
ATOM   1159  O   MET A 151     -19.142  -6.768  -3.809  1.00 97.98           O  
ATOM   1160  CG  MET A 151     -18.877  -5.314   0.521  1.00 97.98           C  
ATOM   1161  SD  MET A 151     -20.177  -4.580   1.589  1.00 97.98           S  
ATOM   1162  CE  MET A 151     -19.648  -2.844   1.588  1.00 97.98           C  
ATOM   1163  N   LYS A 152     -18.465  -4.675  -4.037  1.00 95.82           N  
ATOM   1164  CA  LYS A 152     -18.928  -4.549  -5.416  1.00 95.82           C  
ATOM   1165  C   LYS A 152     -18.153  -5.481  -6.343  1.00 95.82           C  
ATOM   1166  CB  LYS A 152     -18.797  -3.103  -5.897  1.00 95.82           C  
ATOM   1167  O   LYS A 152     -18.731  -6.084  -7.250  1.00 95.82           O  
ATOM   1168  CG  LYS A 152     -19.873  -2.172  -5.359  1.00 95.82           C  
ATOM   1169  CD  LYS A 152     -19.798  -0.797  -6.009  1.00 95.82           C  
ATOM   1170  CE  LYS A 152     -20.978   0.078  -5.606  1.00 95.82           C  
ATOM   1171  NZ  LYS A 152     -20.910   1.427  -6.244  1.00 95.82           N  
ATOM   1172  N   SER A 153     -16.869  -5.599  -6.069  1.00 94.17           N  
ATOM   1173  CA  SER A 153     -16.020  -6.411  -6.935  1.00 94.17           C  
ATOM   1174  C   SER A 153     -16.345  -7.894  -6.794  1.00 94.17           C  
ATOM   1175  CB  SER A 153     -14.544  -6.172  -6.615  1.00 94.17           C  
ATOM   1176  O   SER A 153     -16.002  -8.696  -7.665  1.00 94.17           O  
ATOM   1177  OG  SER A 153     -14.241  -6.589  -5.295  1.00 94.17           O  
ATOM   1178  N   SER A 154     -16.988  -8.274  -5.707  1.00 95.58           N  
ATOM   1179  CA  SER A 154     -17.361  -9.666  -5.476  1.00 95.58           C  
ATOM   1180  C   SER A 154     -18.591 -10.052  -6.291  1.00 95.58           C  
ATOM   1181  CB  SER A 154     -17.627  -9.910  -3.990  1.00 95.58           C  
ATOM   1182  O   SER A 154     -18.872 -11.238  -6.475  1.00 95.58           O  
ATOM   1183  OG  SER A 154     -18.849  -9.312  -3.593  1.00 95.58           O  
ATOM   1184  N   ARG A 155     -19.420  -9.097  -6.733  1.00 94.77           N  
ATOM   1185  CA  ARG A 155     -20.658  -9.242  -7.494  1.00 94.77           C  
ATOM   1186  C   ARG A 155     -21.750  -9.884  -6.645  1.00 94.77           C  
ATOM   1187  CB  ARG A 155     -20.419 -10.074  -8.756  1.00 94.77           C  
ATOM   1188  O   ARG A 155     -22.790 -10.292  -7.167  1.00 94.77           O  
ATOM   1189  CG  ARG A 155     -19.475  -9.422  -9.754  1.00 94.77           C  
ATOM   1190  CD  ARG A 155     -19.381 -10.221 -11.046  1.00 94.77           C  
ATOM   1191  NE  ARG A 155     -18.380  -9.665 -11.952  1.00 94.77           N  
ATOM   1192  NH1 ARG A 155     -18.807 -11.150 -13.669  1.00 94.77           N  
ATOM   1193  NH2 ARG A 155     -17.197  -9.538 -13.916  1.00 94.77           N  
ATOM   1194  CZ  ARG A 155     -18.131 -10.119 -13.177  1.00 94.77           C  
ATOM   1195  N   ALA A 156     -21.465 -10.092  -5.344  1.00 96.85           N  
ATOM   1196  CA  ALA A 156     -22.503 -10.557  -4.427  1.00 96.85           C  
ATOM   1197  C   ALA A 156     -23.541  -9.466  -4.175  1.00 96.85           C  
ATOM   1198  CB  ALA A 156     -21.883 -11.011  -3.108  1.00 96.85           C  
ATOM   1199  O   ALA A 156     -23.232  -8.275  -4.261  1.00 96.85           O  
ATOM   1200  N   PRO A 157     -24.847  -9.887  -3.945  1.00 97.59           N  
ATOM   1201  CA  PRO A 157     -25.848  -8.870  -3.617  1.00 97.59           C  
ATOM   1202  C   PRO A 157     -25.475  -8.051  -2.383  1.00 97.59           C  
ATOM   1203  CB  PRO A 157     -27.115  -9.691  -3.364  1.00 97.59           C  
ATOM   1204  O   PRO A 157     -24.881  -8.583  -1.441  1.00 97.59           O  
ATOM   1205  CG  PRO A 157     -26.859 -11.003  -4.032  1.00 97.59           C  
ATOM   1206  CD  PRO A 157     -25.378 -11.254  -4.040  1.00 97.59           C  
ATOM   1207  N   CYS A 158     -25.734  -6.770  -2.463  1.00 97.91           N  
ATOM   1208  CA  CYS A 158     -25.403  -5.852  -1.378  1.00 97.91           C  
ATOM   1209  C   CYS A 158     -26.541  -4.871  -1.128  1.00 97.91           C  
ATOM   1210  CB  CYS A 158     -24.118  -5.088  -1.696  1.00 97.91           C  
ATOM   1211  O   CYS A 158     -27.000  -4.197  -2.052  1.00 97.91           O  
ATOM   1212  SG  CYS A 158     -23.641  -3.903  -0.418  1.00 97.91           S  
ATOM   1213  N   THR A 159     -27.109  -4.867   0.113  1.00 98.23           N  
ATOM   1214  CA  THR A 159     -28.096  -3.883   0.545  1.00 98.23           C  
ATOM   1215  C   THR A 159     -27.488  -2.916   1.558  1.00 98.23           C  
ATOM   1216  CB  THR A 159     -29.332  -4.564   1.159  1.00 98.23           C  
ATOM   1217  O   THR A 159     -26.789  -3.336   2.482  1.00 98.23           O  
ATOM   1218  CG2 THR A 159     -30.393  -3.537   1.541  1.00 98.23           C  
ATOM   1219  OG1 THR A 159     -29.889  -5.479   0.207  1.00 98.23           O  
ATOM   1220  N   VAL A 160     -27.709  -1.615   1.340  1.00 98.49           N  
ATOM   1221  CA  VAL A 160     -27.184  -0.560   2.200  1.00 98.49           C  
ATOM   1222  C   VAL A 160     -28.200  -0.227   3.290  1.00 98.49           C  
ATOM   1223  CB  VAL A 160     -26.834   0.709   1.392  1.00 98.49           C  
ATOM   1224  O   VAL A 160     -29.380  -0.011   3.002  1.00 98.49           O  
ATOM   1225  CG1 VAL A 160     -26.353   1.824   2.319  1.00 98.49           C  
ATOM   1226  CG2 VAL A 160     -25.775   0.394   0.337  1.00 98.49           C  
ATOM   1227  N   TRP A 161     -27.794  -0.257   4.558  1.00 98.21           N  
ATOM   1228  CA  TRP A 161     -28.706   0.145   5.623  1.00 98.21           C  
ATOM   1229  C   TRP A 161     -28.363   1.539   6.137  1.00 98.21           C  
ATOM   1230  CB  TRP A 161     -28.664  -0.862   6.776  1.00 98.21           C  
ATOM   1231  O   TRP A 161     -27.250   2.029   5.926  1.00 98.21           O  
ATOM   1232  CG  TRP A 161     -27.338  -0.938   7.471  1.00 98.21           C  
ATOM   1233  CD1 TRP A 161     -26.123  -1.199   6.901  1.00 98.21           C  
ATOM   1234  CD2 TRP A 161     -27.094  -0.755   8.869  1.00 98.21           C  
ATOM   1235  CE2 TRP A 161     -25.707  -0.918   9.076  1.00 98.21           C  
ATOM   1236  CE3 TRP A 161     -27.915  -0.467   9.967  1.00 98.21           C  
ATOM   1237  NE1 TRP A 161     -25.138  -1.188   7.861  1.00 98.21           N  
ATOM   1238  CH2 TRP A 161     -25.947  -0.521  11.397  1.00 98.21           C  
ATOM   1239  CZ2 TRP A 161     -25.122  -0.803  10.339  1.00 98.21           C  
ATOM   1240  CZ3 TRP A 161     -27.331  -0.353  11.224  1.00 98.21           C  
ATOM   1241  N   ASN A 162     -29.380   2.208   6.634  1.00 98.40           N  
ATOM   1242  CA  ASN A 162     -29.190   3.566   7.132  1.00 98.40           C  
ATOM   1243  C   ASN A 162     -28.190   3.605   8.284  1.00 98.40           C  
ATOM   1244  CB  ASN A 162     -30.527   4.170   7.568  1.00 98.40           C  
ATOM   1245  O   ASN A 162     -28.143   2.685   9.103  1.00 98.40           O  
ATOM   1246  CG  ASN A 162     -31.494   4.343   6.414  1.00 98.40           C  
ATOM   1247  ND2 ASN A 162     -32.786   4.341   6.718  1.00 98.40           N  
ATOM   1248  OD1 ASN A 162     -31.083   4.476   5.258  1.00 98.40           O  
ATOM   1249  N   HIS A 163     -27.302   4.575   8.232  1.00 97.34           N  
ATOM   1250  CA  HIS A 163     -26.203   4.713   9.181  1.00 97.34           C  
ATOM   1251  C   HIS A 163     -26.688   4.537  10.616  1.00 97.34           C  
ATOM   1252  CB  HIS A 163     -25.524   6.075   9.019  1.00 97.34           C  
ATOM   1253  O   HIS A 163     -27.551   5.286  11.080  1.00 97.34           O  
ATOM   1254  CG  HIS A 163     -24.406   6.306   9.985  1.00 97.34           C  
ATOM   1255  CD2 HIS A 163     -24.230   7.260  10.930  1.00 97.34           C  
ATOM   1256  ND1 HIS A 163     -23.293   5.495  10.043  1.00 97.34           N  
ATOM   1257  CE1 HIS A 163     -22.479   5.942  10.985  1.00 97.34           C  
ATOM   1258  NE2 HIS A 163     -23.024   7.012  11.538  1.00 97.34           N  
ATOM   1259  N   ASN A 164     -26.152   3.506  11.288  1.00 95.76           N  
ATOM   1260  CA  ASN A 164     -26.371   3.166  12.690  1.00 95.76           C  
ATOM   1261  C   ASN A 164     -27.857   3.019  13.006  1.00 95.76           C  
ATOM   1262  CB  ASN A 164     -25.735   4.217  13.603  1.00 95.76           C  
ATOM   1263  O   ASN A 164     -28.271   3.186  14.154  1.00 95.76           O  
ATOM   1264  CG  ASN A 164     -24.257   3.972  13.834  1.00 95.76           C  
ATOM   1265  ND2 ASN A 164     -23.548   5.003  14.278  1.00 95.76           N  
ATOM   1266  OD1 ASN A 164     -23.756   2.866  13.614  1.00 95.76           O  
ATOM   1267  N   ASP A 165     -28.716   2.736  12.045  1.00 98.35           N  
ATOM   1268  CA  ASP A 165     -30.142   2.486  12.228  1.00 98.35           C  
ATOM   1269  C   ASP A 165     -30.420   0.994  12.403  1.00 98.35           C  
ATOM   1270  CB  ASP A 165     -30.940   3.033  11.043  1.00 98.35           C  
ATOM   1271  O   ASP A 165     -30.551   0.262  11.420  1.00 98.35           O  
ATOM   1272  CG  ASP A 165     -32.442   2.948  11.249  1.00 98.35           C  
ATOM   1273  OD1 ASP A 165     -32.896   2.172  12.117  1.00 98.35           O  
ATOM   1274  OD2 ASP A 165     -33.179   3.663  10.536  1.00 98.35           O  
ATOM   1275  N   LEU A 166     -30.467   0.478  13.602  1.00 98.55           N  
ATOM   1276  CA  LEU A 166     -30.574  -0.936  13.944  1.00 98.55           C  
ATOM   1277  C   LEU A 166     -31.913  -1.506  13.490  1.00 98.55           C  
ATOM   1278  CB  LEU A 166     -30.406  -1.137  15.453  1.00 98.55           C  
ATOM   1279  O   LEU A 166     -32.007  -2.687  13.148  1.00 98.55           O  
ATOM   1280  CG  LEU A 166     -29.055  -0.732  16.045  1.00 98.55           C  
ATOM   1281  CD1 LEU A 166     -29.049  -0.955  17.553  1.00 98.55           C  
ATOM   1282  CD2 LEU A 166     -27.925  -1.509  15.379  1.00 98.55           C  
ATOM   1283  N   ALA A 167     -32.990  -0.680  13.507  1.00 98.43           N  
ATOM   1284  CA  ALA A 167     -34.307  -1.117  13.050  1.00 98.43           C  
ATOM   1285  C   ALA A 167     -34.287  -1.451  11.561  1.00 98.43           C  
ATOM   1286  CB  ALA A 167     -35.354  -0.045  13.338  1.00 98.43           C  
ATOM   1287  O   ALA A 167     -34.827  -2.477  11.141  1.00 98.43           O  
ATOM   1288  N   HIS A 168     -33.711  -0.597  10.761  1.00 98.70           N  
ATOM   1289  CA  HIS A 168     -33.581  -0.829   9.327  1.00 98.70           C  
ATOM   1290  C   HIS A 168     -32.738  -2.068   9.044  1.00 98.70           C  
ATOM   1291  CB  HIS A 168     -32.966   0.392   8.641  1.00 98.70           C  
ATOM   1292  O   HIS A 168     -33.062  -2.852   8.149  1.00 98.70           O  
ATOM   1293  CG  HIS A 168     -32.930   0.287   7.149  1.00 98.70           C  
ATOM   1294  CD2 HIS A 168     -33.721  -0.394   6.287  1.00 98.70           C  
ATOM   1295  ND1 HIS A 168     -31.989   0.936   6.380  1.00 98.70           N  
ATOM   1296  CE1 HIS A 168     -32.203   0.657   5.105  1.00 98.70           C  
ATOM   1297  NE2 HIS A 168     -33.248  -0.148   5.021  1.00 98.70           N  
ATOM   1298  N   LEU A 169     -31.591  -2.142   9.837  1.00 98.64           N  
ATOM   1299  CA  LEU A 169     -30.751  -3.326   9.681  1.00 98.64           C  
ATOM   1300  C   LEU A 169     -31.561  -4.599   9.902  1.00 98.64           C  
ATOM   1301  CB  LEU A 169     -29.574  -3.280  10.659  1.00 98.64           C  
ATOM   1302  O   LEU A 169     -31.488  -5.533   9.100  1.00 98.64           O  
ATOM   1303  CG  LEU A 169     -28.661  -4.507  10.679  1.00 98.64           C  
ATOM   1304  CD1 LEU A 169     -28.096  -4.770   9.287  1.00 98.64           C  
ATOM   1305  CD2 LEU A 169     -27.536  -4.320  11.691  1.00 98.64           C  
ATOM   1306  N   LYS A 170     -32.388  -4.676  10.936  1.00 98.45           N  
ATOM   1307  CA  LYS A 170     -33.219  -5.836  11.243  1.00 98.45           C  
ATOM   1308  C   LYS A 170     -34.224  -6.104  10.127  1.00 98.45           C  
ATOM   1309  CB  LYS A 170     -33.951  -5.636  12.571  1.00 98.45           C  
ATOM   1310  O   LYS A 170     -34.462  -7.258   9.762  1.00 98.45           O  
ATOM   1311  CG  LYS A 170     -33.061  -5.776  13.797  1.00 98.45           C  
ATOM   1312  CD  LYS A 170     -33.851  -5.593  15.086  1.00 98.45           C  
ATOM   1313  CE  LYS A 170     -32.952  -5.682  16.311  1.00 98.45           C  
ATOM   1314  NZ  LYS A 170     -33.711  -5.438  17.575  1.00 98.45           N  
ATOM   1315  N   GLU A 171     -34.809  -5.047   9.619  1.00 98.36           N  
ATOM   1316  CA  GLU A 171     -35.766  -5.168   8.523  1.00 98.36           C  
ATOM   1317  C   GLU A 171     -35.130  -5.835   7.307  1.00 98.36           C  
ATOM   1318  CB  GLU A 171     -36.320  -3.793   8.139  1.00 98.36           C  
ATOM   1319  O   GLU A 171     -35.733  -6.715   6.689  1.00 98.36           O  
ATOM   1320  CG  GLU A 171     -37.351  -3.837   7.021  1.00 98.36           C  
ATOM   1321  CD  GLU A 171     -37.820  -2.458   6.584  1.00 98.36           C  
ATOM   1322  OE1 GLU A 171     -38.571  -2.361   5.586  1.00 98.36           O  
ATOM   1323  OE2 GLU A 171     -37.433  -1.468   7.243  1.00 98.36           O  
ATOM   1324  N   ILE A 172     -33.944  -5.430   6.937  1.00 98.38           N  
ATOM   1325  CA  ILE A 172     -33.231  -5.998   5.798  1.00 98.38           C  
ATOM   1326  C   ILE A 172     -32.960  -7.480   6.046  1.00 98.38           C  
ATOM   1327  CB  ILE A 172     -31.906  -5.248   5.530  1.00 98.38           C  
ATOM   1328  O   ILE A 172     -33.210  -8.318   5.176  1.00 98.38           O  
ATOM   1329  CG1 ILE A 172     -32.188  -3.812   5.074  1.00 98.38           C  
ATOM   1330  CG2 ILE A 172     -31.062  -5.997   4.494  1.00 98.38           C  
ATOM   1331  CD1 ILE A 172     -30.950  -2.929   5.011  1.00 98.38           C  
ATOM   1332  N   LEU A 173     -32.439  -7.742   7.225  1.00 98.00           N  
ATOM   1333  CA  LEU A 173     -32.093  -9.119   7.561  1.00 98.00           C  
ATOM   1334  C   LEU A 173     -33.322 -10.019   7.499  1.00 98.00           C  
ATOM   1335  CB  LEU A 173     -31.464  -9.189   8.955  1.00 98.00           C  
ATOM   1336  O   LEU A 173     -33.244 -11.152   7.018  1.00 98.00           O  
ATOM   1337  CG  LEU A 173     -30.017  -8.708   9.071  1.00 98.00           C  
ATOM   1338  CD1 LEU A 173     -29.653  -8.470  10.533  1.00 98.00           C  
ATOM   1339  CD2 LEU A 173     -29.065  -9.716   8.435  1.00 98.00           C  
ATOM   1340  N   LYS A 174     -34.444  -9.576   7.912  1.00 97.55           N  
ATOM   1341  CA  LYS A 174     -35.696 -10.326   7.898  1.00 97.55           C  
ATOM   1342  C   LYS A 174     -36.160 -10.595   6.469  1.00 97.55           C  
ATOM   1343  CB  LYS A 174     -36.782  -9.573   8.668  1.00 97.55           C  
ATOM   1344  O   LYS A 174     -36.831 -11.595   6.207  1.00 97.55           O  
ATOM   1345  CG  LYS A 174     -36.605  -9.604  10.179  1.00 97.55           C  
ATOM   1346  CD  LYS A 174     -37.693  -8.806  10.886  1.00 97.55           C  
ATOM   1347  CE  LYS A 174     -37.475  -8.776  12.393  1.00 97.55           C  
ATOM   1348  NZ  LYS A 174     -38.496  -7.932  13.083  1.00 97.55           N  
ATOM   1349  N   SER A 175     -35.786  -9.734   5.588  1.00 97.54           N  
ATOM   1350  CA  SER A 175     -36.279  -9.796   4.216  1.00 97.54           C  
ATOM   1351  C   SER A 175     -35.431 -10.736   3.366  1.00 97.54           C  
ATOM   1352  CB  SER A 175     -36.296  -8.402   3.588  1.00 97.54           C  
ATOM   1353  O   SER A 175     -35.786 -11.040   2.225  1.00 97.54           O  
ATOM   1354  OG  SER A 175     -34.981  -7.978   3.269  1.00 97.54           O  
ATOM   1355  N   LEU A 176     -34.292 -11.176   3.895  1.00 96.41           N  
ATOM   1356  CA  LEU A 176     -33.383 -11.997   3.103  1.00 96.41           C  
ATOM   1357  C   LEU A 176     -33.895 -13.429   2.998  1.00 96.41           C  
ATOM   1358  CB  LEU A 176     -31.980 -11.987   3.716  1.00 96.41           C  
ATOM   1359  O   LEU A 176     -34.614 -13.902   3.881  1.00 96.41           O  
ATOM   1360  CG  LEU A 176     -31.245 -10.646   3.707  1.00 96.41           C  
ATOM   1361  CD1 LEU A 176     -29.878 -10.786   4.367  1.00 96.41           C  
ATOM   1362  CD2 LEU A 176     -31.105 -10.122   2.282  1.00 96.41           C  
ATOM   1363  N   ASP A 177     -33.537 -14.049   1.909  1.00 92.76           N  
ATOM   1364  CA  ASP A 177     -33.873 -15.454   1.702  1.00 92.76           C  
ATOM   1365  C   ASP A 177     -33.224 -16.336   2.767  1.00 92.76           C  
ATOM   1366  CB  ASP A 177     -33.442 -15.910   0.307  1.00 92.76           C  
ATOM   1367  O   ASP A 177     -32.175 -15.988   3.313  1.00 92.76           O  
ATOM   1368  CG  ASP A 177     -34.202 -15.210  -0.807  1.00 92.76           C  
ATOM   1369  OD1 ASP A 177     -35.374 -14.830  -0.600  1.00 92.76           O  
ATOM   1370  OD2 ASP A 177     -33.624 -15.041  -1.902  1.00 92.76           O  
ATOM   1371  N   ASP A 178     -33.803 -17.492   3.084  1.00 87.55           N  
ATOM   1372  CA  ASP A 178     -33.310 -18.427   4.091  1.00 87.55           C  
ATOM   1373  C   ASP A 178     -31.921 -18.945   3.726  1.00 87.55           C  
ATOM   1374  CB  ASP A 178     -34.281 -19.598   4.257  1.00 87.55           C  
ATOM   1375  O   ASP A 178     -31.132 -19.293   4.607  1.00 87.55           O  
ATOM   1376  CG  ASP A 178     -35.545 -19.218   5.008  1.00 87.55           C  
ATOM   1377  OD1 ASP A 178     -35.572 -18.149   5.656  1.00 87.55           O  
ATOM   1378  OD2 ASP A 178     -36.523 -19.996   4.953  1.00 87.55           O  
ATOM   1379  N   ASP A 179     -31.622 -18.983   2.419  1.00 88.62           N  
ATOM   1380  CA  ASP A 179     -30.357 -19.556   1.969  1.00 88.62           C  
ATOM   1381  C   ASP A 179     -29.257 -18.497   1.929  1.00 88.62           C  
ATOM   1382  CB  ASP A 179     -30.520 -20.197   0.589  1.00 88.62           C  
ATOM   1383  O   ASP A 179     -28.107 -18.802   1.606  1.00 88.62           O  
ATOM   1384  CG  ASP A 179     -30.995 -19.215  -0.469  1.00 88.62           C  
ATOM   1385  OD1 ASP A 179     -31.510 -18.134  -0.110  1.00 88.62           O  
ATOM   1386  OD2 ASP A 179     -30.856 -19.527  -1.671  1.00 88.62           O  
ATOM   1387  N   ALA A 180     -29.602 -17.245   2.280  1.00 93.29           N  
ATOM   1388  CA  ALA A 180     -28.623 -16.162   2.248  1.00 93.29           C  
ATOM   1389  C   ALA A 180     -27.665 -16.253   3.432  1.00 93.29           C  
ATOM   1390  CB  ALA A 180     -29.327 -14.808   2.240  1.00 93.29           C  
ATOM   1391  O   ALA A 180     -28.058 -16.666   4.526  1.00 93.29           O  
ATOM   1392  N   GLN A 181     -26.413 -16.021   3.190  1.00 95.61           N  
ATOM   1393  CA  GLN A 181     -25.421 -15.778   4.232  1.00 95.61           C  
ATOM   1394  C   GLN A 181     -25.122 -14.288   4.370  1.00 95.61           C  
ATOM   1395  CB  GLN A 181     -24.132 -16.547   3.937  1.00 95.61           C  
ATOM   1396  O   GLN A 181     -24.302 -13.743   3.629  1.00 95.61           O  
ATOM   1397  CG  GLN A 181     -23.041 -16.341   4.979  1.00 95.61           C  
ATOM   1398  CD  GLN A 181     -23.447 -16.824   6.358  1.00 95.61           C  
ATOM   1399  NE2 GLN A 181     -23.409 -15.926   7.337  1.00 95.61           N  
ATOM   1400  OE1 GLN A 181     -23.794 -17.995   6.543  1.00 95.61           O  
ATOM   1401  N   PRO A 182     -25.874 -13.643   5.312  1.00 97.46           N  
ATOM   1402  CA  PRO A 182     -25.666 -12.202   5.471  1.00 97.46           C  
ATOM   1403  C   PRO A 182     -24.310 -11.865   6.086  1.00 97.46           C  
ATOM   1404  CB  PRO A 182     -26.807 -11.782   6.401  1.00 97.46           C  
ATOM   1405  O   PRO A 182     -23.866 -12.541   7.017  1.00 97.46           O  
ATOM   1406  CG  PRO A 182     -27.756 -12.936   6.386  1.00 97.46           C  
ATOM   1407  CD  PRO A 182     -26.978 -14.190   6.108  1.00 97.46           C  
ATOM   1408  N   ILE A 183     -23.657 -10.833   5.544  1.00 98.05           N  
ATOM   1409  CA  ILE A 183     -22.448 -10.241   6.106  1.00 98.05           C  
ATOM   1410  C   ILE A 183     -22.668  -8.750   6.349  1.00 98.05           C  
ATOM   1411  CB  ILE A 183     -21.229 -10.459   5.181  1.00 98.05           C  
ATOM   1412  O   ILE A 183     -22.840  -7.979   5.401  1.00 98.05           O  
ATOM   1413  CG1 ILE A 183     -21.018 -11.955   4.920  1.00 98.05           C  
ATOM   1414  CG2 ILE A 183     -19.972  -9.825   5.785  1.00 98.05           C  
ATOM   1415  CD1 ILE A 183     -19.849 -12.262   3.994  1.00 98.05           C  
ATOM   1416  N   ILE A 184     -22.718  -8.415   7.655  1.00 98.60           N  
ATOM   1417  CA  ILE A 184     -22.890  -7.016   8.030  1.00 98.60           C  
ATOM   1418  C   ILE A 184     -21.529  -6.327   8.090  1.00 98.60           C  
ATOM   1419  CB  ILE A 184     -23.621  -6.880   9.385  1.00 98.60           C  
ATOM   1420  O   ILE A 184     -20.655  -6.731   8.860  1.00 98.60           O  
ATOM   1421  CG1 ILE A 184     -24.956  -7.631   9.349  1.00 98.60           C  
ATOM   1422  CG2 ILE A 184     -23.831  -5.405   9.739  1.00 98.60           C  
ATOM   1423  CD1 ILE A 184     -25.600  -7.814  10.717  1.00 98.60           C  
ATOM   1424  N   ALA A 185     -21.314  -5.324   7.257  1.00 98.55           N  
ATOM   1425  CA  ALA A 185     -20.063  -4.572   7.193  1.00 98.55           C  
ATOM   1426  C   ALA A 185     -20.242  -3.162   7.747  1.00 98.55           C  
ATOM   1427  CB  ALA A 185     -19.550  -4.515   5.756  1.00 98.55           C  
ATOM   1428  O   ALA A 185     -21.137  -2.428   7.319  1.00 98.55           O  
ATOM   1429  N   MET A 186     -19.354  -2.771   8.650  1.00 98.58           N  
ATOM   1430  CA  MET A 186     -19.450  -1.462   9.290  1.00 98.58           C  
ATOM   1431  C   MET A 186     -18.086  -1.000   9.791  1.00 98.58           C  
ATOM   1432  CB  MET A 186     -20.447  -1.502  10.449  1.00 98.58           C  
ATOM   1433  O   MET A 186     -17.127  -1.775   9.799  1.00 98.58           O  
ATOM   1434  CG  MET A 186     -20.020  -2.405  11.595  1.00 98.58           C  
ATOM   1435  SD  MET A 186     -21.283  -2.502  12.922  1.00 98.58           S  
ATOM   1436  CE  MET A 186     -21.192  -0.811  13.574  1.00 98.58           C  
ATOM   1437  N   GLU A 187     -17.985   0.318  10.127  1.00 98.47           N  
ATOM   1438  CA  GLU A 187     -16.766   0.883  10.699  1.00 98.47           C  
ATOM   1439  C   GLU A 187     -16.892   1.050  12.211  1.00 98.47           C  
ATOM   1440  CB  GLU A 187     -16.440   2.229  10.047  1.00 98.47           C  
ATOM   1441  O   GLU A 187     -17.996   1.229  12.731  1.00 98.47           O  
ATOM   1442  CG  GLU A 187     -16.183   2.140   8.550  1.00 98.47           C  
ATOM   1443  CD  GLU A 187     -15.681   3.444   7.949  1.00 98.47           C  
ATOM   1444  OE1 GLU A 187     -16.166   3.838   6.864  1.00 98.47           O  
ATOM   1445  OE2 GLU A 187     -14.796   4.075   8.567  1.00 98.47           O  
ATOM   1446  N   GLY A 188     -15.746   0.914  12.911  1.00 97.91           N  
ATOM   1447  CA  GLY A 188     -15.736   1.267  14.322  1.00 97.91           C  
ATOM   1448  C   GLY A 188     -15.821   2.762  14.565  1.00 97.91           C  
ATOM   1449  O   GLY A 188     -16.666   3.224  15.335  1.00 97.91           O  
ATOM   1450  N   VAL A 189     -14.940   3.465  13.969  1.00 98.08           N  
ATOM   1451  CA  VAL A 189     -14.967   4.923  13.930  1.00 98.08           C  
ATOM   1452  C   VAL A 189     -15.057   5.400  12.482  1.00 98.08           C  
ATOM   1453  CB  VAL A 189     -13.724   5.533  14.616  1.00 98.08           C  
ATOM   1454  O   VAL A 189     -14.195   5.077  11.661  1.00 98.08           O  
ATOM   1455  CG1 VAL A 189     -13.734   7.056  14.497  1.00 98.08           C  
ATOM   1456  CG2 VAL A 189     -13.663   5.109  16.082  1.00 98.08           C  
ATOM   1457  N   TYR A 190     -16.086   6.126  12.170  1.00 96.88           N  
ATOM   1458  CA  TYR A 190     -16.284   6.609  10.808  1.00 96.88           C  
ATOM   1459  C   TYR A 190     -15.420   7.834  10.533  1.00 96.88           C  
ATOM   1460  CB  TYR A 190     -17.758   6.944  10.566  1.00 96.88           C  
ATOM   1461  O   TYR A 190     -15.467   8.815  11.279  1.00 96.88           O  
ATOM   1462  CG  TYR A 190     -18.658   5.733  10.525  1.00 96.88           C  
ATOM   1463  CD1 TYR A 190     -19.083   5.197   9.311  1.00 96.88           C  
ATOM   1464  CD2 TYR A 190     -19.085   5.122  11.699  1.00 96.88           C  
ATOM   1465  CE1 TYR A 190     -19.913   4.082   9.269  1.00 96.88           C  
ATOM   1466  CE2 TYR A 190     -19.916   4.007  11.669  1.00 96.88           C  
ATOM   1467  OH  TYR A 190     -21.145   2.390  10.415  1.00 96.88           O  
ATOM   1468  CZ  TYR A 190     -20.323   3.494  10.451  1.00 96.88           C  
ATOM   1469  N   SER A 191     -14.553   7.752   9.529  1.00 94.48           N  
ATOM   1470  CA  SER A 191     -13.395   8.590   9.236  1.00 94.48           C  
ATOM   1471  C   SER A 191     -13.804  10.043   9.018  1.00 94.48           C  
ATOM   1472  CB  SER A 191     -12.654   8.070   8.004  1.00 94.48           C  
ATOM   1473  O   SER A 191     -13.064  10.962   9.374  1.00 94.48           O  
ATOM   1474  OG  SER A 191     -13.505   8.063   6.871  1.00 94.48           O  
ATOM   1475  N   MET A 192     -14.979  10.343   8.484  1.00 94.62           N  
ATOM   1476  CA  MET A 192     -15.288  11.722   8.115  1.00 94.62           C  
ATOM   1477  C   MET A 192     -16.201  12.370   9.150  1.00 94.62           C  
ATOM   1478  CB  MET A 192     -15.943  11.775   6.733  1.00 94.62           C  
ATOM   1479  O   MET A 192     -16.041  13.548   9.474  1.00 94.62           O  
ATOM   1480  CG  MET A 192     -15.020  11.357   5.601  1.00 94.62           C  
ATOM   1481  SD  MET A 192     -13.472  12.342   5.556  1.00 94.62           S  
ATOM   1482  CE  MET A 192     -12.311  11.145   6.270  1.00 94.62           C  
ATOM   1483  N   ASP A 193     -17.101  11.587   9.853  1.00 94.56           N  
ATOM   1484  CA  ASP A 193     -18.058  12.147  10.803  1.00 94.56           C  
ATOM   1485  C   ASP A 193     -17.559  11.997  12.238  1.00 94.56           C  
ATOM   1486  CB  ASP A 193     -19.424  11.475  10.648  1.00 94.56           C  
ATOM   1487  O   ASP A 193     -17.954  12.762  13.121  1.00 94.56           O  
ATOM   1488  CG  ASP A 193     -20.129  11.853   9.357  1.00 94.56           C  
ATOM   1489  OD1 ASP A 193     -19.501  12.490   8.484  1.00 94.56           O  
ATOM   1490  OD2 ASP A 193     -21.323  11.515   9.213  1.00 94.56           O  
ATOM   1491  N   GLY A 194     -16.709  11.064  12.426  1.00 94.69           N  
ATOM   1492  CA  GLY A 194     -16.088  10.879  13.728  1.00 94.69           C  
ATOM   1493  C   GLY A 194     -17.001  10.206  14.734  1.00 94.69           C  
ATOM   1494  O   GLY A 194     -16.733  10.231  15.937  1.00 94.69           O  
ATOM   1495  N   ASP A 195     -18.173   9.665  14.318  1.00 96.00           N  
ATOM   1496  CA  ASP A 195     -19.040   8.925  15.230  1.00 96.00           C  
ATOM   1497  C   ASP A 195     -18.657   7.448  15.274  1.00 96.00           C  
ATOM   1498  CB  ASP A 195     -20.506   9.077  14.818  1.00 96.00           C  
ATOM   1499  O   ASP A 195     -17.989   6.947  14.367  1.00 96.00           O  
ATOM   1500  CG  ASP A 195     -20.771   8.625  13.393  1.00 96.00           C  
ATOM   1501  OD1 ASP A 195     -20.044   9.055  12.471  1.00 96.00           O  
ATOM   1502  OD2 ASP A 195     -21.718   7.835  13.189  1.00 96.00           O  
ATOM   1503  N   LYS A 196     -19.123   6.763  16.373  1.00 97.47           N  
ATOM   1504  CA  LYS A 196     -18.779   5.365  16.618  1.00 97.47           C  
ATOM   1505  C   LYS A 196     -19.859   4.430  16.080  1.00 97.47           C  
ATOM   1506  CB  LYS A 196     -18.569   5.118  18.112  1.00 97.47           C  
ATOM   1507  O   LYS A 196     -21.047   4.759  16.118  1.00 97.47           O  
ATOM   1508  CG  LYS A 196     -17.377   5.859  18.700  1.00 97.47           C  
ATOM   1509  CD  LYS A 196     -17.227   5.581  20.191  1.00 97.47           C  
ATOM   1510  CE  LYS A 196     -16.055   6.349  20.787  1.00 97.47           C  
ATOM   1511  NZ  LYS A 196     -15.959   6.153  22.265  1.00 97.47           N  
ATOM   1512  N   GLY A 197     -19.420   3.283  15.570  1.00 97.08           N  
ATOM   1513  CA  GLY A 197     -20.349   2.224  15.211  1.00 97.08           C  
ATOM   1514  C   GLY A 197     -20.952   1.525  16.415  1.00 97.08           C  
ATOM   1515  O   GLY A 197     -20.301   1.395  17.453  1.00 97.08           O  
ATOM   1516  N   LEU A 198     -22.234   1.125  16.314  1.00 97.84           N  
ATOM   1517  CA  LEU A 198     -22.912   0.359  17.354  1.00 97.84           C  
ATOM   1518  C   LEU A 198     -22.607  -1.129  17.220  1.00 97.84           C  
ATOM   1519  CB  LEU A 198     -24.425   0.589  17.289  1.00 97.84           C  
ATOM   1520  O   LEU A 198     -23.509  -1.933  16.977  1.00 97.84           O  
ATOM   1521  CG  LEU A 198     -24.893   2.043  17.365  1.00 97.84           C  
ATOM   1522  CD1 LEU A 198     -26.398   2.128  17.130  1.00 97.84           C  
ATOM   1523  CD2 LEU A 198     -24.521   2.655  18.711  1.00 97.84           C  
ATOM   1524  N   ILE A 199     -21.271  -1.559  17.471  1.00 98.42           N  
ATOM   1525  CA  ILE A 199     -20.755  -2.879  17.126  1.00 98.42           C  
ATOM   1526  C   ILE A 199     -21.399  -3.935  18.021  1.00 98.42           C  
ATOM   1527  CB  ILE A 199     -19.216  -2.935  17.252  1.00 98.42           C  
ATOM   1528  O   ILE A 199     -21.813  -4.994  17.544  1.00 98.42           O  
ATOM   1529  CG1 ILE A 199     -18.566  -1.898  16.329  1.00 98.42           C  
ATOM   1530  CG2 ILE A 199     -18.700  -4.344  16.943  1.00 98.42           C  
ATOM   1531  CD1 ILE A 199     -17.050  -1.825  16.450  1.00 98.42           C  
ATOM   1532  N   SER A 200     -21.543  -3.627  19.347  1.00 98.37           N  
ATOM   1533  CA  SER A 200     -22.125  -4.591  20.276  1.00 98.37           C  
ATOM   1534  C   SER A 200     -23.554  -4.947  19.880  1.00 98.37           C  
ATOM   1535  CB  SER A 200     -22.104  -4.042  21.703  1.00 98.37           C  
ATOM   1536  O   SER A 200     -23.918  -6.124  19.841  1.00 98.37           O  
ATOM   1537  OG  SER A 200     -22.675  -4.971  22.608  1.00 98.37           O  
ATOM   1538  N   ASP A 201     -24.369  -3.959  19.544  1.00 98.52           N  
ATOM   1539  CA  ASP A 201     -25.751  -4.161  19.123  1.00 98.52           C  
ATOM   1540  C   ASP A 201     -25.817  -4.935  17.808  1.00 98.52           C  
ATOM   1541  CB  ASP A 201     -26.471  -2.818  18.979  1.00 98.52           C  
ATOM   1542  O   ASP A 201     -26.660  -5.820  17.644  1.00 98.52           O  
ATOM   1543  CG  ASP A 201     -26.572  -2.057  20.289  1.00 98.52           C  
ATOM   1544  OD1 ASP A 201     -27.202  -2.563  21.242  1.00 98.52           O  
ATOM   1545  OD2 ASP A 201     -26.019  -0.938  20.368  1.00 98.52           O  
ATOM   1546  N   VAL A 202     -24.981  -4.618  16.900  1.00 98.51           N  
ATOM   1547  CA  VAL A 202     -24.934  -5.296  15.609  1.00 98.51           C  
ATOM   1548  C   VAL A 202     -24.562  -6.763  15.808  1.00 98.51           C  
ATOM   1549  CB  VAL A 202     -23.933  -4.618  14.647  1.00 98.51           C  
ATOM   1550  O   VAL A 202     -25.147  -7.649  15.180  1.00 98.51           O  
ATOM   1551  CG1 VAL A 202     -23.646  -5.515  13.445  1.00 98.51           C  
ATOM   1552  CG2 VAL A 202     -24.467  -3.262  14.190  1.00 98.51           C  
ATOM   1553  N   CYS A 203     -23.579  -7.026  16.713  1.00 98.27           N  
ATOM   1554  CA  CYS A 203     -23.194  -8.405  16.992  1.00 98.27           C  
ATOM   1555  C   CYS A 203     -24.365  -9.192  17.569  1.00 98.27           C  
ATOM   1556  CB  CYS A 203     -22.013  -8.447  17.962  1.00 98.27           C  
ATOM   1557  O   CYS A 203     -24.571 -10.355  17.217  1.00 98.27           O  
ATOM   1558  SG  CYS A 203     -20.444  -7.947  17.219  1.00 98.27           S  
ATOM   1559  N   ASP A 204     -25.149  -8.554  18.471  1.00 98.00           N  
ATOM   1560  CA  ASP A 204     -26.327  -9.206  19.036  1.00 98.00           C  
ATOM   1561  C   ASP A 204     -27.344  -9.540  17.948  1.00 98.00           C  
ATOM   1562  CB  ASP A 204     -26.970  -8.318  20.104  1.00 98.00           C  
ATOM   1563  O   ASP A 204     -27.887 -10.646  17.917  1.00 98.00           O  
ATOM   1564  CG  ASP A 204     -26.142  -8.222  21.373  1.00 98.00           C  
ATOM   1565  OD1 ASP A 204     -25.243  -9.066  21.580  1.00 98.00           O  
ATOM   1566  OD2 ASP A 204     -26.393  -7.297  22.175  1.00 98.00           O  
ATOM   1567  N   ILE A 205     -27.575  -8.633  17.036  1.00 97.97           N  
ATOM   1568  CA  ILE A 205     -28.510  -8.826  15.933  1.00 97.97           C  
ATOM   1569  C   ILE A 205     -27.978  -9.901  14.988  1.00 97.97           C  
ATOM   1570  CB  ILE A 205     -28.756  -7.509  15.163  1.00 97.97           C  
ATOM   1571  O   ILE A 205     -28.730 -10.768  14.537  1.00 97.97           O  
ATOM   1572  CG1 ILE A 205     -29.559  -6.528  16.025  1.00 97.97           C  
ATOM   1573  CG2 ILE A 205     -29.471  -7.785  13.837  1.00 97.97           C  
ATOM   1574  CD1 ILE A 205     -29.676  -5.133  15.429  1.00 97.97           C  
ATOM   1575  N   ALA A 206     -26.701  -9.798  14.715  1.00 97.39           N  
ATOM   1576  CA  ALA A 206     -26.082 -10.773  13.822  1.00 97.39           C  
ATOM   1577  C   ALA A 206     -26.263 -12.193  14.351  1.00 97.39           C  
ATOM   1578  CB  ALA A 206     -24.598 -10.462  13.641  1.00 97.39           C  
ATOM   1579  O   ALA A 206     -26.549 -13.116  13.584  1.00 97.39           O  
ATOM   1580  N   ARG A 207     -26.123 -12.374  15.654  1.00 95.67           N  
ATOM   1581  CA  ARG A 207     -26.296 -13.683  16.276  1.00 95.67           C  
ATOM   1582  C   ARG A 207     -27.722 -14.191  16.095  1.00 95.67           C  
ATOM   1583  CB  ARG A 207     -25.947 -13.621  17.765  1.00 95.67           C  
ATOM   1584  O   ARG A 207     -27.935 -15.370  15.805  1.00 95.67           O  
ATOM   1585  CG  ARG A 207     -25.580 -14.968  18.367  1.00 95.67           C  
ATOM   1586  CD  ARG A 207     -25.280 -14.857  19.856  1.00 95.67           C  
ATOM   1587  NE  ARG A 207     -24.249 -13.859  20.125  1.00 95.67           N  
ATOM   1588  NH1 ARG A 207     -23.075 -15.173  21.619  1.00 95.67           N  
ATOM   1589  NH2 ARG A 207     -22.344 -13.057  21.126  1.00 95.67           N  
ATOM   1590  CZ  ARG A 207     -23.225 -14.032  20.956  1.00 95.67           C  
ATOM   1591  N   GLN A 208     -28.697 -13.320  16.182  1.00 94.84           N  
ATOM   1592  CA  GLN A 208     -30.111 -13.651  16.042  1.00 94.84           C  
ATOM   1593  C   GLN A 208     -30.430 -14.120  14.626  1.00 94.84           C  
ATOM   1594  CB  GLN A 208     -30.983 -12.448  16.405  1.00 94.84           C  
ATOM   1595  O   GLN A 208     -31.241 -15.028  14.434  1.00 94.84           O  
ATOM   1596  CG  GLN A 208     -32.478 -12.734  16.358  1.00 94.84           C  
ATOM   1597  CD  GLN A 208     -33.320 -11.519  16.697  1.00 94.84           C  
ATOM   1598  NE2 GLN A 208     -34.595 -11.558  16.325  1.00 94.84           N  
ATOM   1599  OE1 GLN A 208     -32.829 -10.553  17.290  1.00 94.84           O  
ATOM   1600  N   TYR A 209     -29.676 -13.639  13.606  1.00 94.52           N  
ATOM   1601  CA  TYR A 209     -30.058 -13.899  12.222  1.00 94.52           C  
ATOM   1602  C   TYR A 209     -28.992 -14.720  11.507  1.00 94.52           C  
ATOM   1603  CB  TYR A 209     -30.295 -12.584  11.473  1.00 94.52           C  
ATOM   1604  O   TYR A 209     -29.041 -14.884  10.286  1.00 94.52           O  
ATOM   1605  CG  TYR A 209     -31.546 -11.858  11.902  1.00 94.52           C  
ATOM   1606  CD1 TYR A 209     -32.767 -12.105  11.278  1.00 94.52           C  
ATOM   1607  CD2 TYR A 209     -31.511 -10.922  12.930  1.00 94.52           C  
ATOM   1608  CE1 TYR A 209     -33.923 -11.437  11.668  1.00 94.52           C  
ATOM   1609  CE2 TYR A 209     -32.660 -10.248  13.328  1.00 94.52           C  
ATOM   1610  OH  TYR A 209     -35.001  -9.847  13.083  1.00 94.52           O  
ATOM   1611  CZ  TYR A 209     -33.860 -10.512  12.693  1.00 94.52           C  
ATOM   1612  N   GLY A 210     -27.953 -15.178  12.312  1.00 93.52           N  
ATOM   1613  CA  GLY A 210     -26.910 -16.002  11.722  1.00 93.52           C  
ATOM   1614  C   GLY A 210     -26.045 -15.249  10.729  1.00 93.52           C  
ATOM   1615  O   GLY A 210     -25.652 -15.799   9.698  1.00 93.52           O  
ATOM   1616  N   ALA A 211     -25.855 -13.939  10.918  1.00 96.32           N  
ATOM   1617  CA  ALA A 211     -25.046 -13.091  10.047  1.00 96.32           C  
ATOM   1618  C   ALA A 211     -23.601 -13.026  10.533  1.00 96.32           C  
ATOM   1619  CB  ALA A 211     -25.641 -11.687   9.968  1.00 96.32           C  
ATOM   1620  O   ALA A 211     -23.337 -13.134  11.733  1.00 96.32           O  
ATOM   1621  N   MET A 212     -22.635 -12.866   9.544  1.00 96.98           N  
ATOM   1622  CA  MET A 212     -21.245 -12.538   9.849  1.00 96.98           C  
ATOM   1623  C   MET A 212     -21.067 -11.034  10.027  1.00 96.98           C  
ATOM   1624  CB  MET A 212     -20.317 -13.048   8.746  1.00 96.98           C  
ATOM   1625  O   MET A 212     -21.753 -10.243   9.379  1.00 96.98           O  
ATOM   1626  CG  MET A 212     -20.208 -14.563   8.687  1.00 96.98           C  
ATOM   1627  SD  MET A 212     -19.251 -15.144   7.233  1.00 96.98           S  
ATOM   1628  CE  MET A 212     -17.632 -14.413   7.603  1.00 96.98           C  
ATOM   1629  N   VAL A 213     -20.131 -10.711  10.960  1.00 98.50           N  
ATOM   1630  CA  VAL A 213     -19.865  -9.295  11.195  1.00 98.50           C  
ATOM   1631  C   VAL A 213     -18.436  -8.961  10.774  1.00 98.50           C  
ATOM   1632  CB  VAL A 213     -20.088  -8.914  12.676  1.00 98.50           C  
ATOM   1633  O   VAL A 213     -17.483  -9.603  11.223  1.00 98.50           O  
ATOM   1634  CG1 VAL A 213     -19.774  -7.437  12.907  1.00 98.50           C  
ATOM   1635  CG2 VAL A 213     -21.521  -9.231  13.098  1.00 98.50           C  
ATOM   1636  N   TYR A 214     -18.262  -8.019   9.855  1.00 98.71           N  
ATOM   1637  CA  TYR A 214     -17.006  -7.443   9.390  1.00 98.71           C  
ATOM   1638  C   TYR A 214     -16.861  -6.000   9.858  1.00 98.71           C  
ATOM   1639  CB  TYR A 214     -16.917  -7.508   7.862  1.00 98.71           C  
ATOM   1640  O   TYR A 214     -17.651  -5.134   9.474  1.00 98.71           O  
ATOM   1641  CG  TYR A 214     -15.586  -7.056   7.312  1.00 98.71           C  
ATOM   1642  CD1 TYR A 214     -15.286  -5.702   7.185  1.00 98.71           C  
ATOM   1643  CD2 TYR A 214     -14.626  -7.982   6.917  1.00 98.71           C  
ATOM   1644  CE1 TYR A 214     -14.062  -5.280   6.676  1.00 98.71           C  
ATOM   1645  CE2 TYR A 214     -13.399  -7.572   6.407  1.00 98.71           C  
ATOM   1646  OH  TYR A 214     -11.913  -5.810   5.787  1.00 98.71           O  
ATOM   1647  CZ  TYR A 214     -13.126  -6.221   6.291  1.00 98.71           C  
ATOM   1648  N   VAL A 215     -15.821  -5.749  10.720  1.00 98.75           N  
ATOM   1649  CA  VAL A 215     -15.686  -4.411  11.287  1.00 98.75           C  
ATOM   1650  C   VAL A 215     -14.348  -3.805  10.867  1.00 98.75           C  
ATOM   1651  CB  VAL A 215     -15.801  -4.432  12.828  1.00 98.75           C  
ATOM   1652  O   VAL A 215     -13.292  -4.400  11.094  1.00 98.75           O  
ATOM   1653  CG1 VAL A 215     -15.568  -3.038  13.406  1.00 98.75           C  
ATOM   1654  CG2 VAL A 215     -17.167  -4.969  13.252  1.00 98.75           C  
ATOM   1655  N   ASP A 216     -14.458  -2.646  10.229  1.00 98.67           N  
ATOM   1656  CA  ASP A 216     -13.293  -1.829   9.904  1.00 98.67           C  
ATOM   1657  C   ASP A 216     -12.893  -0.947  11.084  1.00 98.67           C  
ATOM   1658  CB  ASP A 216     -13.570  -0.965   8.672  1.00 98.67           C  
ATOM   1659  O   ASP A 216     -13.587   0.019  11.407  1.00 98.67           O  
ATOM   1660  CG  ASP A 216     -12.360  -0.164   8.225  1.00 98.67           C  
ATOM   1661  OD1 ASP A 216     -11.486   0.142   9.065  1.00 98.67           O  
ATOM   1662  OD2 ASP A 216     -12.280   0.166   7.022  1.00 98.67           O  
ATOM   1663  N   GLU A 217     -11.702  -1.219  11.761  1.00 98.57           N  
ATOM   1664  CA  GLU A 217     -11.263  -0.520  12.965  1.00 98.57           C  
ATOM   1665  C   GLU A 217     -10.086   0.405  12.668  1.00 98.57           C  
ATOM   1666  CB  GLU A 217     -10.883  -1.520  14.059  1.00 98.57           C  
ATOM   1667  O   GLU A 217      -9.285   0.704  13.556  1.00 98.57           O  
ATOM   1668  CG  GLU A 217     -12.077  -2.208  14.705  1.00 98.57           C  
ATOM   1669  CD  GLU A 217     -12.634  -1.450  15.899  1.00 98.57           C  
ATOM   1670  OE1 GLU A 217     -13.491  -2.003  16.624  1.00 98.57           O  
ATOM   1671  OE2 GLU A 217     -12.209  -0.292  16.111  1.00 98.57           O  
ATOM   1672  N   VAL A 218      -9.926   0.864  11.441  1.00 98.00           N  
ATOM   1673  CA  VAL A 218      -8.777   1.610  10.936  1.00 98.00           C  
ATOM   1674  C   VAL A 218      -8.573   2.872  11.770  1.00 98.00           C  
ATOM   1675  CB  VAL A 218      -8.950   1.977   9.446  1.00 98.00           C  
ATOM   1676  O   VAL A 218      -7.450   3.181  12.176  1.00 98.00           O  
ATOM   1677  CG1 VAL A 218      -7.968   3.076   9.043  1.00 98.00           C  
ATOM   1678  CG2 VAL A 218      -8.764   0.742   8.567  1.00 98.00           C  
ATOM   1679  N   HIS A 219      -9.640   3.625  12.129  1.00 97.84           N  
ATOM   1680  CA  HIS A 219      -9.513   4.865  12.886  1.00 97.84           C  
ATOM   1681  C   HIS A 219      -9.688   4.618  14.381  1.00 97.84           C  
ATOM   1682  CB  HIS A 219     -10.534   5.896  12.402  1.00 97.84           C  
ATOM   1683  O   HIS A 219      -9.673   5.561  15.176  1.00 97.84           O  
ATOM   1684  CG  HIS A 219     -10.224   6.459  11.051  1.00 97.84           C  
ATOM   1685  CD2 HIS A 219     -10.794   6.237   9.843  1.00 97.84           C  
ATOM   1686  ND1 HIS A 219      -9.211   7.368  10.839  1.00 97.84           N  
ATOM   1687  CE1 HIS A 219      -9.171   7.683   9.555  1.00 97.84           C  
ATOM   1688  NE2 HIS A 219     -10.122   7.010   8.929  1.00 97.84           N  
ATOM   1689  N   ALA A 220      -9.809   3.333  14.787  1.00 98.37           N  
ATOM   1690  CA  ALA A 220     -10.066   2.991  16.184  1.00 98.37           C  
ATOM   1691  C   ALA A 220      -8.853   2.311  16.814  1.00 98.37           C  
ATOM   1692  CB  ALA A 220     -11.293   2.090  16.293  1.00 98.37           C  
ATOM   1693  O   ALA A 220      -8.489   2.609  17.954  1.00 98.37           O  
ATOM   1694  N   VAL A 221      -8.180   1.417  16.016  1.00 98.44           N  
ATOM   1695  CA  VAL A 221      -7.099   0.619  16.585  1.00 98.44           C  
ATOM   1696  C   VAL A 221      -6.002   1.539  17.116  1.00 98.44           C  
ATOM   1697  CB  VAL A 221      -6.514  -0.365  15.548  1.00 98.44           C  
ATOM   1698  O   VAL A 221      -5.674   2.550  16.490  1.00 98.44           O  
ATOM   1699  CG1 VAL A 221      -7.524  -1.462  15.216  1.00 98.44           C  
ATOM   1700  CG2 VAL A 221      -6.095   0.380  14.282  1.00 98.44           C  
ATOM   1701  N   GLY A 222      -5.482   1.226  18.303  1.00 98.09           N  
ATOM   1702  CA  GLY A 222      -4.460   2.010  18.977  1.00 98.09           C  
ATOM   1703  C   GLY A 222      -5.033   3.061  19.910  1.00 98.09           C  
ATOM   1704  O   GLY A 222      -4.341   3.547  20.806  1.00 98.09           O  
ATOM   1705  N   LEU A 223      -6.400   3.321  19.808  1.00 98.26           N  
ATOM   1706  CA  LEU A 223      -6.954   4.472  20.512  1.00 98.26           C  
ATOM   1707  C   LEU A 223      -8.033   4.038  21.499  1.00 98.26           C  
ATOM   1708  CB  LEU A 223      -7.533   5.481  19.517  1.00 98.26           C  
ATOM   1709  O   LEU A 223      -8.206   4.661  22.549  1.00 98.26           O  
ATOM   1710  CG  LEU A 223      -6.564   6.033  18.470  1.00 98.26           C  
ATOM   1711  CD1 LEU A 223      -7.286   6.999  17.537  1.00 98.26           C  
ATOM   1712  CD2 LEU A 223      -5.380   6.718  19.146  1.00 98.26           C  
ATOM   1713  N   TYR A 224      -8.826   3.082  21.165  1.00 98.08           N  
ATOM   1714  CA  TYR A 224      -9.989   2.708  21.962  1.00 98.08           C  
ATOM   1715  C   TYR A 224      -9.829   1.305  22.534  1.00 98.08           C  
ATOM   1716  CB  TYR A 224     -11.266   2.787  21.121  1.00 98.08           C  
ATOM   1717  O   TYR A 224      -9.235   0.432  21.897  1.00 98.08           O  
ATOM   1718  CG  TYR A 224     -11.533   4.159  20.550  1.00 98.08           C  
ATOM   1719  CD1 TYR A 224     -12.255   5.107  21.272  1.00 98.08           C  
ATOM   1720  CD2 TYR A 224     -11.066   4.509  19.288  1.00 98.08           C  
ATOM   1721  CE1 TYR A 224     -12.505   6.371  20.750  1.00 98.08           C  
ATOM   1722  CE2 TYR A 224     -11.310   5.771  18.756  1.00 98.08           C  
ATOM   1723  OH  TYR A 224     -12.274   7.944  18.971  1.00 98.08           O  
ATOM   1724  CZ  TYR A 224     -12.029   6.694  19.493  1.00 98.08           C  
ATOM   1725  N   GLY A 225     -10.331   1.095  23.788  1.00 97.18           N  
ATOM   1726  CA  GLY A 225     -10.173  -0.144  24.531  1.00 97.18           C  
ATOM   1727  C   GLY A 225      -8.975  -0.135  25.461  1.00 97.18           C  
ATOM   1728  O   GLY A 225      -8.057   0.672  25.291  1.00 97.18           O  
ATOM   1729  N   VAL A 226      -8.999  -1.029  26.376  1.00 96.36           N  
ATOM   1730  CA  VAL A 226      -7.950  -1.085  27.389  1.00 96.36           C  
ATOM   1731  C   VAL A 226      -6.602  -1.349  26.722  1.00 96.36           C  
ATOM   1732  CB  VAL A 226      -8.242  -2.170  28.449  1.00 96.36           C  
ATOM   1733  O   VAL A 226      -5.606  -0.697  27.044  1.00 96.36           O  
ATOM   1734  CG1 VAL A 226      -7.062  -2.320  29.407  1.00 96.36           C  
ATOM   1735  CG2 VAL A 226      -9.519  -1.833  29.218  1.00 96.36           C  
ATOM   1736  N   ARG A 227      -6.621  -2.211  25.713  1.00 96.94           N  
ATOM   1737  CA  ARG A 227      -5.382  -2.594  25.043  1.00 96.94           C  
ATOM   1738  C   ARG A 227      -5.191  -1.804  23.753  1.00 96.94           C  
ATOM   1739  CB  ARG A 227      -5.375  -4.095  24.744  1.00 96.94           C  
ATOM   1740  O   ARG A 227      -4.190  -1.978  23.055  1.00 96.94           O  
ATOM   1741  CG  ARG A 227      -5.366  -4.971  25.987  1.00 96.94           C  
ATOM   1742  CD  ARG A 227      -5.322  -6.451  25.633  1.00 96.94           C  
ATOM   1743  NE  ARG A 227      -6.506  -6.863  24.885  1.00 96.94           N  
ATOM   1744  NH1 ARG A 227      -5.688  -8.953  24.338  1.00 96.94           N  
ATOM   1745  NH2 ARG A 227      -7.773  -8.312  23.633  1.00 96.94           N  
ATOM   1746  CZ  ARG A 227      -6.653  -8.041  24.287  1.00 96.94           C  
ATOM   1747  N   GLY A 228      -6.108  -0.943  23.414  1.00 97.61           N  
ATOM   1748  CA  GLY A 228      -6.063  -0.197  22.167  1.00 97.61           C  
ATOM   1749  C   GLY A 228      -6.448  -1.030  20.959  1.00 97.61           C  
ATOM   1750  O   GLY A 228      -5.915  -0.831  19.866  1.00 97.61           O  
ATOM   1751  N   ALA A 229      -7.283  -2.032  21.190  1.00 98.04           N  
ATOM   1752  CA  ALA A 229      -7.637  -2.987  20.142  1.00 98.04           C  
ATOM   1753  C   ALA A 229      -8.790  -2.464  19.290  1.00 98.04           C  
ATOM   1754  CB  ALA A 229      -8.002  -4.337  20.755  1.00 98.04           C  
ATOM   1755  O   ALA A 229      -9.128  -3.055  18.262  1.00 98.04           O  
ATOM   1756  N   GLY A 230      -9.404  -1.322  19.646  1.00 98.34           N  
ATOM   1757  CA  GLY A 230     -10.458  -0.738  18.831  1.00 98.34           C  
ATOM   1758  C   GLY A 230     -11.787  -0.641  19.556  1.00 98.34           C  
ATOM   1759  O   GLY A 230     -11.872  -0.933  20.750  1.00 98.34           O  
ATOM   1760  N   ILE A 231     -12.894  -0.211  18.898  1.00 98.55           N  
ATOM   1761  CA  ILE A 231     -14.229   0.022  19.439  1.00 98.55           C  
ATOM   1762  C   ILE A 231     -14.837  -1.300  19.899  1.00 98.55           C  
ATOM   1763  CB  ILE A 231     -15.148   0.702  18.400  1.00 98.55           C  
ATOM   1764  O   ILE A 231     -15.541  -1.348  20.911  1.00 98.55           O  
ATOM   1765  CG1 ILE A 231     -14.615   2.095  18.045  1.00 98.55           C  
ATOM   1766  CG2 ILE A 231     -16.586   0.783  18.923  1.00 98.55           C  
ATOM   1767  CD1 ILE A 231     -14.528   3.045  19.232  1.00 98.55           C  
ATOM   1768  N   ALA A 232     -14.575  -2.356  19.171  1.00 98.46           N  
ATOM   1769  CA  ALA A 232     -15.097  -3.658  19.581  1.00 98.46           C  
ATOM   1770  C   ALA A 232     -14.638  -4.013  20.993  1.00 98.46           C  
ATOM   1771  CB  ALA A 232     -14.662  -4.740  18.596  1.00 98.46           C  
ATOM   1772  O   ALA A 232     -15.425  -4.511  21.801  1.00 98.46           O  
ATOM   1773  N   GLU A 233     -13.315  -3.775  21.304  1.00 98.45           N  
ATOM   1774  CA  GLU A 233     -12.809  -4.006  22.653  1.00 98.45           C  
ATOM   1775  C   GLU A 233     -13.470  -3.067  23.659  1.00 98.45           C  
ATOM   1776  CB  GLU A 233     -11.288  -3.833  22.694  1.00 98.45           C  
ATOM   1777  O   GLU A 233     -13.868  -3.493  24.745  1.00 98.45           O  
ATOM   1778  CG  GLU A 233     -10.671  -4.137  24.052  1.00 98.45           C  
ATOM   1779  CD  GLU A 233      -9.178  -3.858  24.108  1.00 98.45           C  
ATOM   1780  OE1 GLU A 233      -8.439  -4.634  24.756  1.00 98.45           O  
ATOM   1781  OE2 GLU A 233      -8.743  -2.854  23.501  1.00 98.45           O  
ATOM   1782  N   GLU A 234     -13.626  -1.822  23.289  1.00 98.17           N  
ATOM   1783  CA  GLU A 234     -14.260  -0.833  24.157  1.00 98.17           C  
ATOM   1784  C   GLU A 234     -15.690  -1.238  24.503  1.00 98.17           C  
ATOM   1785  CB  GLU A 234     -14.250   0.548  23.497  1.00 98.17           C  
ATOM   1786  O   GLU A 234     -16.132  -1.065  25.640  1.00 98.17           O  
ATOM   1787  CG  GLU A 234     -14.854   1.646  24.359  1.00 98.17           C  
ATOM   1788  CD  GLU A 234     -14.893   3.000  23.667  1.00 98.17           C  
ATOM   1789  OE1 GLU A 234     -14.227   3.946  24.146  1.00 98.17           O  
ATOM   1790  OE2 GLU A 234     -15.595   3.115  22.638  1.00 98.17           O  
ATOM   1791  N   GLN A 235     -16.449  -1.784  23.544  1.00 98.41           N  
ATOM   1792  CA  GLN A 235     -17.849  -2.147  23.740  1.00 98.41           C  
ATOM   1793  C   GLN A 235     -17.981  -3.592  24.212  1.00 98.41           C  
ATOM   1794  CB  GLN A 235     -18.643  -1.941  22.449  1.00 98.41           C  
ATOM   1795  O   GLN A 235     -19.088  -4.131  24.277  1.00 98.41           O  
ATOM   1796  CG  GLN A 235     -18.732  -0.487  22.007  1.00 98.41           C  
ATOM   1797  CD  GLN A 235     -19.596  -0.300  20.773  1.00 98.41           C  
ATOM   1798  NE2 GLN A 235     -19.622   0.919  20.247  1.00 98.41           N  
ATOM   1799  OE1 GLN A 235     -20.233  -1.245  20.297  1.00 98.41           O  
ATOM   1800  N   HIS A 236     -16.816  -4.322  24.461  1.00 98.22           N  
ATOM   1801  CA  HIS A 236     -16.744  -5.658  25.042  1.00 98.22           C  
ATOM   1802  C   HIS A 236     -17.454  -6.680  24.161  1.00 98.22           C  
ATOM   1803  CB  HIS A 236     -17.351  -5.664  26.446  1.00 98.22           C  
ATOM   1804  O   HIS A 236     -18.234  -7.497  24.655  1.00 98.22           O  
ATOM   1805  CG  HIS A 236     -16.781  -4.618  27.350  1.00 98.22           C  
ATOM   1806  CD2 HIS A 236     -17.331  -3.493  27.865  1.00 98.22           C  
ATOM   1807  ND1 HIS A 236     -15.488  -4.666  27.823  1.00 98.22           N  
ATOM   1808  CE1 HIS A 236     -15.267  -3.614  28.593  1.00 98.22           C  
ATOM   1809  NE2 HIS A 236     -16.369  -2.886  28.635  1.00 98.22           N  
ATOM   1810  N   CYS A 237     -17.233  -6.623  22.828  1.00 97.88           N  
ATOM   1811  CA  CYS A 237     -17.916  -7.545  21.927  1.00 97.88           C  
ATOM   1812  C   CYS A 237     -16.954  -8.102  20.885  1.00 97.88           C  
ATOM   1813  CB  CYS A 237     -19.086  -6.847  21.233  1.00 97.88           C  
ATOM   1814  O   CYS A 237     -17.334  -8.311  19.732  1.00 97.88           O  
ATOM   1815  SG  CYS A 237     -18.603  -5.391  20.280  1.00 97.88           S  
ATOM   1816  N   VAL A 238     -15.659  -8.136  21.133  1.00 97.65           N  
ATOM   1817  CA  VAL A 238     -14.639  -8.623  20.211  1.00 97.65           C  
ATOM   1818  C   VAL A 238     -15.007 -10.023  19.724  1.00 97.65           C  
ATOM   1819  CB  VAL A 238     -13.241  -8.638  20.867  1.00 97.65           C  
ATOM   1820  O   VAL A 238     -14.878 -10.328  18.536  1.00 97.65           O  
ATOM   1821  CG1 VAL A 238     -12.217  -9.295  19.943  1.00 97.65           C  
ATOM   1822  CG2 VAL A 238     -12.806  -7.219  21.229  1.00 97.65           C  
ATOM   1823  N   ASP A 239     -15.527 -10.860  20.597  1.00 95.89           N  
ATOM   1824  CA  ASP A 239     -15.860 -12.245  20.275  1.00 95.89           C  
ATOM   1825  C   ASP A 239     -17.016 -12.315  19.281  1.00 95.89           C  
ATOM   1826  CB  ASP A 239     -16.210 -13.021  21.546  1.00 95.89           C  
ATOM   1827  O   ASP A 239     -17.155 -13.299  18.551  1.00 95.89           O  
ATOM   1828  CG  ASP A 239     -15.009 -13.262  22.444  1.00 95.89           C  
ATOM   1829  OD1 ASP A 239     -13.860 -13.202  21.955  1.00 95.89           O  
ATOM   1830  OD2 ASP A 239     -15.214 -13.517  23.651  1.00 95.89           O  
ATOM   1831  N   GLY A 240     -17.806 -11.266  19.201  1.00 96.27           N  
ATOM   1832  CA  GLY A 240     -18.950 -11.225  18.304  1.00 96.27           C  
ATOM   1833  C   GLY A 240     -18.588 -10.799  16.894  1.00 96.27           C  
ATOM   1834  O   GLY A 240     -19.399 -10.924  15.974  1.00 96.27           O  
ATOM   1835  N   VAL A 241     -17.360 -10.275  16.681  1.00 98.17           N  
ATOM   1836  CA  VAL A 241     -16.900  -9.826  15.372  1.00 98.17           C  
ATOM   1837  C   VAL A 241     -16.119 -10.945  14.687  1.00 98.17           C  
ATOM   1838  CB  VAL A 241     -16.026  -8.556  15.482  1.00 98.17           C  
ATOM   1839  O   VAL A 241     -15.124 -11.436  15.226  1.00 98.17           O  
ATOM   1840  CG1 VAL A 241     -15.585  -8.083  14.098  1.00 98.17           C  
ATOM   1841  CG2 VAL A 241     -16.785  -7.449  16.211  1.00 98.17           C  
ATOM   1842  N   ASP A 242     -16.502 -11.349  13.451  1.00 97.80           N  
ATOM   1843  CA  ASP A 242     -15.870 -12.448  12.727  1.00 97.80           C  
ATOM   1844  C   ASP A 242     -14.559 -12.001  12.085  1.00 97.80           C  
ATOM   1845  CB  ASP A 242     -16.816 -13.003  11.661  1.00 97.80           C  
ATOM   1846  O   ASP A 242     -13.565 -12.730  12.117  1.00 97.80           O  
ATOM   1847  CG  ASP A 242     -18.089 -13.591  12.245  1.00 97.80           C  
ATOM   1848  OD1 ASP A 242     -18.028 -14.665  12.881  1.00 97.80           O  
ATOM   1849  OD2 ASP A 242     -19.162 -12.976  12.064  1.00 97.80           O  
ATOM   1850  N   ILE A 243     -14.508 -10.852  11.472  1.00 98.50           N  
ATOM   1851  CA  ILE A 243     -13.285 -10.309  10.891  1.00 98.50           C  
ATOM   1852  C   ILE A 243     -13.117  -8.851  11.311  1.00 98.50           C  
ATOM   1853  CB  ILE A 243     -13.292 -10.426   9.350  1.00 98.50           C  
ATOM   1854  O   ILE A 243     -14.011  -8.029  11.095  1.00 98.50           O  
ATOM   1855  CG1 ILE A 243     -13.322 -11.898   8.926  1.00 98.50           C  
ATOM   1856  CG2 ILE A 243     -12.081  -9.707   8.749  1.00 98.50           C  
ATOM   1857  CD1 ILE A 243     -13.415 -12.107   7.421  1.00 98.50           C  
ATOM   1858  N   ILE A 244     -12.001  -8.616  11.968  1.00 98.76           N  
ATOM   1859  CA  ILE A 244     -11.601  -7.254  12.303  1.00 98.76           C  
ATOM   1860  C   ILE A 244     -10.520  -6.780  11.334  1.00 98.76           C  
ATOM   1861  CB  ILE A 244     -11.094  -7.157  13.760  1.00 98.76           C  
ATOM   1862  O   ILE A 244      -9.493  -7.442  11.167  1.00 98.76           O  
ATOM   1863  CG1 ILE A 244     -12.217  -7.512  14.741  1.00 98.76           C  
ATOM   1864  CG2 ILE A 244     -10.538  -5.758  14.046  1.00 98.76           C  
ATOM   1865  CD1 ILE A 244     -11.743  -7.728  16.172  1.00 98.76           C  
ATOM   1866  N   GLN A 245     -10.892  -5.703  10.696  1.00 98.52           N  
ATOM   1867  CA  GLN A 245      -9.878  -5.072   9.857  1.00 98.52           C  
ATOM   1868  C   GLN A 245      -9.264  -3.861  10.553  1.00 98.52           C  
ATOM   1869  CB  GLN A 245     -10.475  -4.658   8.511  1.00 98.52           C  
ATOM   1870  O   GLN A 245      -9.985  -2.992  11.049  1.00 98.52           O  
ATOM   1871  CG  GLN A 245      -9.434  -4.273   7.469  1.00 98.52           C  
ATOM   1872  CD  GLN A 245      -9.034  -2.812   7.550  1.00 98.52           C  
ATOM   1873  NE2 GLN A 245      -7.769  -2.526   7.262  1.00 98.52           N  
ATOM   1874  OE1 GLN A 245      -9.856  -1.946   7.868  1.00 98.52           O  
ATOM   1875  N   GLY A 246      -7.877  -3.848  10.667  1.00 98.20           N  
ATOM   1876  CA  GLY A 246      -7.134  -2.726  11.216  1.00 98.20           C  
ATOM   1877  C   GLY A 246      -6.056  -2.210  10.281  1.00 98.20           C  
ATOM   1878  O   GLY A 246      -5.817  -2.790   9.220  1.00 98.20           O  
ATOM   1879  N   THR A 247      -5.420  -0.981  10.698  1.00 97.68           N  
ATOM   1880  CA  THR A 247      -4.328  -0.401   9.925  1.00 97.68           C  
ATOM   1881  C   THR A 247      -3.107  -0.162  10.809  1.00 97.68           C  
ATOM   1882  CB  THR A 247      -4.753   0.923   9.263  1.00 97.68           C  
ATOM   1883  O   THR A 247      -3.231  -0.051  12.030  1.00 97.68           O  
ATOM   1884  CG2 THR A 247      -4.970   2.014  10.306  1.00 97.68           C  
ATOM   1885  OG1 THR A 247      -3.731   1.345   8.352  1.00 97.68           O  
ATOM   1886  N   LEU A 248      -1.944  -0.159  10.186  1.00 98.28           N  
ATOM   1887  CA  LEU A 248      -0.699   0.147  10.882  1.00 98.28           C  
ATOM   1888  C   LEU A 248      -0.274   1.589  10.627  1.00 98.28           C  
ATOM   1889  CB  LEU A 248       0.411  -0.810  10.440  1.00 98.28           C  
ATOM   1890  O   LEU A 248       0.688   2.073  11.228  1.00 98.28           O  
ATOM   1891  CG  LEU A 248       0.151  -2.301  10.667  1.00 98.28           C  
ATOM   1892  CD1 LEU A 248       1.193  -3.138   9.932  1.00 98.28           C  
ATOM   1893  CD2 LEU A 248       0.153  -2.623  12.157  1.00 98.28           C  
ATOM   1894  N   GLY A 249      -1.005   2.310   9.735  1.00 96.08           N  
ATOM   1895  CA  GLY A 249      -0.556   3.592   9.217  1.00 96.08           C  
ATOM   1896  C   GLY A 249      -1.061   4.773  10.024  1.00 96.08           C  
ATOM   1897  O   GLY A 249      -0.647   5.911   9.795  1.00 96.08           O  
ATOM   1898  N   LYS A 250      -1.880   4.617  10.929  1.00 97.30           N  
ATOM   1899  CA  LYS A 250      -2.479   5.739  11.645  1.00 97.30           C  
ATOM   1900  C   LYS A 250      -2.001   5.786  13.093  1.00 97.30           C  
ATOM   1901  CB  LYS A 250      -4.005   5.652  11.599  1.00 97.30           C  
ATOM   1902  O   LYS A 250      -0.874   6.202  13.367  1.00 97.30           O  
ATOM   1903  CG  LYS A 250      -4.589   5.745  10.197  1.00 97.30           C  
ATOM   1904  CD  LYS A 250      -6.112   5.781  10.226  1.00 97.30           C  
ATOM   1905  CE  LYS A 250      -6.695   5.942   8.829  1.00 97.30           C  
ATOM   1906  NZ  LYS A 250      -8.189   5.959   8.851  1.00 97.30           N  
ATOM   1907  N   ALA A 251      -2.730   5.292  14.158  1.00 97.88           N  
ATOM   1908  CA  ALA A 251      -2.321   5.406  15.556  1.00 97.88           C  
ATOM   1909  C   ALA A 251      -1.002   4.679  15.801  1.00 97.88           C  
ATOM   1910  CB  ALA A 251      -3.408   4.854  16.476  1.00 97.88           C  
ATOM   1911  O   ALA A 251      -0.200   5.100  16.639  1.00 97.88           O  
ATOM   1912  N   PHE A 252      -0.711   3.642  15.025  1.00 98.26           N  
ATOM   1913  CA  PHE A 252       0.520   2.882  15.202  1.00 98.26           C  
ATOM   1914  C   PHE A 252       1.678   3.549  14.471  1.00 98.26           C  
ATOM   1915  CB  PHE A 252       0.342   1.444  14.704  1.00 98.26           C  
ATOM   1916  O   PHE A 252       2.843   3.239  14.729  1.00 98.26           O  
ATOM   1917  CG  PHE A 252      -0.610   0.627  15.534  1.00 98.26           C  
ATOM   1918  CD1 PHE A 252      -0.486   0.582  16.917  1.00 98.26           C  
ATOM   1919  CD2 PHE A 252      -1.631  -0.097  14.931  1.00 98.26           C  
ATOM   1920  CE1 PHE A 252      -1.366  -0.174  17.689  1.00 98.26           C  
ATOM   1921  CE2 PHE A 252      -2.514  -0.854  15.695  1.00 98.26           C  
ATOM   1922  CZ  PHE A 252      -2.379  -0.892  17.074  1.00 98.26           C  
ATOM   1923  N   GLY A 253       1.421   4.476  13.507  1.00 96.95           N  
ATOM   1924  CA  GLY A 253       2.373   5.426  12.953  1.00 96.95           C  
ATOM   1925  C   GLY A 253       3.319   4.803  11.944  1.00 96.95           C  
ATOM   1926  O   GLY A 253       4.425   5.304  11.731  1.00 96.95           O  
ATOM   1927  N   ILE A 254       3.022   3.650  11.312  1.00 97.57           N  
ATOM   1928  CA  ILE A 254       3.926   3.030  10.350  1.00 97.57           C  
ATOM   1929  C   ILE A 254       3.245   2.942   8.985  1.00 97.57           C  
ATOM   1930  CB  ILE A 254       4.373   1.626  10.816  1.00 97.57           C  
ATOM   1931  O   ILE A 254       2.938   3.967   8.371  1.00 97.57           O  
ATOM   1932  CG1 ILE A 254       5.054   1.711  12.187  1.00 97.57           C  
ATOM   1933  CG2 ILE A 254       5.302   0.984   9.782  1.00 97.57           C  
ATOM   1934  CD1 ILE A 254       6.268   2.629  12.220  1.00 97.57           C  
ATOM   1935  N   GLN A 255       3.195   1.869   8.298  1.00 96.96           N  
ATOM   1936  CA  GLN A 255       2.536   1.572   7.031  1.00 96.96           C  
ATOM   1937  C   GLN A 255       2.061   0.123   6.984  1.00 96.96           C  
ATOM   1938  CB  GLN A 255       3.474   1.855   5.857  1.00 96.96           C  
ATOM   1939  O   GLN A 255       2.764  -0.781   7.440  1.00 96.96           O  
ATOM   1940  CG  GLN A 255       2.868   1.542   4.496  1.00 96.96           C  
ATOM   1941  CD  GLN A 255       3.855   1.724   3.358  1.00 96.96           C  
ATOM   1942  NE2 GLN A 255       3.879   0.769   2.434  1.00 96.96           N  
ATOM   1943  OE1 GLN A 255       4.590   2.716   3.309  1.00 96.96           O  
ATOM   1944  N   GLY A 256       0.889  -0.102   6.536  1.00 97.35           N  
ATOM   1945  CA  GLY A 256       0.372  -1.448   6.342  1.00 97.35           C  
ATOM   1946  C   GLY A 256      -1.034  -1.630   6.882  1.00 97.35           C  
ATOM   1947  O   GLY A 256      -1.562  -0.750   7.565  1.00 97.35           O  
ATOM   1948  N   GLY A 257      -1.672  -2.716   6.479  1.00 97.89           N  
ATOM   1949  CA  GLY A 257      -2.981  -3.125   6.963  1.00 97.89           C  
ATOM   1950  C   GLY A 257      -3.060  -4.604   7.293  1.00 97.89           C  
ATOM   1951  O   GLY A 257      -2.147  -5.367   6.970  1.00 97.89           O  
ATOM   1952  N   TYR A 258      -4.164  -4.941   8.086  1.00 98.78           N  
ATOM   1953  CA  TYR A 258      -4.290  -6.346   8.454  1.00 98.78           C  
ATOM   1954  C   TYR A 258      -5.746  -6.713   8.716  1.00 98.78           C  
ATOM   1955  CB  TYR A 258      -3.443  -6.656   9.692  1.00 98.78           C  
ATOM   1956  O   TYR A 258      -6.594  -5.833   8.885  1.00 98.78           O  
ATOM   1957  CG  TYR A 258      -3.947  -5.997  10.953  1.00 98.78           C  
ATOM   1958  CD1 TYR A 258      -3.540  -4.711  11.300  1.00 98.78           C  
ATOM   1959  CD2 TYR A 258      -4.830  -6.659  11.799  1.00 98.78           C  
ATOM   1960  CE1 TYR A 258      -4.000  -4.100  12.462  1.00 98.78           C  
ATOM   1961  CE2 TYR A 258      -5.297  -6.058  12.964  1.00 98.78           C  
ATOM   1962  OH  TYR A 258      -5.336  -4.180  14.438  1.00 98.78           O  
ATOM   1963  CZ  TYR A 258      -4.877  -4.780  13.286  1.00 98.78           C  
ATOM   1964  N   ILE A 259      -5.976  -7.992   8.617  1.00 98.86           N  
ATOM   1965  CA  ILE A 259      -7.221  -8.550   9.134  1.00 98.86           C  
ATOM   1966  C   ILE A 259      -6.913  -9.582  10.217  1.00 98.86           C  
ATOM   1967  CB  ILE A 259      -8.064  -9.190   8.009  1.00 98.86           C  
ATOM   1968  O   ILE A 259      -5.848 -10.204  10.206  1.00 98.86           O  
ATOM   1969  CG1 ILE A 259      -7.293 -10.340   7.350  1.00 98.86           C  
ATOM   1970  CG2 ILE A 259      -8.469  -8.137   6.972  1.00 98.86           C  
ATOM   1971  CD1 ILE A 259      -8.125 -11.168   6.381  1.00 98.86           C  
ATOM   1972  N   ALA A 260      -7.836  -9.654  11.206  1.00 98.77           N  
ATOM   1973  CA  ALA A 260      -7.757 -10.659  12.263  1.00 98.77           C  
ATOM   1974  C   ALA A 260      -9.080 -11.406  12.409  1.00 98.77           C  
ATOM   1975  CB  ALA A 260      -7.369 -10.008  13.589  1.00 98.77           C  
ATOM   1976  O   ALA A 260     -10.152 -10.800  12.347  1.00 98.77           O  
ATOM   1977  N   GLY A 261      -9.060 -12.696  12.455  1.00 98.11           N  
ATOM   1978  CA  GLY A 261     -10.233 -13.545  12.592  1.00 98.11           C  
ATOM   1979  C   GLY A 261      -9.891 -15.000  12.846  1.00 98.11           C  
ATOM   1980  O   GLY A 261      -8.831 -15.307  13.396  1.00 98.11           O  
ATOM   1981  N   GLY A 262     -10.903 -15.869  12.550  1.00 96.55           N  
ATOM   1982  CA  GLY A 262     -10.675 -17.296  12.716  1.00 96.55           C  
ATOM   1983  C   GLY A 262      -9.627 -17.847  11.767  1.00 96.55           C  
ATOM   1984  O   GLY A 262      -9.503 -17.381  10.632  1.00 96.55           O  
ATOM   1985  N   ARG A 263      -8.862 -18.823  12.176  1.00 96.24           N  
ATOM   1986  CA  ARG A 263      -7.735 -19.405  11.455  1.00 96.24           C  
ATOM   1987  C   ARG A 263      -8.154 -19.865  10.063  1.00 96.24           C  
ATOM   1988  CB  ARG A 263      -7.143 -20.579  12.238  1.00 96.24           C  
ATOM   1989  O   ARG A 263      -7.461 -19.596   9.080  1.00 96.24           O  
ATOM   1990  CG  ARG A 263      -5.888 -21.167  11.613  1.00 96.24           C  
ATOM   1991  CD  ARG A 263      -5.244 -22.211  12.515  1.00 96.24           C  
ATOM   1992  NE  ARG A 263      -4.677 -21.608  13.718  1.00 96.24           N  
ATOM   1993  NH1 ARG A 263      -3.304 -23.398  14.216  1.00 96.24           N  
ATOM   1994  NH2 ARG A 263      -3.320 -21.547  15.569  1.00 96.24           N  
ATOM   1995  CZ  ARG A 263      -3.768 -22.186  14.498  1.00 96.24           C  
ATOM   1996  N   ASP A 264      -9.299 -20.552   9.957  1.00 95.45           N  
ATOM   1997  CA  ASP A 264      -9.730 -21.081   8.667  1.00 95.45           C  
ATOM   1998  C   ASP A 264     -10.161 -19.957   7.728  1.00 95.45           C  
ATOM   1999  CB  ASP A 264     -10.875 -22.080   8.851  1.00 95.45           C  
ATOM   2000  O   ASP A 264      -9.891 -20.006   6.526  1.00 95.45           O  
ATOM   2001  CG  ASP A 264     -10.422 -23.393   9.467  1.00 95.45           C  
ATOM   2002  OD1 ASP A 264      -9.202 -23.658   9.510  1.00 95.45           O  
ATOM   2003  OD2 ASP A 264     -11.295 -24.171   9.909  1.00 95.45           O  
ATOM   2004  N   LEU A 265     -10.775 -18.961   8.325  1.00 95.68           N  
ATOM   2005  CA  LEU A 265     -11.179 -17.803   7.535  1.00 95.68           C  
ATOM   2006  C   LEU A 265      -9.961 -17.061   6.996  1.00 95.68           C  
ATOM   2007  CB  LEU A 265     -12.038 -16.854   8.376  1.00 95.68           C  
ATOM   2008  O   LEU A 265      -9.895 -16.752   5.804  1.00 95.68           O  
ATOM   2009  CG  LEU A 265     -12.680 -15.682   7.632  1.00 95.68           C  
ATOM   2010  CD1 LEU A 265     -13.652 -16.194   6.574  1.00 95.68           C  
ATOM   2011  CD2 LEU A 265     -13.388 -14.751   8.610  1.00 95.68           C  
ATOM   2012  N   ILE A 266      -9.033 -16.814   7.899  1.00 97.56           N  
ATOM   2013  CA  ILE A 266      -7.814 -16.118   7.502  1.00 97.56           C  
ATOM   2014  C   ILE A 266      -7.050 -16.957   6.480  1.00 97.56           C  
ATOM   2015  CB  ILE A 266      -6.917 -15.809   8.721  1.00 97.56           C  
ATOM   2016  O   ILE A 266      -6.526 -16.425   5.498  1.00 97.56           O  
ATOM   2017  CG1 ILE A 266      -7.605 -14.803   9.650  1.00 97.56           C  
ATOM   2018  CG2 ILE A 266      -5.549 -15.290   8.268  1.00 97.56           C  
ATOM   2019  CD1 ILE A 266      -8.001 -13.501   8.967  1.00 97.56           C  
ATOM   2020  N   ASP A 267      -7.048 -18.244   6.653  1.00 96.87           N  
ATOM   2021  CA  ASP A 267      -6.363 -19.146   5.733  1.00 96.87           C  
ATOM   2022  C   ASP A 267      -7.022 -19.131   4.356  1.00 96.87           C  
ATOM   2023  CB  ASP A 267      -6.344 -20.571   6.292  1.00 96.87           C  
ATOM   2024  O   ASP A 267      -6.334 -19.129   3.333  1.00 96.87           O  
ATOM   2025  CG  ASP A 267      -5.257 -21.434   5.678  1.00 96.87           C  
ATOM   2026  OD1 ASP A 267      -4.327 -20.887   5.046  1.00 96.87           O  
ATOM   2027  OD2 ASP A 267      -5.332 -22.673   5.824  1.00 96.87           O  
ATOM   2028  N   MET A 268      -8.333 -19.100   4.306  1.00 96.52           N  
ATOM   2029  CA  MET A 268      -9.046 -18.996   3.037  1.00 96.52           C  
ATOM   2030  C   MET A 268      -8.691 -17.699   2.318  1.00 96.52           C  
ATOM   2031  CB  MET A 268     -10.557 -19.073   3.261  1.00 96.52           C  
ATOM   2032  O   MET A 268      -8.381 -17.710   1.125  1.00 96.52           O  
ATOM   2033  CG  MET A 268     -11.373 -18.968   1.982  1.00 96.52           C  
ATOM   2034  SD  MET A 268     -13.152 -18.656   2.307  1.00 96.52           S  
ATOM   2035  CE  MET A 268     -13.082 -16.921   2.832  1.00 96.52           C  
ATOM   2036  N   ILE A 269      -8.708 -16.602   3.044  1.00 97.27           N  
ATOM   2037  CA  ILE A 269      -8.427 -15.296   2.458  1.00 97.27           C  
ATOM   2038  C   ILE A 269      -7.001 -15.272   1.912  1.00 97.27           C  
ATOM   2039  CB  ILE A 269      -8.626 -14.161   3.487  1.00 97.27           C  
ATOM   2040  O   ILE A 269      -6.766 -14.815   0.791  1.00 97.27           O  
ATOM   2041  CG1 ILE A 269     -10.099 -14.067   3.901  1.00 97.27           C  
ATOM   2042  CG2 ILE A 269      -8.130 -12.827   2.922  1.00 97.27           C  
ATOM   2043  CD1 ILE A 269     -11.050 -13.789   2.745  1.00 97.27           C  
ATOM   2044  N   ARG A 270      -6.104 -15.749   2.710  1.00 95.96           N  
ATOM   2045  CA  ARG A 270      -4.706 -15.746   2.291  1.00 95.96           C  
ATOM   2046  C   ARG A 270      -4.507 -16.602   1.044  1.00 95.96           C  
ATOM   2047  CB  ARG A 270      -3.805 -16.247   3.421  1.00 95.96           C  
ATOM   2048  O   ARG A 270      -3.579 -16.368   0.267  1.00 95.96           O  
ATOM   2049  CG  ARG A 270      -3.826 -17.757   3.602  1.00 95.96           C  
ATOM   2050  CD  ARG A 270      -2.787 -18.218   4.615  1.00 95.96           C  
ATOM   2051  NE  ARG A 270      -3.386 -19.033   5.668  1.00 95.96           N  
ATOM   2052  NH1 ARG A 270      -1.778 -20.689   5.586  1.00 95.96           N  
ATOM   2053  NH2 ARG A 270      -3.519 -20.848   7.069  1.00 95.96           N  
ATOM   2054  CZ  ARG A 270      -2.893 -20.188   6.105  1.00 95.96           C  
ATOM   2055  N   SER A 271      -5.377 -17.557   0.721  1.00 95.09           N  
ATOM   2056  CA  SER A 271      -5.236 -18.509  -0.376  1.00 95.09           C  
ATOM   2057  C   SER A 271      -5.912 -17.996  -1.643  1.00 95.09           C  
ATOM   2058  CB  SER A 271      -5.824 -19.866   0.012  1.00 95.09           C  
ATOM   2059  O   SER A 271      -5.560 -18.406  -2.751  1.00 95.09           O  
ATOM   2060  OG  SER A 271      -5.084 -20.451   1.070  1.00 95.09           O  
ATOM   2061  N   TYR A 272      -6.861 -17.010  -1.472  1.00 95.33           N  
ATOM   2062  CA  TYR A 272      -7.663 -16.653  -2.637  1.00 95.33           C  
ATOM   2063  C   TYR A 272      -7.576 -15.158  -2.921  1.00 95.33           C  
ATOM   2064  CB  TYR A 272      -9.124 -17.061  -2.430  1.00 95.33           C  
ATOM   2065  O   TYR A 272      -7.983 -14.699  -3.991  1.00 95.33           O  
ATOM   2066  CG  TYR A 272      -9.366 -18.544  -2.572  1.00 95.33           C  
ATOM   2067  CD1 TYR A 272      -9.489 -19.132  -3.829  1.00 95.33           C  
ATOM   2068  CD2 TYR A 272      -9.474 -19.360  -1.451  1.00 95.33           C  
ATOM   2069  CE1 TYR A 272      -9.714 -20.498  -3.965  1.00 95.33           C  
ATOM   2070  CE2 TYR A 272      -9.699 -20.727  -1.575  1.00 95.33           C  
ATOM   2071  OH  TYR A 272     -10.039 -22.639  -2.963  1.00 95.33           O  
ATOM   2072  CZ  TYR A 272      -9.817 -21.286  -2.834  1.00 95.33           C  
ATOM   2073  N   ALA A 273      -7.033 -14.387  -1.982  1.00 96.33           N  
ATOM   2074  CA  ALA A 273      -7.012 -12.936  -2.147  1.00 96.33           C  
ATOM   2075  C   ALA A 273      -5.903 -12.508  -3.104  1.00 96.33           C  
ATOM   2076  CB  ALA A 273      -6.837 -12.249  -0.795  1.00 96.33           C  
ATOM   2077  O   ALA A 273      -4.724 -12.515  -2.742  1.00 96.33           O  
ATOM   2078  N   ASN A 274      -6.306 -12.081  -4.329  1.00 94.39           N  
ATOM   2079  CA  ASN A 274      -5.350 -11.708  -5.366  1.00 94.39           C  
ATOM   2080  C   ASN A 274      -4.467 -10.545  -4.923  1.00 94.39           C  
ATOM   2081  CB  ASN A 274      -6.077 -11.357  -6.666  1.00 94.39           C  
ATOM   2082  O   ASN A 274      -3.261 -10.543  -5.177  1.00 94.39           O  
ATOM   2083  CG  ASN A 274      -6.682 -12.572  -7.342  1.00 94.39           C  
ATOM   2084  ND2 ASN A 274      -7.668 -12.343  -8.201  1.00 94.39           N  
ATOM   2085  OD1 ASN A 274      -6.267 -13.707  -7.094  1.00 94.39           O  
ATOM   2086  N   GLY A 275      -5.140  -9.530  -4.302  1.00 94.93           N  
ATOM   2087  CA  GLY A 275      -4.395  -8.368  -3.844  1.00 94.93           C  
ATOM   2088  C   GLY A 275      -3.334  -8.707  -2.815  1.00 94.93           C  
ATOM   2089  O   GLY A 275      -2.411  -7.923  -2.586  1.00 94.93           O  
ATOM   2090  N   PHE A 276      -3.411  -9.840  -2.238  1.00 96.70           N  
ATOM   2091  CA  PHE A 276      -2.435 -10.357  -1.286  1.00 96.70           C  
ATOM   2092  C   PHE A 276      -1.442 -11.283  -1.978  1.00 96.70           C  
ATOM   2093  CB  PHE A 276      -3.137 -11.099  -0.144  1.00 96.70           C  
ATOM   2094  O   PHE A 276      -0.229 -11.136  -1.813  1.00 96.70           O  
ATOM   2095  CG  PHE A 276      -2.199 -11.865   0.749  1.00 96.70           C  
ATOM   2096  CD1 PHE A 276      -2.005 -13.230   0.570  1.00 96.70           C  
ATOM   2097  CD2 PHE A 276      -1.511 -11.221   1.768  1.00 96.70           C  
ATOM   2098  CE1 PHE A 276      -1.138 -13.941   1.396  1.00 96.70           C  
ATOM   2099  CE2 PHE A 276      -0.642 -11.925   2.597  1.00 96.70           C  
ATOM   2100  CZ  PHE A 276      -0.458 -13.285   2.410  1.00 96.70           C  
ATOM   2101  N   ILE A 277      -1.860 -12.179  -2.830  1.00 95.50           N  
ATOM   2102  CA  ILE A 277      -1.105 -13.290  -3.400  1.00 95.50           C  
ATOM   2103  C   ILE A 277      -0.070 -12.757  -4.388  1.00 95.50           C  
ATOM   2104  CB  ILE A 277      -2.036 -14.308  -4.095  1.00 95.50           C  
ATOM   2105  O   ILE A 277       1.084 -13.194  -4.384  1.00 95.50           O  
ATOM   2106  CG1 ILE A 277      -2.894 -15.042  -3.059  1.00 95.50           C  
ATOM   2107  CG2 ILE A 277      -1.222 -15.300  -4.932  1.00 95.50           C  
ATOM   2108  CD1 ILE A 277      -4.034 -15.853  -3.661  1.00 95.50           C  
ATOM   2109  N   PHE A 278      -0.456 -11.698  -5.117  1.00 95.24           N  
ATOM   2110  CA  PHE A 278       0.376 -11.291  -6.243  1.00 95.24           C  
ATOM   2111  C   PHE A 278       1.079  -9.971  -5.948  1.00 95.24           C  
ATOM   2112  CB  PHE A 278      -0.466 -11.163  -7.517  1.00 95.24           C  
ATOM   2113  O   PHE A 278       1.757  -9.415  -6.814  1.00 95.24           O  
ATOM   2114  CG  PHE A 278      -1.051 -12.467  -7.990  1.00 95.24           C  
ATOM   2115  CD1 PHE A 278      -0.237 -13.451  -8.539  1.00 95.24           C  
ATOM   2116  CD2 PHE A 278      -2.414 -12.708  -7.887  1.00 95.24           C  
ATOM   2117  CE1 PHE A 278      -0.776 -14.658  -8.978  1.00 95.24           C  
ATOM   2118  CE2 PHE A 278      -2.960 -13.911  -8.324  1.00 95.24           C  
ATOM   2119  CZ  PHE A 278      -2.139 -14.885  -8.870  1.00 95.24           C  
ATOM   2120  N   SER A 279       0.930  -9.527  -4.743  1.00 95.28           N  
ATOM   2121  CA  SER A 279       1.565  -8.273  -4.351  1.00 95.28           C  
ATOM   2122  C   SER A 279       2.876  -8.524  -3.612  1.00 95.28           C  
ATOM   2123  CB  SER A 279       0.625  -7.447  -3.473  1.00 95.28           C  
ATOM   2124  O   SER A 279       2.984  -9.476  -2.836  1.00 95.28           O  
ATOM   2125  OG  SER A 279       0.994  -6.078  -3.490  1.00 95.28           O  
ATOM   2126  N   THR A 280       3.857  -7.660  -3.870  1.00 94.86           N  
ATOM   2127  CA  THR A 280       5.083  -7.738  -3.083  1.00 94.86           C  
ATOM   2128  C   THR A 280       4.786  -7.542  -1.599  1.00 94.86           C  
ATOM   2129  CB  THR A 280       6.112  -6.690  -3.546  1.00 94.86           C  
ATOM   2130  O   THR A 280       3.961  -6.704  -1.231  1.00 94.86           O  
ATOM   2131  CG2 THR A 280       7.417  -6.820  -2.768  1.00 94.86           C  
ATOM   2132  OG1 THR A 280       6.380  -6.877  -4.941  1.00 94.86           O  
ATOM   2133  N   SER A 281       5.492  -8.305  -0.744  1.00 96.20           N  
ATOM   2134  CA  SER A 281       5.250  -8.295   0.695  1.00 96.20           C  
ATOM   2135  C   SER A 281       5.778  -7.016   1.336  1.00 96.20           C  
ATOM   2136  CB  SER A 281       5.899  -9.512   1.356  1.00 96.20           C  
ATOM   2137  O   SER A 281       6.624  -6.330   0.759  1.00 96.20           O  
ATOM   2138  OG  SER A 281       5.349 -10.714   0.847  1.00 96.20           O  
ATOM   2139  N   MET A 282       5.240  -6.758   2.558  1.00 96.68           N  
ATOM   2140  CA  MET A 282       5.701  -5.620   3.348  1.00 96.68           C  
ATOM   2141  C   MET A 282       7.163  -5.790   3.745  1.00 96.68           C  
ATOM   2142  CB  MET A 282       4.836  -5.447   4.597  1.00 96.68           C  
ATOM   2143  O   MET A 282       7.617  -6.907   3.997  1.00 96.68           O  
ATOM   2144  CG  MET A 282       3.459  -4.866   4.314  1.00 96.68           C  
ATOM   2145  SD  MET A 282       2.453  -4.671   5.836  1.00 96.68           S  
ATOM   2146  CE  MET A 282       3.413  -3.392   6.693  1.00 96.68           C  
ATOM   2147  N   SER A 283       7.933  -4.634   3.780  1.00 97.74           N  
ATOM   2148  CA  SER A 283       9.322  -4.617   4.225  1.00 97.74           C  
ATOM   2149  C   SER A 283       9.450  -5.122   5.659  1.00 97.74           C  
ATOM   2150  CB  SER A 283       9.903  -3.207   4.119  1.00 97.74           C  
ATOM   2151  O   SER A 283       8.652  -4.755   6.525  1.00 97.74           O  
ATOM   2152  OG  SER A 283      11.148  -3.124   4.791  1.00 97.74           O  
ATOM   2153  N   PRO A 284      10.453  -6.058   5.946  1.00 97.56           N  
ATOM   2154  CA  PRO A 284      10.680  -6.487   7.328  1.00 97.56           C  
ATOM   2155  C   PRO A 284      10.981  -5.320   8.266  1.00 97.56           C  
ATOM   2156  CB  PRO A 284      11.888  -7.421   7.213  1.00 97.56           C  
ATOM   2157  O   PRO A 284      10.741  -5.416   9.472  1.00 97.56           O  
ATOM   2158  CG  PRO A 284      12.515  -7.075   5.901  1.00 97.56           C  
ATOM   2159  CD  PRO A 284      11.433  -6.637   4.956  1.00 97.56           C  
ATOM   2160  N   VAL A 285      11.502  -4.207   7.721  1.00 98.25           N  
ATOM   2161  CA  VAL A 285      11.795  -3.009   8.501  1.00 98.25           C  
ATOM   2162  C   VAL A 285      10.493  -2.382   8.994  1.00 98.25           C  
ATOM   2163  CB  VAL A 285      12.605  -1.981   7.679  1.00 98.25           C  
ATOM   2164  O   VAL A 285      10.384  -1.999  10.161  1.00 98.25           O  
ATOM   2165  CG1 VAL A 285      12.820  -0.699   8.480  1.00 98.25           C  
ATOM   2166  CG2 VAL A 285      13.944  -2.578   7.250  1.00 98.25           C  
ATOM   2167  N   LEU A 286       9.502  -2.343   8.122  1.00 98.28           N  
ATOM   2168  CA  LEU A 286       8.195  -1.829   8.518  1.00 98.28           C  
ATOM   2169  C   LEU A 286       7.520  -2.769   9.512  1.00 98.28           C  
ATOM   2170  CB  LEU A 286       7.301  -1.638   7.290  1.00 98.28           C  
ATOM   2171  O   LEU A 286       6.899  -2.317  10.476  1.00 98.28           O  
ATOM   2172  CG  LEU A 286       7.746  -0.574   6.286  1.00 98.28           C  
ATOM   2173  CD1 LEU A 286       6.714  -0.431   5.172  1.00 98.28           C  
ATOM   2174  CD2 LEU A 286       7.973   0.761   6.986  1.00 98.28           C  
ATOM   2175  N   CYS A 287       7.638  -4.085   9.285  1.00 98.54           N  
ATOM   2176  CA  CYS A 287       7.051  -5.064  10.193  1.00 98.54           C  
ATOM   2177  C   CYS A 287       7.652  -4.943  11.588  1.00 98.54           C  
ATOM   2178  CB  CYS A 287       7.258  -6.481   9.660  1.00 98.54           C  
ATOM   2179  O   CYS A 287       6.932  -5.001  12.587  1.00 98.54           O  
ATOM   2180  SG  CYS A 287       6.329  -6.835   8.152  1.00 98.54           S  
ATOM   2181  N   ALA A 288       8.939  -4.716  11.629  1.00 98.61           N  
ATOM   2182  CA  ALA A 288       9.614  -4.562  12.916  1.00 98.61           C  
ATOM   2183  C   ALA A 288       9.129  -3.311  13.642  1.00 98.61           C  
ATOM   2184  CB  ALA A 288      11.127  -4.507  12.720  1.00 98.61           C  
ATOM   2185  O   ALA A 288       8.857  -3.349  14.845  1.00 98.61           O  
ATOM   2186  N   GLY A 289       9.059  -2.234  12.941  1.00 98.63           N  
ATOM   2187  CA  GLY A 289       8.531  -1.009  13.521  1.00 98.63           C  
ATOM   2188  C   GLY A 289       7.096  -1.143  13.994  1.00 98.63           C  
ATOM   2189  O   GLY A 289       6.755  -0.699  15.092  1.00 98.63           O  
ATOM   2190  N   ALA A 290       6.290  -1.787  13.151  1.00 98.69           N  
ATOM   2191  CA  ALA A 290       4.886  -1.988  13.500  1.00 98.69           C  
ATOM   2192  C   ALA A 290       4.750  -2.885  14.727  1.00 98.69           C  
ATOM   2193  CB  ALA A 290       4.125  -2.586  12.320  1.00 98.69           C  
ATOM   2194  O   ALA A 290       3.929  -2.621  15.609  1.00 98.69           O  
ATOM   2195  N   LEU A 291       5.511  -3.939  14.738  1.00 98.79           N  
ATOM   2196  CA  LEU A 291       5.503  -4.840  15.885  1.00 98.79           C  
ATOM   2197  C   LEU A 291       5.829  -4.087  17.171  1.00 98.79           C  
ATOM   2198  CB  LEU A 291       6.504  -5.980  15.679  1.00 98.79           C  
ATOM   2199  O   LEU A 291       5.118  -4.218  18.169  1.00 98.79           O  
ATOM   2200  CG  LEU A 291       6.643  -6.977  16.830  1.00 98.79           C  
ATOM   2201  CD1 LEU A 291       5.290  -7.602  17.156  1.00 98.79           C  
ATOM   2202  CD2 LEU A 291       7.666  -8.054  16.485  1.00 98.79           C  
ATOM   2203  N   ALA A 292       6.855  -3.255  17.135  1.00 98.70           N  
ATOM   2204  CA  ALA A 292       7.249  -2.463  18.298  1.00 98.70           C  
ATOM   2205  C   ALA A 292       6.157  -1.469  18.680  1.00 98.70           C  
ATOM   2206  CB  ALA A 292       8.560  -1.730  18.022  1.00 98.70           C  
ATOM   2207  O   ALA A 292       5.849  -1.300  19.862  1.00 98.70           O  
ATOM   2208  N   SER A 293       5.588  -0.856  17.697  1.00 98.64           N  
ATOM   2209  CA  SER A 293       4.541   0.135  17.926  1.00 98.64           C  
ATOM   2210  C   SER A 293       3.314  -0.498  18.575  1.00 98.64           C  
ATOM   2211  CB  SER A 293       4.143   0.809  16.613  1.00 98.64           C  
ATOM   2212  O   SER A 293       2.805   0.007  19.577  1.00 98.64           O  
ATOM   2213  OG  SER A 293       3.186   1.830  16.841  1.00 98.64           O  
ATOM   2214  N   VAL A 294       2.877  -1.602  18.041  1.00 98.59           N  
ATOM   2215  CA  VAL A 294       1.689  -2.281  18.547  1.00 98.59           C  
ATOM   2216  C   VAL A 294       1.909  -2.690  20.002  1.00 98.59           C  
ATOM   2217  CB  VAL A 294       1.335  -3.518  17.693  1.00 98.59           C  
ATOM   2218  O   VAL A 294       1.055  -2.446  20.858  1.00 98.59           O  
ATOM   2219  CG1 VAL A 294       0.273  -4.369  18.388  1.00 98.59           C  
ATOM   2220  CG2 VAL A 294       0.856  -3.089  16.307  1.00 98.59           C  
ATOM   2221  N   ARG A 295       3.041  -3.191  20.373  1.00 98.41           N  
ATOM   2222  CA  ARG A 295       3.344  -3.634  21.730  1.00 98.41           C  
ATOM   2223  C   ARG A 295       3.398  -2.452  22.692  1.00 98.41           C  
ATOM   2224  CB  ARG A 295       4.669  -4.398  21.763  1.00 98.41           C  
ATOM   2225  O   ARG A 295       2.843  -2.513  23.791  1.00 98.41           O  
ATOM   2226  CG  ARG A 295       4.579  -5.811  21.210  1.00 98.41           C  
ATOM   2227  CD  ARG A 295       5.935  -6.503  21.207  1.00 98.41           C  
ATOM   2228  NE  ARG A 295       5.815  -7.923  20.891  1.00 98.41           N  
ATOM   2229  NH1 ARG A 295       8.090  -8.291  20.728  1.00 98.41           N  
ATOM   2230  NH2 ARG A 295       6.618 -10.016  20.392  1.00 98.41           N  
ATOM   2231  CZ  ARG A 295       6.841  -8.741  20.671  1.00 98.41           C  
ATOM   2232  N   TYR A 296       4.033  -1.427  22.191  1.00 98.38           N  
ATOM   2233  CA  TYR A 296       4.190  -0.260  23.052  1.00 98.38           C  
ATOM   2234  C   TYR A 296       2.840   0.377  23.359  1.00 98.38           C  
ATOM   2235  CB  TYR A 296       5.117   0.770  22.399  1.00 98.38           C  
ATOM   2236  O   TYR A 296       2.527   0.655  24.519  1.00 98.38           O  
ATOM   2237  CG  TYR A 296       5.422   1.957  23.281  1.00 98.38           C  
ATOM   2238  CD1 TYR A 296       4.633   3.104  23.235  1.00 98.38           C  
ATOM   2239  CD2 TYR A 296       6.499   1.934  24.159  1.00 98.38           C  
ATOM   2240  CE1 TYR A 296       4.911   4.201  24.044  1.00 98.38           C  
ATOM   2241  CE2 TYR A 296       6.787   3.025  24.973  1.00 98.38           C  
ATOM   2242  OH  TYR A 296       6.269   5.235  25.711  1.00 98.38           O  
ATOM   2243  CZ  TYR A 296       5.988   4.152  24.908  1.00 98.38           C  
ATOM   2244  N   VAL A 297       2.105   0.594  22.271  1.00 97.80           N  
ATOM   2245  CA  VAL A 297       0.815   1.262  22.408  1.00 97.80           C  
ATOM   2246  C   VAL A 297      -0.110   0.424  23.289  1.00 97.80           C  
ATOM   2247  CB  VAL A 297       0.157   1.513  21.033  1.00 97.80           C  
ATOM   2248  O   VAL A 297      -0.887   0.968  24.077  1.00 97.80           O  
ATOM   2249  CG1 VAL A 297      -1.314   1.892  21.199  1.00 97.80           C  
ATOM   2250  CG2 VAL A 297       0.910   2.604  20.273  1.00 97.80           C  
ATOM   2251  N   GLN A 298      -0.044  -0.885  23.174  1.00 96.92           N  
ATOM   2252  CA  GLN A 298      -0.839  -1.793  23.995  1.00 96.92           C  
ATOM   2253  C   GLN A 298      -0.492  -1.642  25.474  1.00 96.92           C  
ATOM   2254  CB  GLN A 298      -0.630  -3.241  23.552  1.00 96.92           C  
ATOM   2255  O   GLN A 298      -1.379  -1.650  26.329  1.00 96.92           O  
ATOM   2256  CG  GLN A 298      -1.464  -4.249  24.331  1.00 96.92           C  
ATOM   2257  CD  GLN A 298      -1.226  -5.679  23.883  1.00 96.92           C  
ATOM   2258  NE2 GLN A 298      -1.717  -6.635  24.664  1.00 96.92           N  
ATOM   2259  OE1 GLN A 298      -0.606  -5.923  22.843  1.00 96.92           O  
ATOM   2260  N   ASP A 299       0.732  -1.409  25.838  1.00 96.80           N  
ATOM   2261  CA  ASP A 299       1.232  -1.451  27.209  1.00 96.80           C  
ATOM   2262  C   ASP A 299       1.263  -0.054  27.826  1.00 96.80           C  
ATOM   2263  CB  ASP A 299       2.627  -2.076  27.253  1.00 96.80           C  
ATOM   2264  O   ASP A 299       1.300   0.089  29.050  1.00 96.80           O  
ATOM   2265  CG  ASP A 299       2.620  -3.565  26.954  1.00 96.80           C  
ATOM   2266  OD1 ASP A 299       1.545  -4.198  27.037  1.00 96.80           O  
ATOM   2267  OD2 ASP A 299       3.699  -4.111  26.637  1.00 96.80           O  
ATOM   2268  N   HIS A 300       1.200   1.001  26.969  1.00 96.89           N  
ATOM   2269  CA  HIS A 300       1.367   2.363  27.465  1.00 96.89           C  
ATOM   2270  C   HIS A 300       0.219   3.259  27.011  1.00 96.89           C  
ATOM   2271  CB  HIS A 300       2.703   2.943  26.999  1.00 96.89           C  
ATOM   2272  O   HIS A 300       0.288   3.868  25.941  1.00 96.89           O  
ATOM   2273  CG  HIS A 300       3.893   2.185  27.495  1.00 96.89           C  
ATOM   2274  CD2 HIS A 300       4.725   2.419  28.537  1.00 96.89           C  
ATOM   2275  ND1 HIS A 300       4.344   1.031  26.891  1.00 96.89           N  
ATOM   2276  CE1 HIS A 300       5.406   0.587  27.543  1.00 96.89           C  
ATOM   2277  NE2 HIS A 300       5.657   1.411  28.546  1.00 96.89           N  
ATOM   2278  N   PRO A 301      -0.825   3.473  27.840  1.00 95.91           N  
ATOM   2279  CA  PRO A 301      -2.037   4.202  27.458  1.00 95.91           C  
ATOM   2280  C   PRO A 301      -1.875   5.716  27.572  1.00 95.91           C  
ATOM   2281  CB  PRO A 301      -3.084   3.689  28.449  1.00 95.91           C  
ATOM   2282  O   PRO A 301      -2.771   6.468  27.178  1.00 95.91           O  
ATOM   2283  CG  PRO A 301      -2.302   3.284  29.657  1.00 95.91           C  
ATOM   2284  CD  PRO A 301      -0.995   2.698  29.203  1.00 95.91           C  
ATOM   2285  N   GLU A 302      -0.773   6.268  28.086  1.00 96.16           N  
ATOM   2286  CA  GLU A 302      -0.578   7.676  28.415  1.00 96.16           C  
ATOM   2287  C   GLU A 302      -0.781   8.563  27.189  1.00 96.16           C  
ATOM   2288  CB  GLU A 302       0.817   7.903  29.003  1.00 96.16           C  
ATOM   2289  O   GLU A 302      -1.419   9.614  27.276  1.00 96.16           O  
ATOM   2290  CG  GLU A 302       1.071   7.142  30.296  1.00 96.16           C  
ATOM   2291  CD  GLU A 302       1.537   5.712  30.068  1.00 96.16           C  
ATOM   2292  OE1 GLU A 302       1.856   5.014  31.057  1.00 96.16           O  
ATOM   2293  OE2 GLU A 302       1.583   5.288  28.892  1.00 96.16           O  
ATOM   2294  N   ALA A 303      -0.207   8.165  26.081  1.00 95.71           N  
ATOM   2295  CA  ALA A 303      -0.321   8.973  24.870  1.00 95.71           C  
ATOM   2296  C   ALA A 303      -1.775   9.082  24.418  1.00 95.71           C  
ATOM   2297  CB  ALA A 303       0.536   8.383  23.753  1.00 95.71           C  
ATOM   2298  O   ALA A 303      -2.217  10.145  23.978  1.00 95.71           O  
ATOM   2299  N   ARG A 304      -2.531   8.052  24.584  1.00 95.80           N  
ATOM   2300  CA  ARG A 304      -3.948   8.061  24.236  1.00 95.80           C  
ATOM   2301  C   ARG A 304      -4.729   9.004  25.144  1.00 95.80           C  
ATOM   2302  CB  ARG A 304      -4.532   6.649  24.320  1.00 95.80           C  
ATOM   2303  O   ARG A 304      -5.553   9.790  24.671  1.00 95.80           O  
ATOM   2304  CG  ARG A 304      -4.001   5.698  23.259  1.00 95.80           C  
ATOM   2305  CD  ARG A 304      -4.853   4.441  23.151  1.00 95.80           C  
ATOM   2306  NE  ARG A 304      -4.921   3.725  24.421  1.00 95.80           N  
ATOM   2307  NH1 ARG A 304      -2.965   2.539  24.094  1.00 95.80           N  
ATOM   2308  NH2 ARG A 304      -4.183   2.245  26.014  1.00 95.80           N  
ATOM   2309  CZ  ARG A 304      -4.023   2.838  24.840  1.00 95.80           C  
ATOM   2310  N   SER A 305      -4.440   8.858  26.468  1.00 96.65           N  
ATOM   2311  CA  SER A 305      -5.120   9.736  27.414  1.00 96.65           C  
ATOM   2312  C   SER A 305      -4.847  11.203  27.102  1.00 96.65           C  
ATOM   2313  CB  SER A 305      -4.685   9.422  28.846  1.00 96.65           C  
ATOM   2314  O   SER A 305      -5.763  12.028  27.117  1.00 96.65           O  
ATOM   2315  OG  SER A 305      -5.058   8.103  29.207  1.00 96.65           O  
ATOM   2316  N   ARG A 306      -3.642  11.495  26.838  1.00 97.40           N  
ATOM   2317  CA  ARG A 306      -3.258  12.861  26.498  1.00 97.40           C  
ATOM   2318  C   ARG A 306      -3.928  13.313  25.205  1.00 97.40           C  
ATOM   2319  CB  ARG A 306      -1.738  12.976  26.368  1.00 97.40           C  
ATOM   2320  O   ARG A 306      -4.390  14.451  25.103  1.00 97.40           O  
ATOM   2321  CG  ARG A 306      -1.258  14.357  25.951  1.00 97.40           C  
ATOM   2322  CD  ARG A 306      -1.583  15.409  27.002  1.00 97.40           C  
ATOM   2323  NE  ARG A 306      -1.029  16.713  26.649  1.00 97.40           N  
ATOM   2324  NH1 ARG A 306      -2.321  17.899  28.153  1.00 97.40           N  
ATOM   2325  NH2 ARG A 306      -0.822  18.995  26.808  1.00 97.40           N  
ATOM   2326  CZ  ARG A 306      -1.392  17.866  27.204  1.00 97.40           C  
ATOM   2327  N   MET A 307      -3.955  12.523  24.254  1.00 97.70           N  
ATOM   2328  CA  MET A 307      -4.606  12.859  22.991  1.00 97.70           C  
ATOM   2329  C   MET A 307      -6.053  13.282  23.220  1.00 97.70           C  
ATOM   2330  CB  MET A 307      -4.553  11.673  22.027  1.00 97.70           C  
ATOM   2331  O   MET A 307      -6.493  14.309  22.701  1.00 97.70           O  
ATOM   2332  CG  MET A 307      -5.211  11.945  20.684  1.00 97.70           C  
ATOM   2333  SD  MET A 307      -5.472  10.415  19.705  1.00 97.70           S  
ATOM   2334  CE  MET A 307      -6.770   9.620  20.695  1.00 97.70           C  
ATOM   2335  N   PHE A 308      -6.784  12.464  23.976  1.00 97.37           N  
ATOM   2336  CA  PHE A 308      -8.193  12.768  24.192  1.00 97.37           C  
ATOM   2337  C   PHE A 308      -8.353  14.034  25.025  1.00 97.37           C  
ATOM   2338  CB  PHE A 308      -8.898  11.594  24.880  1.00 97.37           C  
ATOM   2339  O   PHE A 308      -9.348  14.749  24.893  1.00 97.37           O  
ATOM   2340  CG  PHE A 308      -9.293  10.488  23.939  1.00 97.37           C  
ATOM   2341  CD1 PHE A 308     -10.300  10.679  23.002  1.00 97.37           C  
ATOM   2342  CD2 PHE A 308      -8.655   9.255  23.993  1.00 97.37           C  
ATOM   2343  CE1 PHE A 308     -10.668   9.657  22.130  1.00 97.37           C  
ATOM   2344  CE2 PHE A 308      -9.017   8.228  23.125  1.00 97.37           C  
ATOM   2345  CZ  PHE A 308     -10.024   8.431  22.195  1.00 97.37           C  
ATOM   2346  N   GLU A 309      -7.379  14.354  25.946  1.00 97.50           N  
ATOM   2347  CA  GLU A 309      -7.377  15.640  26.636  1.00 97.50           C  
ATOM   2348  C   GLU A 309      -7.271  16.797  25.646  1.00 97.50           C  
ATOM   2349  CB  GLU A 309      -6.229  15.706  27.647  1.00 97.50           C  
ATOM   2350  O   GLU A 309      -8.003  17.783  25.755  1.00 97.50           O  
ATOM   2351  CG  GLU A 309      -6.406  14.778  28.840  1.00 97.50           C  
ATOM   2352  CD  GLU A 309      -5.184  14.721  29.743  1.00 97.50           C  
ATOM   2353  OE1 GLU A 309      -5.146  13.868  30.659  1.00 97.50           O  
ATOM   2354  OE2 GLU A 309      -4.258  15.535  29.532  1.00 97.50           O  
ATOM   2355  N   VAL A 310      -6.388  16.683  24.703  1.00 98.08           N  
ATOM   2356  CA  VAL A 310      -6.185  17.721  23.698  1.00 98.08           C  
ATOM   2357  C   VAL A 310      -7.420  17.826  22.806  1.00 98.08           C  
ATOM   2358  CB  VAL A 310      -4.930  17.443  22.840  1.00 98.08           C  
ATOM   2359  O   VAL A 310      -7.859  18.929  22.469  1.00 98.08           O  
ATOM   2360  CG1 VAL A 310      -4.793  18.485  21.731  1.00 98.08           C  
ATOM   2361  CG2 VAL A 310      -3.679  17.424  23.716  1.00 98.08           C  
ATOM   2362  N   VAL A 311      -7.991  16.676  22.437  1.00 97.65           N  
ATOM   2363  CA  VAL A 311      -9.201  16.658  21.622  1.00 97.65           C  
ATOM   2364  C   VAL A 311     -10.312  17.432  22.329  1.00 97.65           C  
ATOM   2365  CB  VAL A 311      -9.664  15.213  21.326  1.00 97.65           C  
ATOM   2366  O   VAL A 311     -10.983  18.265  21.716  1.00 97.65           O  
ATOM   2367  CG1 VAL A 311     -11.079  15.207  20.750  1.00 97.65           C  
ATOM   2368  CG2 VAL A 311      -8.691  14.528  20.368  1.00 97.65           C  
ATOM   2369  N   ASP A 312     -10.481  17.191  23.635  1.00 96.57           N  
ATOM   2370  CA  ASP A 312     -11.510  17.864  24.422  1.00 96.57           C  
ATOM   2371  C   ASP A 312     -11.277  19.372  24.456  1.00 96.57           C  
ATOM   2372  CB  ASP A 312     -11.547  17.305  25.846  1.00 96.57           C  
ATOM   2373  O   ASP A 312     -12.221  20.154  24.329  1.00 96.57           O  
ATOM   2374  CG  ASP A 312     -12.116  15.899  25.917  1.00 96.57           C  
ATOM   2375  OD1 ASP A 312     -12.801  15.469  24.964  1.00 96.57           O  
ATOM   2376  OD2 ASP A 312     -11.878  15.215  26.936  1.00 96.57           O  
ATOM   2377  N   LYS A 313     -10.070  19.762  24.565  1.00 97.08           N  
ATOM   2378  CA  LYS A 313      -9.735  21.182  24.591  1.00 97.08           C  
ATOM   2379  C   LYS A 313     -10.044  21.846  23.252  1.00 97.08           C  
ATOM   2380  CB  LYS A 313      -8.260  21.379  24.945  1.00 97.08           C  
ATOM   2381  O   LYS A 313     -10.593  22.948  23.212  1.00 97.08           O  
ATOM   2382  CG  LYS A 313      -7.932  21.110  26.407  1.00 97.08           C  
ATOM   2383  CD  LYS A 313      -6.452  21.319  26.696  1.00 97.08           C  
ATOM   2384  CE  LYS A 313      -6.119  21.029  28.153  1.00 97.08           C  
ATOM   2385  NZ  LYS A 313      -4.658  21.174  28.427  1.00 97.08           N  
ATOM   2386  N   VAL A 314      -9.643  21.207  22.203  1.00 97.52           N  
ATOM   2387  CA  VAL A 314      -9.906  21.739  20.870  1.00 97.52           C  
ATOM   2388  C   VAL A 314     -11.411  21.868  20.652  1.00 97.52           C  
ATOM   2389  CB  VAL A 314      -9.282  20.849  19.771  1.00 97.52           C  
ATOM   2390  O   VAL A 314     -11.891  22.904  20.186  1.00 97.52           O  
ATOM   2391  CG1 VAL A 314      -9.816  21.238  18.394  1.00 97.52           C  
ATOM   2392  CG2 VAL A 314      -7.758  20.950  19.805  1.00 97.52           C  
ATOM   2393  N   LYS A 315     -12.162  20.808  20.967  1.00 96.12           N  
ATOM   2394  CA  LYS A 315     -13.613  20.848  20.805  1.00 96.12           C  
ATOM   2395  C   LYS A 315     -14.228  21.968  21.640  1.00 96.12           C  
ATOM   2396  CB  LYS A 315     -14.234  19.505  21.191  1.00 96.12           C  
ATOM   2397  O   LYS A 315     -15.127  22.673  21.177  1.00 96.12           O  
ATOM   2398  CG  LYS A 315     -13.973  18.392  20.187  1.00 96.12           C  
ATOM   2399  CD  LYS A 315     -14.627  17.086  20.618  1.00 96.12           C  
ATOM   2400  CE  LYS A 315     -14.510  16.017  19.539  1.00 96.12           C  
ATOM   2401  NZ  LYS A 315     -15.136  14.730  19.964  1.00 96.12           N  
ATOM   2402  N   GLU A 316     -13.770  22.150  22.885  1.00 94.72           N  
ATOM   2403  CA  GLU A 316     -14.268  23.195  23.775  1.00 94.72           C  
ATOM   2404  C   GLU A 316     -14.001  24.583  23.200  1.00 94.72           C  
ATOM   2405  CB  GLU A 316     -13.632  23.069  25.161  1.00 94.72           C  
ATOM   2406  O   GLU A 316     -14.890  25.436  23.185  1.00 94.72           O  
ATOM   2407  CG  GLU A 316     -14.152  24.081  26.171  1.00 94.72           C  
ATOM   2408  CD  GLU A 316     -13.531  23.928  27.550  1.00 94.72           C  
ATOM   2409  OE1 GLU A 316     -13.977  24.615  28.497  1.00 94.72           O  
ATOM   2410  OE2 GLU A 316     -12.590  23.114  27.685  1.00 94.72           O  
ATOM   2411  N   GLN A 317     -12.839  24.766  22.662  1.00 95.57           N  
ATOM   2412  CA  GLN A 317     -12.473  26.072  22.124  1.00 95.57           C  
ATOM   2413  C   GLN A 317     -13.257  26.382  20.852  1.00 95.57           C  
ATOM   2414  CB  GLN A 317     -10.971  26.135  21.842  1.00 95.57           C  
ATOM   2415  O   GLN A 317     -13.691  27.517  20.645  1.00 95.57           O  
ATOM   2416  CG  GLN A 317     -10.109  26.130  23.098  1.00 95.57           C  
ATOM   2417  CD  GLN A 317      -9.698  27.524  23.533  1.00 95.57           C  
ATOM   2418  NE2 GLN A 317      -9.384  27.676  24.815  1.00 95.57           N  
ATOM   2419  OE1 GLN A 317      -9.662  28.456  22.724  1.00 95.57           O  
ATOM   2420  N   LEU A 318     -13.387  25.416  20.050  1.00 95.37           N  
ATOM   2421  CA  LEU A 318     -14.157  25.629  18.830  1.00 95.37           C  
ATOM   2422  C   LEU A 318     -15.625  25.891  19.153  1.00 95.37           C  
ATOM   2423  CB  LEU A 318     -14.035  24.419  17.900  1.00 95.37           C  
ATOM   2424  O   LEU A 318     -16.276  26.700  18.488  1.00 95.37           O  
ATOM   2425  CG  LEU A 318     -12.647  24.149  17.318  1.00 95.37           C  
ATOM   2426  CD1 LEU A 318     -12.692  22.953  16.373  1.00 95.37           C  
ATOM   2427  CD2 LEU A 318     -12.118  25.385  16.599  1.00 95.37           C  
ATOM   2428  N   ALA A 319     -16.172  25.208  20.166  1.00 92.82           N  
ATOM   2429  CA  ALA A 319     -17.551  25.419  20.600  1.00 92.82           C  
ATOM   2430  C   ALA A 319     -17.746  26.833  21.140  1.00 92.82           C  
ATOM   2431  CB  ALA A 319     -17.939  24.391  21.660  1.00 92.82           C  
ATOM   2432  O   ALA A 319     -18.769  27.470  20.876  1.00 92.82           O  
ATOM   2433  N   GLN A 320     -16.815  27.400  21.832  1.00 92.00           N  
ATOM   2434  CA  GLN A 320     -16.867  28.738  22.412  1.00 92.00           C  
ATOM   2435  C   GLN A 320     -16.952  29.806  21.325  1.00 92.00           C  
ATOM   2436  CB  GLN A 320     -15.646  28.987  23.299  1.00 92.00           C  
ATOM   2437  O   GLN A 320     -17.561  30.859  21.528  1.00 92.00           O  
ATOM   2438  CG  GLN A 320     -15.685  28.238  24.624  1.00 92.00           C  
ATOM   2439  CD  GLN A 320     -14.403  28.390  25.422  1.00 92.00           C  
ATOM   2440  NE2 GLN A 320     -14.364  27.781  26.602  1.00 92.00           N  
ATOM   2441  OE1 GLN A 320     -13.456  29.048  24.980  1.00 92.00           O  
ATOM   2442  N   GLU A 321     -16.417  29.519  20.112  1.00 91.32           N  
ATOM   2443  CA  GLU A 321     -16.402  30.475  19.009  1.00 91.32           C  
ATOM   2444  C   GLU A 321     -17.575  30.242  18.060  1.00 91.32           C  
ATOM   2445  CB  GLU A 321     -15.080  30.390  18.242  1.00 91.32           C  
ATOM   2446  O   GLU A 321     -17.660  30.871  17.004  1.00 91.32           O  
ATOM   2447  CG  GLU A 321     -13.879  30.893  19.029  1.00 91.32           C  
ATOM   2448  CD  GLU A 321     -13.862  32.404  19.198  1.00 91.32           C  
ATOM   2449  OE1 GLU A 321     -13.180  32.904  20.122  1.00 91.32           O  
ATOM   2450  OE2 GLU A 321     -14.537  33.093  18.402  1.00 91.32           O  
ATOM   2451  N   ASN A 322     -18.438  29.325  18.384  1.00 91.77           N  
ATOM   2452  CA  ASN A 322     -19.641  29.013  17.620  1.00 91.77           C  
ATOM   2453  C   ASN A 322     -19.300  28.502  16.223  1.00 91.77           C  
ATOM   2454  CB  ASN A 322     -20.553  30.238  17.530  1.00 91.77           C  
ATOM   2455  O   ASN A 322     -19.941  28.887  15.243  1.00 91.77           O  
ATOM   2456  CG  ASN A 322     -21.218  30.570  18.851  1.00 91.77           C  
ATOM   2457  ND2 ASN A 322     -21.455  31.854  19.090  1.00 91.77           N  
ATOM   2458  OD1 ASN A 322     -21.516  29.679  19.651  1.00 91.77           O  
ATOM   2459  N   PHE A 323     -18.124  27.813  16.087  1.00 95.00           N  
ATOM   2460  CA  PHE A 323     -17.830  27.138  14.828  1.00 95.00           C  
ATOM   2461  C   PHE A 323     -18.820  26.008  14.575  1.00 95.00           C  
ATOM   2462  CB  PHE A 323     -16.399  26.591  14.832  1.00 95.00           C  
ATOM   2463  O   PHE A 323     -19.349  25.416  15.519  1.00 95.00           O  
ATOM   2464  CG  PHE A 323     -15.341  27.658  14.732  1.00 95.00           C  
ATOM   2465  CD1 PHE A 323     -15.179  28.387  13.560  1.00 95.00           C  
ATOM   2466  CD2 PHE A 323     -14.510  27.931  15.810  1.00 95.00           C  
ATOM   2467  CE1 PHE A 323     -14.201  29.374  13.465  1.00 95.00           C  
ATOM   2468  CE2 PHE A 323     -13.530  28.916  15.722  1.00 95.00           C  
ATOM   2469  CZ  PHE A 323     -13.377  29.636  14.548  1.00 95.00           C  
ATOM   2470  N   ASN A 324     -19.161  25.712  13.335  1.00 95.15           N  
ATOM   2471  CA  ASN A 324     -20.030  24.607  12.941  1.00 95.15           C  
ATOM   2472  C   ASN A 324     -19.300  23.269  13.009  1.00 95.15           C  
ATOM   2473  CB  ASN A 324     -20.587  24.838  11.534  1.00 95.15           C  
ATOM   2474  O   ASN A 324     -18.986  22.675  11.975  1.00 95.15           O  
ATOM   2475  CG  ASN A 324     -21.653  23.829  11.156  1.00 95.15           C  
ATOM   2476  ND2 ASN A 324     -22.020  23.805   9.880  1.00 95.15           N  
ATOM   2477  OD1 ASN A 324     -22.144  23.079  12.003  1.00 95.15           O  
ATOM   2478  N   VAL A 325     -18.994  22.837  14.202  1.00 94.65           N  
ATOM   2479  CA  VAL A 325     -18.315  21.567  14.439  1.00 94.65           C  
ATOM   2480  C   VAL A 325     -19.346  20.458  14.634  1.00 94.65           C  
ATOM   2481  CB  VAL A 325     -17.378  21.645  15.665  1.00 94.65           C  
ATOM   2482  O   VAL A 325     -20.315  20.625  15.379  1.00 94.65           O  
ATOM   2483  CG1 VAL A 325     -16.702  20.298  15.914  1.00 94.65           C  
ATOM   2484  CG2 VAL A 325     -16.333  22.742  15.468  1.00 94.65           C  
ATOM   2485  N   MET A 326     -19.216  19.405  13.969  1.00 92.12           N  
ATOM   2486  CA  MET A 326     -20.110  18.266  14.156  1.00 92.12           C  
ATOM   2487  C   MET A 326     -19.923  17.649  15.539  1.00 92.12           C  
ATOM   2488  CB  MET A 326     -19.870  17.210  13.076  1.00 92.12           C  
ATOM   2489  O   MET A 326     -18.795  17.514  16.015  1.00 92.12           O  
ATOM   2490  CG  MET A 326     -20.334  17.634  11.691  1.00 92.12           C  
ATOM   2491  SD  MET A 326     -20.182  16.285  10.456  1.00 92.12           S  
ATOM   2492  CE  MET A 326     -21.603  15.260  10.926  1.00 92.12           C  
ATOM   2493  N   PRO A 327     -21.062  17.388  16.154  1.00 86.60           N  
ATOM   2494  CA  PRO A 327     -20.926  16.721  17.452  1.00 86.60           C  
ATOM   2495  C   PRO A 327     -20.346  15.313  17.334  1.00 86.60           C  
ATOM   2496  CB  PRO A 327     -22.363  16.678  17.978  1.00 86.60           C  
ATOM   2497  O   PRO A 327     -20.531  14.649  16.311  1.00 86.60           O  
ATOM   2498  CG  PRO A 327     -23.220  16.757  16.756  1.00 86.60           C  
ATOM   2499  CD  PRO A 327     -22.455  17.476  15.683  1.00 86.60           C  
ATOM   2500  N   GLY A 328     -19.379  14.965  18.134  1.00 82.73           N  
ATOM   2501  CA  GLY A 328     -18.857  13.608  18.132  1.00 82.73           C  
ATOM   2502  C   GLY A 328     -18.054  13.277  19.376  1.00 82.73           C  
ATOM   2503  O   GLY A 328     -17.688  14.171  20.142  1.00 82.73           O  
ATOM   2504  N   ASN A 329     -17.980  11.955  19.634  1.00 85.47           N  
ATOM   2505  CA  ASN A 329     -17.294  11.519  20.846  1.00 85.47           C  
ATOM   2506  C   ASN A 329     -15.981  10.812  20.524  1.00 85.47           C  
ATOM   2507  CB  ASN A 329     -18.199  10.607  21.677  1.00 85.47           C  
ATOM   2508  O   ASN A 329     -15.542   9.938  21.273  1.00 85.47           O  
ATOM   2509  CG  ASN A 329     -18.617   9.359  20.925  1.00 85.47           C  
ATOM   2510  ND2 ASN A 329     -19.398   8.506  21.579  1.00 85.47           N  
ATOM   2511  OD1 ASN A 329     -18.242   9.162  19.766  1.00 85.47           O  
ATOM   2512  N   THR A 330     -15.410  11.206  19.419  1.00 96.74           N  
ATOM   2513  CA  THR A 330     -14.142  10.593  19.040  1.00 96.74           C  
ATOM   2514  C   THR A 330     -13.077  11.658  18.798  1.00 96.74           C  
ATOM   2515  CB  THR A 330     -14.297   9.723  17.778  1.00 96.74           C  
ATOM   2516  O   THR A 330     -13.302  12.840  19.065  1.00 96.74           O  
ATOM   2517  CG2 THR A 330     -15.483   8.772  17.909  1.00 96.74           C  
ATOM   2518  OG1 THR A 330     -14.502  10.571  16.642  1.00 96.74           O  
ATOM   2519  N   HIS A 331     -11.906  11.255  18.329  1.00 97.04           N  
ATOM   2520  CA  HIS A 331     -10.755  12.129  18.133  1.00 97.04           C  
ATOM   2521  C   HIS A 331     -10.852  12.877  16.807  1.00 97.04           C  
ATOM   2522  CB  HIS A 331      -9.455  11.325  18.188  1.00 97.04           C  
ATOM   2523  O   HIS A 331     -10.050  13.774  16.535  1.00 97.04           O  
ATOM   2524  CG  HIS A 331      -9.353  10.276  17.127  1.00 97.04           C  
ATOM   2525  CD2 HIS A 331      -8.619  10.230  15.990  1.00 97.04           C  
ATOM   2526  ND1 HIS A 331     -10.068   9.099  17.173  1.00 97.04           N  
ATOM   2527  CE1 HIS A 331      -9.777   8.372  16.107  1.00 97.04           C  
ATOM   2528  NE2 HIS A 331      -8.900   9.036  15.373  1.00 97.04           N  
ATOM   2529  N   ILE A 332     -11.790  12.580  15.964  1.00 97.14           N  
ATOM   2530  CA  ILE A 332     -12.010  13.238  14.681  1.00 97.14           C  
ATOM   2531  C   ILE A 332     -12.936  14.438  14.869  1.00 97.14           C  
ATOM   2532  CB  ILE A 332     -12.601  12.263  13.639  1.00 97.14           C  
ATOM   2533  O   ILE A 332     -14.068  14.289  15.335  1.00 97.14           O  
ATOM   2534  CG1 ILE A 332     -11.615  11.123  13.355  1.00 97.14           C  
ATOM   2535  CG2 ILE A 332     -12.966  13.005  12.350  1.00 97.14           C  
ATOM   2536  CD1 ILE A 332     -12.156  10.058  12.410  1.00 97.14           C  
ATOM   2537  N   VAL A 333     -12.488  15.673  14.486  1.00 97.39           N  
ATOM   2538  CA  VAL A 333     -13.222  16.916  14.700  1.00 97.39           C  
ATOM   2539  C   VAL A 333     -13.532  17.571  13.356  1.00 97.39           C  
ATOM   2540  CB  VAL A 333     -12.433  17.893  15.600  1.00 97.39           C  
ATOM   2541  O   VAL A 333     -12.701  18.298  12.807  1.00 97.39           O  
ATOM   2542  CG1 VAL A 333     -13.267  19.135  15.910  1.00 97.39           C  
ATOM   2543  CG2 VAL A 333     -12.002  17.199  16.891  1.00 97.39           C  
ATOM   2544  N   PRO A 334     -14.741  17.263  12.821  1.00 96.92           N  
ATOM   2545  CA  PRO A 334     -15.116  17.841  11.528  1.00 96.92           C  
ATOM   2546  C   PRO A 334     -15.687  19.251  11.656  1.00 96.92           C  
ATOM   2547  CB  PRO A 334     -16.175  16.869  11.002  1.00 96.92           C  
ATOM   2548  O   PRO A 334     -16.658  19.464  12.386  1.00 96.92           O  
ATOM   2549  CG  PRO A 334     -16.743  16.224  12.224  1.00 96.92           C  
ATOM   2550  CD  PRO A 334     -15.708  16.267  13.311  1.00 96.92           C  
ATOM   2551  N   LEU A 335     -15.054  20.159  10.968  1.00 97.23           N  
ATOM   2552  CA  LEU A 335     -15.558  21.523  10.854  1.00 97.23           C  
ATOM   2553  C   LEU A 335     -16.242  21.739   9.508  1.00 97.23           C  
ATOM   2554  CB  LEU A 335     -14.419  22.531  11.029  1.00 97.23           C  
ATOM   2555  O   LEU A 335     -15.577  21.797   8.471  1.00 97.23           O  
ATOM   2556  CG  LEU A 335     -14.797  24.009  10.912  1.00 97.23           C  
ATOM   2557  CD1 LEU A 335     -15.707  24.416  12.066  1.00 97.23           C  
ATOM   2558  CD2 LEU A 335     -13.547  24.880  10.876  1.00 97.23           C  
ATOM   2559  N   ILE A 336     -17.622  21.960   9.553  1.00 97.46           N  
ATOM   2560  CA  ILE A 336     -18.426  22.017   8.338  1.00 97.46           C  
ATOM   2561  C   ILE A 336     -18.288  23.394   7.692  1.00 97.46           C  
ATOM   2562  CB  ILE A 336     -19.912  21.708   8.628  1.00 97.46           C  
ATOM   2563  O   ILE A 336     -18.507  24.417   8.344  1.00 97.46           O  
ATOM   2564  CG1 ILE A 336     -20.050  20.347   9.319  1.00 97.46           C  
ATOM   2565  CG2 ILE A 336     -20.735  21.752   7.337  1.00 97.46           C  
ATOM   2566  CD1 ILE A 336     -19.506  19.181   8.505  1.00 97.46           C  
ATOM   2567  N   ILE A 337     -17.895  23.350   6.367  1.00 97.32           N  
ATOM   2568  CA  ILE A 337     -17.818  24.571   5.574  1.00 97.32           C  
ATOM   2569  C   ILE A 337     -19.013  24.647   4.626  1.00 97.32           C  
ATOM   2570  CB  ILE A 337     -16.496  24.645   4.776  1.00 97.32           C  
ATOM   2571  O   ILE A 337     -19.630  25.705   4.478  1.00 97.32           O  
ATOM   2572  CG1 ILE A 337     -15.295  24.573   5.726  1.00 97.32           C  
ATOM   2573  CG2 ILE A 337     -16.448  25.919   3.928  1.00 97.32           C  
ATOM   2574  CD1 ILE A 337     -15.262  25.682   6.769  1.00 97.32           C  
ATOM   2575  N   GLY A 338     -19.345  23.504   3.951  1.00 97.24           N  
ATOM   2576  CA  GLY A 338     -20.592  23.378   3.215  1.00 97.24           C  
ATOM   2577  C   GLY A 338     -20.438  23.645   1.730  1.00 97.24           C  
ATOM   2578  O   GLY A 338     -21.398  23.511   0.967  1.00 97.24           O  
ATOM   2579  N   ASN A 339     -19.253  24.046   1.314  1.00 97.27           N  
ATOM   2580  CA  ASN A 339     -18.956  24.335  -0.085  1.00 97.27           C  
ATOM   2581  C   ASN A 339     -17.516  23.974  -0.438  1.00 97.27           C  
ATOM   2582  CB  ASN A 339     -19.225  25.809  -0.397  1.00 97.27           C  
ATOM   2583  O   ASN A 339     -16.578  24.435   0.215  1.00 97.27           O  
ATOM   2584  CG  ASN A 339     -18.946  26.159  -1.846  1.00 97.27           C  
ATOM   2585  ND2 ASN A 339     -20.000  26.245  -2.649  1.00 97.27           N  
ATOM   2586  OD1 ASN A 339     -17.793  26.351  -2.240  1.00 97.27           O  
ATOM   2587  N   ALA A 340     -17.332  23.223  -1.485  1.00 96.65           N  
ATOM   2588  CA  ALA A 340     -16.025  22.678  -1.843  1.00 96.65           C  
ATOM   2589  C   ALA A 340     -15.040  23.794  -2.180  1.00 96.65           C  
ATOM   2590  CB  ALA A 340     -16.154  21.713  -3.019  1.00 96.65           C  
ATOM   2591  O   ALA A 340     -13.885  23.763  -1.748  1.00 96.65           O  
ATOM   2592  N   VAL A 341     -15.480  24.787  -2.949  1.00 96.30           N  
ATOM   2593  CA  VAL A 341     -14.606  25.875  -3.375  1.00 96.30           C  
ATOM   2594  C   VAL A 341     -14.199  26.715  -2.166  1.00 96.30           C  
ATOM   2595  CB  VAL A 341     -15.287  26.767  -4.438  1.00 96.30           C  
ATOM   2596  O   VAL A 341     -13.017  27.015  -1.981  1.00 96.30           O  
ATOM   2597  CG1 VAL A 341     -14.428  27.992  -4.745  1.00 96.30           C  
ATOM   2598  CG2 VAL A 341     -15.556  25.966  -5.711  1.00 96.30           C  
ATOM   2599  N   ARG A 342     -15.146  27.040  -1.350  1.00 97.06           N  
ATOM   2600  CA  ARG A 342     -14.866  27.842  -0.163  1.00 97.06           C  
ATOM   2601  C   ARG A 342     -14.009  27.067   0.832  1.00 97.06           C  
ATOM   2602  CB  ARG A 342     -16.169  28.288   0.505  1.00 97.06           C  
ATOM   2603  O   ARG A 342     -13.123  27.637   1.472  1.00 97.06           O  
ATOM   2604  CG  ARG A 342     -16.959  29.304  -0.305  1.00 97.06           C  
ATOM   2605  CD  ARG A 342     -18.217  29.753   0.427  1.00 97.06           C  
ATOM   2606  NE  ARG A 342     -18.928  30.792  -0.312  1.00 97.06           N  
ATOM   2607  NH1 ARG A 342     -20.771  30.810   1.081  1.00 97.06           N  
ATOM   2608  NH2 ARG A 342     -20.681  32.217  -0.727  1.00 97.06           N  
ATOM   2609  CZ  ARG A 342     -20.125  31.271   0.016  1.00 97.06           C  
ATOM   2610  N   CYS A 343     -14.290  25.815   0.966  1.00 97.36           N  
ATOM   2611  CA  CYS A 343     -13.498  24.970   1.853  1.00 97.36           C  
ATOM   2612  C   CYS A 343     -12.030  24.975   1.445  1.00 97.36           C  
ATOM   2613  CB  CYS A 343     -14.034  23.539   1.850  1.00 97.36           C  
ATOM   2614  O   CYS A 343     -11.146  25.116   2.291  1.00 97.36           O  
ATOM   2615  SG  CYS A 343     -13.364  22.508   3.172  1.00 97.36           S  
ATOM   2616  N   LYS A 344     -11.816  24.821   0.165  1.00 96.20           N  
ATOM   2617  CA  LYS A 344     -10.457  24.890  -0.364  1.00 96.20           C  
ATOM   2618  C   LYS A 344      -9.826  26.251  -0.085  1.00 96.20           C  
ATOM   2619  CB  LYS A 344     -10.451  24.608  -1.868  1.00 96.20           C  
ATOM   2620  O   LYS A 344      -8.658  26.333   0.301  1.00 96.20           O  
ATOM   2621  CG  LYS A 344      -9.060  24.563  -2.483  1.00 96.20           C  
ATOM   2622  CD  LYS A 344      -9.112  24.160  -3.951  1.00 96.20           C  
ATOM   2623  CE  LYS A 344      -7.716  23.992  -4.535  1.00 96.20           C  
ATOM   2624  NZ  LYS A 344      -6.876  25.209  -4.320  1.00 96.20           N  
ATOM   2625  N   GLN A 345     -10.556  27.312  -0.270  1.00 96.74           N  
ATOM   2626  CA  GLN A 345     -10.047  28.660  -0.035  1.00 96.74           C  
ATOM   2627  C   GLN A 345      -9.651  28.850   1.427  1.00 96.74           C  
ATOM   2628  CB  GLN A 345     -11.089  29.705  -0.437  1.00 96.74           C  
ATOM   2629  O   GLN A 345      -8.603  29.428   1.721  1.00 96.74           O  
ATOM   2630  CG  GLN A 345     -11.271  29.844  -1.942  1.00 96.74           C  
ATOM   2631  CD  GLN A 345     -12.419  30.765  -2.312  1.00 96.74           C  
ATOM   2632  NE2 GLN A 345     -12.244  31.529  -3.385  1.00 96.74           N  
ATOM   2633  OE1 GLN A 345     -13.454  30.790  -1.639  1.00 96.74           O  
ATOM   2634  N   VAL A 346     -10.483  28.348   2.305  1.00 97.58           N  
ATOM   2635  CA  VAL A 346     -10.187  28.434   3.732  1.00 97.58           C  
ATOM   2636  C   VAL A 346      -8.909  27.658   4.042  1.00 97.58           C  
ATOM   2637  CB  VAL A 346     -11.356  27.900   4.588  1.00 97.58           C  
ATOM   2638  O   VAL A 346      -8.018  28.165   4.727  1.00 97.58           O  
ATOM   2639  CG1 VAL A 346     -10.938  27.769   6.052  1.00 97.58           C  
ATOM   2640  CG2 VAL A 346     -12.574  28.813   4.456  1.00 97.58           C  
ATOM   2641  N   SER A 347      -8.825  26.437   3.571  1.00 96.91           N  
ATOM   2642  CA  SER A 347      -7.652  25.596   3.785  1.00 96.91           C  
ATOM   2643  C   SER A 347      -6.391  26.254   3.233  1.00 96.91           C  
ATOM   2644  CB  SER A 347      -7.848  24.226   3.135  1.00 96.91           C  
ATOM   2645  O   SER A 347      -5.366  26.312   3.915  1.00 96.91           O  
ATOM   2646  OG  SER A 347      -6.680  23.435   3.267  1.00 96.91           O  
ATOM   2647  N   ASP A 348      -6.427  26.756   2.007  1.00 95.55           N  
ATOM   2648  CA  ASP A 348      -5.290  27.421   1.379  1.00 95.55           C  
ATOM   2649  C   ASP A 348      -4.873  28.659   2.170  1.00 95.55           C  
ATOM   2650  CB  ASP A 348      -5.624  27.806  -0.064  1.00 95.55           C  
ATOM   2651  O   ASP A 348      -3.681  28.914   2.351  1.00 95.55           O  
ATOM   2652  CG  ASP A 348      -5.670  26.612  -1.001  1.00 95.55           C  
ATOM   2653  OD1 ASP A 348      -5.214  25.515  -0.613  1.00 95.55           O  
ATOM   2654  OD2 ASP A 348      -6.164  26.771  -2.138  1.00 95.55           O  
ATOM   2655  N   TRP A 349      -5.856  29.404   2.628  1.00 96.70           N  
ATOM   2656  CA  TRP A 349      -5.572  30.606   3.405  1.00 96.70           C  
ATOM   2657  C   TRP A 349      -4.872  30.255   4.713  1.00 96.70           C  
ATOM   2658  CB  TRP A 349      -6.863  31.378   3.693  1.00 96.70           C  
ATOM   2659  O   TRP A 349      -3.895  30.904   5.095  1.00 96.70           O  
ATOM   2660  CG  TRP A 349      -6.653  32.654   4.451  1.00 96.70           C  
ATOM   2661  CD1 TRP A 349      -6.659  32.816   5.809  1.00 96.70           C  
ATOM   2662  CD2 TRP A 349      -6.410  33.949   3.893  1.00 96.70           C  
ATOM   2663  CE2 TRP A 349      -6.278  34.851   4.972  1.00 96.70           C  
ATOM   2664  CE3 TRP A 349      -6.290  34.434   2.584  1.00 96.70           C  
ATOM   2665  NE1 TRP A 349      -6.434  34.135   6.128  1.00 96.70           N  
ATOM   2666  CH2 TRP A 349      -5.918  36.661   3.490  1.00 96.70           C  
ATOM   2667  CZ2 TRP A 349      -6.031  36.213   4.781  1.00 96.70           C  
ATOM   2668  CZ3 TRP A 349      -6.045  35.790   2.396  1.00 96.70           C  
ATOM   2669  N   LEU A 350      -5.339  29.214   5.383  1.00 97.66           N  
ATOM   2670  CA  LEU A 350      -4.714  28.761   6.621  1.00 97.66           C  
ATOM   2671  C   LEU A 350      -3.261  28.364   6.383  1.00 97.66           C  
ATOM   2672  CB  LEU A 350      -5.487  27.579   7.212  1.00 97.66           C  
ATOM   2673  O   LEU A 350      -2.383  28.699   7.181  1.00 97.66           O  
ATOM   2674  CG  LEU A 350      -6.838  27.904   7.852  1.00 97.66           C  
ATOM   2675  CD1 LEU A 350      -7.614  26.622   8.132  1.00 97.66           C  
ATOM   2676  CD2 LEU A 350      -6.643  28.708   9.133  1.00 97.66           C  
ATOM   2677  N   LEU A 351      -3.035  27.671   5.360  1.00 96.30           N  
ATOM   2678  CA  LEU A 351      -1.689  27.209   5.035  1.00 96.30           C  
ATOM   2679  C   LEU A 351      -0.787  28.382   4.666  1.00 96.30           C  
ATOM   2680  CB  LEU A 351      -1.731  26.201   3.885  1.00 96.30           C  
ATOM   2681  O   LEU A 351       0.305  28.528   5.219  1.00 96.30           O  
ATOM   2682  CG  LEU A 351      -0.385  25.636   3.428  1.00 96.30           C  
ATOM   2683  CD1 LEU A 351       0.327  24.956   4.592  1.00 96.30           C  
ATOM   2684  CD2 LEU A 351      -0.578  24.663   2.270  1.00 96.30           C  
ATOM   2685  N   ASP A 352      -1.216  29.292   3.803  1.00 94.79           N  
ATOM   2686  CA  ASP A 352      -0.385  30.344   3.226  1.00 94.79           C  
ATOM   2687  C   ASP A 352      -0.204  31.500   4.207  1.00 94.79           C  
ATOM   2688  CB  ASP A 352      -0.995  30.854   1.919  1.00 94.79           C  
ATOM   2689  O   ASP A 352       0.898  32.033   4.351  1.00 94.79           O  
ATOM   2690  CG  ASP A 352      -0.952  29.825   0.803  1.00 94.79           C  
ATOM   2691  OD1 ASP A 352      -0.096  28.916   0.845  1.00 94.79           O  
ATOM   2692  OD2 ASP A 352      -1.779  29.927  -0.128  1.00 94.79           O  
ATOM   2693  N   GLU A 353      -1.261  31.840   4.963  1.00 95.38           N  
ATOM   2694  CA  GLU A 353      -1.220  33.070   5.749  1.00 95.38           C  
ATOM   2695  C   GLU A 353      -0.925  32.777   7.217  1.00 95.38           C  
ATOM   2696  CB  GLU A 353      -2.540  33.834   5.620  1.00 95.38           C  
ATOM   2697  O   GLU A 353      -0.389  33.628   7.930  1.00 95.38           O  
ATOM   2698  CG  GLU A 353      -2.860  34.275   4.199  1.00 95.38           C  
ATOM   2699  CD  GLU A 353      -1.801  35.189   3.602  1.00 95.38           C  
ATOM   2700  OE1 GLU A 353      -1.492  35.052   2.397  1.00 95.38           O  
ATOM   2701  OE2 GLU A 353      -1.276  36.047   4.346  1.00 95.38           O  
ATOM   2702  N   HIS A 354      -1.263  31.525   7.616  1.00 96.85           N  
ATOM   2703  CA  HIS A 354      -1.168  31.280   9.051  1.00 96.85           C  
ATOM   2704  C   HIS A 354      -0.304  30.058   9.345  1.00 96.85           C  
ATOM   2705  CB  HIS A 354      -2.560  31.097   9.657  1.00 96.85           C  
ATOM   2706  O   HIS A 354      -0.245  29.594  10.486  1.00 96.85           O  
ATOM   2707  CG  HIS A 354      -3.409  32.326   9.593  1.00 96.85           C  
ATOM   2708  CD2 HIS A 354      -4.452  32.645   8.790  1.00 96.85           C  
ATOM   2709  ND1 HIS A 354      -3.219  33.406  10.427  1.00 96.85           N  
ATOM   2710  CE1 HIS A 354      -4.111  34.340  10.139  1.00 96.85           C  
ATOM   2711  NE2 HIS A 354      -4.871  33.903   9.150  1.00 96.85           N  
ATOM   2712  N   ASN A 355       0.315  29.517   8.327  1.00 97.21           N  
ATOM   2713  CA  ASN A 355       1.212  28.375   8.469  1.00 97.21           C  
ATOM   2714  C   ASN A 355       0.530  27.213   9.184  1.00 97.21           C  
ATOM   2715  CB  ASN A 355       2.486  28.782   9.213  1.00 97.21           C  
ATOM   2716  O   ASN A 355       1.142  26.548  10.022  1.00 97.21           O  
ATOM   2717  CG  ASN A 355       3.234  29.904   8.520  1.00 97.21           C  
ATOM   2718  ND2 ASN A 355       3.688  30.881   9.295  1.00 97.21           N  
ATOM   2719  OD1 ASN A 355       3.401  29.892   7.297  1.00 97.21           O  
ATOM   2720  N   ILE A 356      -0.805  27.025   8.981  1.00 98.02           N  
ATOM   2721  CA  ILE A 356      -1.607  25.926   9.508  1.00 98.02           C  
ATOM   2722  C   ILE A 356      -2.057  25.021   8.364  1.00 98.02           C  
ATOM   2723  CB  ILE A 356      -2.832  26.447  10.294  1.00 98.02           C  
ATOM   2724  O   ILE A 356      -2.699  25.480   7.417  1.00 98.02           O  
ATOM   2725  CG1 ILE A 356      -2.384  27.120  11.596  1.00 98.02           C  
ATOM   2726  CG2 ILE A 356      -3.816  25.308  10.576  1.00 98.02           C  
ATOM   2727  CD1 ILE A 356      -3.512  27.799  12.361  1.00 98.02           C  
ATOM   2728  N   TYR A 357      -1.701  23.761   8.533  1.00 97.45           N  
ATOM   2729  CA  TYR A 357      -2.035  22.789   7.497  1.00 97.45           C  
ATOM   2730  C   TYR A 357      -3.245  21.955   7.901  1.00 97.45           C  
ATOM   2731  CB  TYR A 357      -0.840  21.873   7.214  1.00 97.45           C  
ATOM   2732  O   TYR A 357      -3.178  21.175   8.854  1.00 97.45           O  
ATOM   2733  CG  TYR A 357      -1.098  20.858   6.127  1.00 97.45           C  
ATOM   2734  CD1 TYR A 357      -0.448  19.626   6.128  1.00 97.45           C  
ATOM   2735  CD2 TYR A 357      -1.992  21.129   5.096  1.00 97.45           C  
ATOM   2736  CE1 TYR A 357      -0.681  18.689   5.128  1.00 97.45           C  
ATOM   2737  CE2 TYR A 357      -2.232  20.199   4.090  1.00 97.45           C  
ATOM   2738  OH  TYR A 357      -1.808  18.059   3.122  1.00 97.45           O  
ATOM   2739  CZ  TYR A 357      -1.574  18.983   4.115  1.00 97.45           C  
ATOM   2740  N   ILE A 358      -4.359  22.121   7.219  1.00 96.94           N  
ATOM   2741  CA  ILE A 358      -5.588  21.341   7.321  1.00 96.94           C  
ATOM   2742  C   ILE A 358      -6.169  21.111   5.928  1.00 96.94           C  
ATOM   2743  CB  ILE A 358      -6.627  22.040   8.227  1.00 96.94           C  
ATOM   2744  O   ILE A 358      -6.468  22.066   5.207  1.00 96.94           O  
ATOM   2745  CG1 ILE A 358      -6.023  22.334   9.605  1.00 96.94           C  
ATOM   2746  CG2 ILE A 358      -7.892  21.187   8.354  1.00 96.94           C  
ATOM   2747  CD1 ILE A 358      -6.951  23.100  10.537  1.00 96.94           C  
ATOM   2748  N   GLN A 359      -6.321  19.880   5.624  1.00 95.55           N  
ATOM   2749  CA  GLN A 359      -6.731  19.515   4.272  1.00 95.55           C  
ATOM   2750  C   GLN A 359      -8.239  19.661   4.096  1.00 95.55           C  
ATOM   2751  CB  GLN A 359      -6.301  18.083   3.948  1.00 95.55           C  
ATOM   2752  O   GLN A 359      -9.013  19.267   4.972  1.00 95.55           O  
ATOM   2753  CG  GLN A 359      -6.552  17.679   2.501  1.00 95.55           C  
ATOM   2754  CD  GLN A 359      -5.714  18.472   1.516  1.00 95.55           C  
ATOM   2755  NE2 GLN A 359      -6.340  18.923   0.434  1.00 95.55           N  
ATOM   2756  OE1 GLN A 359      -4.515  18.678   1.726  1.00 95.55           O  
ATOM   2757  N   PRO A 360      -8.676  20.334   2.929  1.00 96.07           N  
ATOM   2758  CA  PRO A 360     -10.107  20.345   2.617  1.00 96.07           C  
ATOM   2759  C   PRO A 360     -10.612  18.995   2.114  1.00 96.07           C  
ATOM   2760  CB  PRO A 360     -10.222  21.412   1.526  1.00 96.07           C  
ATOM   2761  O   PRO A 360      -9.938  18.338   1.317  1.00 96.07           O  
ATOM   2762  CG  PRO A 360      -8.916  21.357   0.800  1.00 96.07           C  
ATOM   2763  CD  PRO A 360      -7.825  21.099   1.799  1.00 96.07           C  
ATOM   2764  N   ILE A 361     -11.811  18.625   2.629  1.00 95.70           N  
ATOM   2765  CA  ILE A 361     -12.419  17.359   2.235  1.00 95.70           C  
ATOM   2766  C   ILE A 361     -13.690  17.623   1.432  1.00 95.70           C  
ATOM   2767  CB  ILE A 361     -12.735  16.478   3.465  1.00 95.70           C  
ATOM   2768  O   ILE A 361     -14.613  18.281   1.918  1.00 95.70           O  
ATOM   2769  CG1 ILE A 361     -11.496  16.339   4.356  1.00 95.70           C  
ATOM   2770  CG2 ILE A 361     -13.251  15.104   3.026  1.00 95.70           C  
ATOM   2771  CD1 ILE A 361     -10.321  15.646   3.679  1.00 95.70           C  
ATOM   2772  N   GLY A 362     -13.740  17.122   0.192  1.00 94.51           N  
ATOM   2773  CA  GLY A 362     -14.894  17.320  -0.672  1.00 94.51           C  
ATOM   2774  C   GLY A 362     -15.397  16.034  -1.300  1.00 94.51           C  
ATOM   2775  O   GLY A 362     -15.012  14.940  -0.880  1.00 94.51           O  
ATOM   2776  N   TYR A 363     -16.305  16.124  -2.213  1.00 92.81           N  
ATOM   2777  CA  TYR A 363     -16.879  15.006  -2.952  1.00 92.81           C  
ATOM   2778  C   TYR A 363     -15.816  14.303  -3.789  1.00 92.81           C  
ATOM   2779  CB  TYR A 363     -18.020  15.486  -3.854  1.00 92.81           C  
ATOM   2780  O   TYR A 363     -14.962  14.956  -4.393  1.00 92.81           O  
ATOM   2781  CG  TYR A 363     -18.691  14.376  -4.626  1.00 92.81           C  
ATOM   2782  CD1 TYR A 363     -18.344  14.113  -5.950  1.00 92.81           C  
ATOM   2783  CD2 TYR A 363     -19.674  13.590  -4.035  1.00 92.81           C  
ATOM   2784  CE1 TYR A 363     -18.961  13.093  -6.666  1.00 92.81           C  
ATOM   2785  CE2 TYR A 363     -20.298  12.567  -4.742  1.00 92.81           C  
ATOM   2786  OH  TYR A 363     -20.550  11.315  -6.759  1.00 92.81           O  
ATOM   2787  CZ  TYR A 363     -19.935  12.326  -6.055  1.00 92.81           C  
ATOM   2788  N   PRO A 364     -15.913  12.997  -3.777  1.00 90.35           N  
ATOM   2789  CA  PRO A 364     -16.908  12.025  -3.317  1.00 90.35           C  
ATOM   2790  C   PRO A 364     -16.658  11.558  -1.885  1.00 90.35           C  
ATOM   2791  CB  PRO A 364     -16.752  10.866  -4.305  1.00 90.35           C  
ATOM   2792  O   PRO A 364     -17.365  10.678  -1.386  1.00 90.35           O  
ATOM   2793  CG  PRO A 364     -15.300  10.858  -4.659  1.00 90.35           C  
ATOM   2794  CD  PRO A 364     -14.812  12.278  -4.701  1.00 90.35           C  
ATOM   2795  N   THR A 365     -15.680  12.058  -1.194  1.00 92.79           N  
ATOM   2796  CA  THR A 365     -15.398  11.601   0.162  1.00 92.79           C  
ATOM   2797  C   THR A 365     -16.550  11.948   1.100  1.00 92.79           C  
ATOM   2798  CB  THR A 365     -14.092  12.215   0.699  1.00 92.79           C  
ATOM   2799  O   THR A 365     -16.960  11.124   1.920  1.00 92.79           O  
ATOM   2800  CG2 THR A 365     -13.752  11.663   2.079  1.00 92.79           C  
ATOM   2801  OG1 THR A 365     -13.022  11.910  -0.203  1.00 92.79           O  
ATOM   2802  N   VAL A 366     -17.091  13.117   0.919  1.00 94.56           N  
ATOM   2803  CA  VAL A 366     -18.278  13.543   1.653  1.00 94.56           C  
ATOM   2804  C   VAL A 366     -19.340  14.042   0.675  1.00 94.56           C  
ATOM   2805  CB  VAL A 366     -17.943  14.645   2.683  1.00 94.56           C  
ATOM   2806  O   VAL A 366     -19.016  14.485  -0.429  1.00 94.56           O  
ATOM   2807  CG1 VAL A 366     -16.995  14.111   3.756  1.00 94.56           C  
ATOM   2808  CG2 VAL A 366     -17.336  15.860   1.985  1.00 94.56           C  
ATOM   2809  N   PRO A 367     -20.648  13.911   1.040  1.00 95.12           N  
ATOM   2810  CA  PRO A 367     -21.707  14.384   0.146  1.00 95.12           C  
ATOM   2811  C   PRO A 367     -21.592  15.874  -0.168  1.00 95.12           C  
ATOM   2812  CB  PRO A 367     -22.988  14.088   0.929  1.00 95.12           C  
ATOM   2813  O   PRO A 367     -21.095  16.646   0.656  1.00 95.12           O  
ATOM   2814  CG  PRO A 367     -22.602  13.025   1.906  1.00 95.12           C  
ATOM   2815  CD  PRO A 367     -21.171  13.242   2.307  1.00 95.12           C  
ATOM   2816  N   ILE A 368     -21.996  16.235  -1.391  1.00 95.81           N  
ATOM   2817  CA  ILE A 368     -22.028  17.634  -1.801  1.00 95.81           C  
ATOM   2818  C   ILE A 368     -22.839  18.448  -0.796  1.00 95.81           C  
ATOM   2819  CB  ILE A 368     -22.618  17.794  -3.220  1.00 95.81           C  
ATOM   2820  O   ILE A 368     -23.928  18.036  -0.388  1.00 95.81           O  
ATOM   2821  CG1 ILE A 368     -21.706  17.126  -4.256  1.00 95.81           C  
ATOM   2822  CG2 ILE A 368     -22.832  19.274  -3.553  1.00 95.81           C  
ATOM   2823  CD1 ILE A 368     -22.298  17.070  -5.657  1.00 95.81           C  
ATOM   2824  N   GLY A 369     -22.310  19.602  -0.347  1.00 96.34           N  
ATOM   2825  CA  GLY A 369     -22.982  20.470   0.606  1.00 96.34           C  
ATOM   2826  C   GLY A 369     -22.503  20.274   2.032  1.00 96.34           C  
ATOM   2827  O   GLY A 369     -22.859  21.047   2.924  1.00 96.34           O  
ATOM   2828  N   THR A 370     -21.705  19.185   2.203  1.00 96.60           N  
ATOM   2829  CA  THR A 370     -21.215  18.919   3.551  1.00 96.60           C  
ATOM   2830  C   THR A 370     -19.691  18.982   3.594  1.00 96.60           C  
ATOM   2831  CB  THR A 370     -21.689  17.544   4.056  1.00 96.60           C  
ATOM   2832  O   THR A 370     -19.062  18.335   4.434  1.00 96.60           O  
ATOM   2833  CG2 THR A 370     -23.204  17.410   3.944  1.00 96.60           C  
ATOM   2834  OG1 THR A 370     -21.070  16.515   3.275  1.00 96.60           O  
ATOM   2835  N   GLU A 371     -19.068  19.694   2.640  1.00 97.50           N  
ATOM   2836  CA  GLU A 371     -17.618  19.860   2.609  1.00 97.50           C  
ATOM   2837  C   GLU A 371     -17.094  20.379   3.945  1.00 97.50           C  
ATOM   2838  CB  GLU A 371     -17.210  20.809   1.479  1.00 97.50           C  
ATOM   2839  O   GLU A 371     -17.741  21.203   4.595  1.00 97.50           O  
ATOM   2840  CG  GLU A 371     -17.478  20.258   0.087  1.00 97.50           C  
ATOM   2841  CD  GLU A 371     -18.921  20.434  -0.361  1.00 97.50           C  
ATOM   2842  OE1 GLU A 371     -19.275  19.963  -1.465  1.00 97.50           O  
ATOM   2843  OE2 GLU A 371     -19.702  21.049   0.399  1.00 97.50           O  
ATOM   2844  N   ARG A 372     -15.870  19.914   4.275  1.00 97.65           N  
ATOM   2845  CA  ARG A 372     -15.441  20.188   5.643  1.00 97.65           C  
ATOM   2846  C   ARG A 372     -13.921  20.150   5.758  1.00 97.65           C  
ATOM   2847  CB  ARG A 372     -16.065  19.184   6.614  1.00 97.65           C  
ATOM   2848  O   ARG A 372     -13.233  19.718   4.830  1.00 97.65           O  
ATOM   2849  CG  ARG A 372     -15.594  17.753   6.407  1.00 97.65           C  
ATOM   2850  CD  ARG A 372     -16.455  16.759   7.175  1.00 97.65           C  
ATOM   2851  NE  ARG A 372     -17.766  16.589   6.555  1.00 97.65           N  
ATOM   2852  NH1 ARG A 372     -18.589  15.185   8.194  1.00 97.65           N  
ATOM   2853  NH2 ARG A 372     -19.902  15.761   6.405  1.00 97.65           N  
ATOM   2854  CZ  ARG A 372     -18.749  15.845   7.053  1.00 97.65           C  
ATOM   2855  N   LEU A 373     -13.391  20.763   6.809  1.00 97.52           N  
ATOM   2856  CA  LEU A 373     -12.050  20.522   7.332  1.00 97.52           C  
ATOM   2857  C   LEU A 373     -12.074  19.449   8.415  1.00 97.52           C  
ATOM   2858  CB  LEU A 373     -11.453  21.816   7.892  1.00 97.52           C  
ATOM   2859  O   LEU A 373     -12.936  19.469   9.296  1.00 97.52           O  
ATOM   2860  CG  LEU A 373     -11.384  23.003   6.929  1.00 97.52           C  
ATOM   2861  CD1 LEU A 373     -10.869  24.243   7.653  1.00 97.52           C  
ATOM   2862  CD2 LEU A 373     -10.499  22.670   5.732  1.00 97.52           C  
ATOM   2863  N   ARG A 374     -11.185  18.516   8.258  1.00 96.03           N  
ATOM   2864  CA  ARG A 374     -11.079  17.481   9.281  1.00 96.03           C  
ATOM   2865  C   ARG A 374      -9.852  17.702  10.159  1.00 96.03           C  
ATOM   2866  CB  ARG A 374     -11.019  16.094   8.637  1.00 96.03           C  
ATOM   2867  O   ARG A 374      -8.721  17.475   9.724  1.00 96.03           O  
ATOM   2868  CG  ARG A 374     -11.027  14.949   9.638  1.00 96.03           C  
ATOM   2869  CD  ARG A 374     -10.985  13.594   8.946  1.00 96.03           C  
ATOM   2870  NE  ARG A 374      -9.628  13.233   8.548  1.00 96.03           N  
ATOM   2871  NH1 ARG A 374     -10.194  11.136   7.761  1.00 96.03           N  
ATOM   2872  NH2 ARG A 374      -8.017  11.850   7.671  1.00 96.03           N  
ATOM   2873  CZ  ARG A 374      -9.283  12.074   7.994  1.00 96.03           C  
ATOM   2874  N   ILE A 375     -10.147  18.115  11.398  1.00 97.59           N  
ATOM   2875  CA  ILE A 375      -9.095  18.389  12.371  1.00 97.59           C  
ATOM   2876  C   ILE A 375      -8.812  17.134  13.193  1.00 97.59           C  
ATOM   2877  CB  ILE A 375      -9.476  19.563  13.300  1.00 97.59           C  
ATOM   2878  O   ILE A 375      -9.734  16.515  13.730  1.00 97.59           O  
ATOM   2879  CG1 ILE A 375      -9.781  20.819  12.476  1.00 97.59           C  
ATOM   2880  CG2 ILE A 375      -8.362  19.832  14.316  1.00 97.59           C  
ATOM   2881  CD1 ILE A 375     -10.537  21.895  13.243  1.00 97.59           C  
ATOM   2882  N   THR A 376      -7.517  16.792  13.340  1.00 96.77           N  
ATOM   2883  CA  THR A 376      -7.120  15.603  14.086  1.00 96.77           C  
ATOM   2884  C   THR A 376      -6.038  15.943  15.108  1.00 96.77           C  
ATOM   2885  CB  THR A 376      -6.610  14.497  13.144  1.00 96.77           C  
ATOM   2886  O   THR A 376      -4.845  15.850  14.812  1.00 96.77           O  
ATOM   2887  CG2 THR A 376      -7.734  13.965  12.262  1.00 96.77           C  
ATOM   2888  OG1 THR A 376      -5.573  15.028  12.310  1.00 96.77           O  
ATOM   2889  N   PRO A 377      -6.498  16.347  16.280  1.00 97.55           N  
ATOM   2890  CA  PRO A 377      -5.541  16.698  17.331  1.00 97.55           C  
ATOM   2891  C   PRO A 377      -4.684  15.513  17.769  1.00 97.55           C  
ATOM   2892  CB  PRO A 377      -6.435  17.179  18.477  1.00 97.55           C  
ATOM   2893  O   PRO A 377      -5.139  14.367  17.722  1.00 97.55           O  
ATOM   2894  CG  PRO A 377      -7.725  17.554  17.822  1.00 97.55           C  
ATOM   2895  CD  PRO A 377      -7.962  16.625  16.666  1.00 97.55           C  
ATOM   2896  N   THR A 378      -3.449  15.808  18.215  1.00 97.42           N  
ATOM   2897  CA  THR A 378      -2.536  14.802  18.745  1.00 97.42           C  
ATOM   2898  C   THR A 378      -2.056  15.189  20.141  1.00 97.42           C  
ATOM   2899  CB  THR A 378      -1.322  14.606  17.818  1.00 97.42           C  
ATOM   2900  O   THR A 378      -2.322  16.298  20.610  1.00 97.42           O  
ATOM   2901  CG2 THR A 378      -1.751  14.547  16.356  1.00 97.42           C  
ATOM   2902  OG1 THR A 378      -0.413  15.700  17.993  1.00 97.42           O  
ATOM   2903  N   PRO A 379      -1.298  14.234  20.787  1.00 97.27           N  
ATOM   2904  CA  PRO A 379      -0.804  14.568  22.125  1.00 97.27           C  
ATOM   2905  C   PRO A 379       0.224  15.697  22.110  1.00 97.27           C  
ATOM   2906  CB  PRO A 379      -0.170  13.259  22.603  1.00 97.27           C  
ATOM   2907  O   PRO A 379       0.484  16.314  23.146  1.00 97.27           O  
ATOM   2908  CG  PRO A 379      -0.854  12.192  21.811  1.00 97.27           C  
ATOM   2909  CD  PRO A 379      -1.197  12.747  20.458  1.00 97.27           C  
ATOM   2910  N   ASN A 380       0.709  16.049  20.907  1.00 96.30           N  
ATOM   2911  CA  ASN A 380       1.814  16.998  20.828  1.00 96.30           C  
ATOM   2912  C   ASN A 380       1.326  18.397  20.461  1.00 96.30           C  
ATOM   2913  CB  ASN A 380       2.862  16.520  19.821  1.00 96.30           C  
ATOM   2914  O   ASN A 380       2.127  19.326  20.341  1.00 96.30           O  
ATOM   2915  CG  ASN A 380       3.573  15.260  20.272  1.00 96.30           C  
ATOM   2916  ND2 ASN A 380       3.952  14.418  19.317  1.00 96.30           N  
ATOM   2917  OD1 ASN A 380       3.780  15.043  21.469  1.00 96.30           O  
ATOM   2918  N   HIS A 381       0.071  18.580  20.277  1.00 98.08           N  
ATOM   2919  CA  HIS A 381      -0.492  19.912  20.089  1.00 98.08           C  
ATOM   2920  C   HIS A 381      -0.640  20.641  21.420  1.00 98.08           C  
ATOM   2921  CB  HIS A 381      -1.848  19.826  19.385  1.00 98.08           C  
ATOM   2922  O   HIS A 381      -1.289  20.138  22.340  1.00 98.08           O  
ATOM   2923  CG  HIS A 381      -1.747  19.524  17.923  1.00 98.08           C  
ATOM   2924  CD2 HIS A 381      -1.531  20.334  16.861  1.00 98.08           C  
ATOM   2925  ND1 HIS A 381      -1.877  18.249  17.416  1.00 98.08           N  
ATOM   2926  CE1 HIS A 381      -1.744  18.289  16.101  1.00 98.08           C  
ATOM   2927  NE2 HIS A 381      -1.533  19.543  15.739  1.00 98.08           N  
ATOM   2928  N   THR A 382      -0.039  21.817  21.531  1.00 97.91           N  
ATOM   2929  CA  THR A 382       0.006  22.578  22.775  1.00 97.91           C  
ATOM   2930  C   THR A 382      -1.166  23.551  22.856  1.00 97.91           C  
ATOM   2931  CB  THR A 382       1.331  23.353  22.907  1.00 97.91           C  
ATOM   2932  O   THR A 382      -1.864  23.775  21.865  1.00 97.91           O  
ATOM   2933  CG2 THR A 382       2.530  22.422  22.760  1.00 97.91           C  
ATOM   2934  OG1 THR A 382       1.393  24.359  21.889  1.00 97.91           O  
ATOM   2935  N   ASP A 383      -1.362  24.156  24.024  1.00 98.03           N  
ATOM   2936  CA  ASP A 383      -2.403  25.157  24.237  1.00 98.03           C  
ATOM   2937  C   ASP A 383      -2.200  26.362  23.322  1.00 98.03           C  
ATOM   2938  CB  ASP A 383      -2.425  25.605  25.700  1.00 98.03           C  
ATOM   2939  O   ASP A 383      -3.168  26.926  22.806  1.00 98.03           O  
ATOM   2940  CG  ASP A 383      -2.975  24.544  26.636  1.00 98.03           C  
ATOM   2941  OD1 ASP A 383      -3.636  23.595  26.162  1.00 98.03           O  
ATOM   2942  OD2 ASP A 383      -2.748  24.659  27.860  1.00 98.03           O  
ATOM   2943  N   ALA A 384      -0.962  26.712  23.156  1.00 98.04           N  
ATOM   2944  CA  ALA A 384      -0.648  27.825  22.263  1.00 98.04           C  
ATOM   2945  C   ALA A 384      -1.060  27.510  20.828  1.00 98.04           C  
ATOM   2946  CB  ALA A 384       0.841  28.154  22.326  1.00 98.04           C  
ATOM   2947  O   ALA A 384      -1.610  28.366  20.131  1.00 98.04           O  
ATOM   2948  N   MET A 385      -0.797  26.319  20.436  1.00 98.22           N  
ATOM   2949  CA  MET A 385      -1.173  25.901  19.088  1.00 98.22           C  
ATOM   2950  C   MET A 385      -2.689  25.883  18.926  1.00 98.22           C  
ATOM   2951  CB  MET A 385      -0.596  24.519  18.773  1.00 98.22           C  
ATOM   2952  O   MET A 385      -3.211  26.286  17.885  1.00 98.22           O  
ATOM   2953  CG  MET A 385       0.919  24.500  18.654  1.00 98.22           C  
ATOM   2954  SD  MET A 385       1.589  22.800  18.487  1.00 98.22           S  
ATOM   2955  CE  MET A 385       3.365  23.162  18.410  1.00 98.22           C  
ATOM   2956  N   ILE A 386      -3.370  25.415  19.897  1.00 98.21           N  
ATOM   2957  CA  ILE A 386      -4.829  25.382  19.886  1.00 98.21           C  
ATOM   2958  C   ILE A 386      -5.376  26.802  19.760  1.00 98.21           C  
ATOM   2959  CB  ILE A 386      -5.388  24.702  21.156  1.00 98.21           C  
ATOM   2960  O   ILE A 386      -6.293  27.053  18.974  1.00 98.21           O  
ATOM   2961  CG1 ILE A 386      -4.960  23.231  21.207  1.00 98.21           C  
ATOM   2962  CG2 ILE A 386      -6.913  24.831  21.210  1.00 98.21           C  
ATOM   2963  CD1 ILE A 386      -5.270  22.542  22.529  1.00 98.21           C  
ATOM   2964  N   CYS A 387      -4.828  27.720  20.555  1.00 97.68           N  
ATOM   2965  CA  CYS A 387      -5.225  29.122  20.488  1.00 97.68           C  
ATOM   2966  C   CYS A 387      -4.971  29.695  19.099  1.00 97.68           C  
ATOM   2967  CB  CYS A 387      -4.471  29.942  21.534  1.00 97.68           C  
ATOM   2968  O   CYS A 387      -5.831  30.377  18.538  1.00 97.68           O  
ATOM   2969  SG  CYS A 387      -4.931  31.689  21.559  1.00 97.68           S  
ATOM   2970  N   ASP A 388      -3.839  29.378  18.530  1.00 98.02           N  
ATOM   2971  CA  ASP A 388      -3.481  29.835  17.191  1.00 98.02           C  
ATOM   2972  C   ASP A 388      -4.444  29.279  16.145  1.00 98.02           C  
ATOM   2973  CB  ASP A 388      -2.045  29.429  16.852  1.00 98.02           C  
ATOM   2974  O   ASP A 388      -4.879  30.003  15.247  1.00 98.02           O  
ATOM   2975  CG  ASP A 388      -1.528  30.084  15.583  1.00 98.02           C  
ATOM   2976  OD1 ASP A 388      -1.910  31.239  15.294  1.00 98.02           O  
ATOM   2977  OD2 ASP A 388      -0.733  29.439  14.866  1.00 98.02           O  
ATOM   2978  N   LEU A 389      -4.780  28.018  16.271  1.00 98.12           N  
ATOM   2979  CA  LEU A 389      -5.729  27.390  15.358  1.00 98.12           C  
ATOM   2980  C   LEU A 389      -7.081  28.094  15.412  1.00 98.12           C  
ATOM   2981  CB  LEU A 389      -5.899  25.907  15.697  1.00 98.12           C  
ATOM   2982  O   LEU A 389      -7.648  28.440  14.373  1.00 98.12           O  
ATOM   2983  CG  LEU A 389      -6.972  25.151  14.912  1.00 98.12           C  
ATOM   2984  CD1 LEU A 389      -6.602  25.087  13.434  1.00 98.12           C  
ATOM   2985  CD2 LEU A 389      -7.164  23.750  15.482  1.00 98.12           C  
ATOM   2986  N   ARG A 390      -7.537  28.315  16.556  1.00 97.31           N  
ATOM   2987  CA  ARG A 390      -8.827  28.963  16.772  1.00 97.31           C  
ATOM   2988  C   ARG A 390      -8.863  30.340  16.119  1.00 97.31           C  
ATOM   2989  CB  ARG A 390      -9.123  29.085  18.268  1.00 97.31           C  
ATOM   2990  O   ARG A 390      -9.796  30.656  15.376  1.00 97.31           O  
ATOM   2991  CG  ARG A 390     -10.445  29.768  18.580  1.00 97.31           C  
ATOM   2992  CD  ARG A 390     -10.581  30.083  20.063  1.00 97.31           C  
ATOM   2993  NE  ARG A 390      -9.607  31.083  20.493  1.00 97.31           N  
ATOM   2994  NH1 ARG A 390     -10.350  31.167  22.679  1.00 97.31           N  
ATOM   2995  NH2 ARG A 390      -8.595  32.481  22.009  1.00 97.31           N  
ATOM   2996  CZ  ARG A 390      -9.520  31.575  21.726  1.00 97.31           C  
ATOM   2997  N   LYS A 391      -7.924  31.200  16.391  1.00 97.38           N  
ATOM   2998  CA  LYS A 391      -7.854  32.558  15.861  1.00 97.38           C  
ATOM   2999  C   LYS A 391      -7.755  32.550  14.338  1.00 97.38           C  
ATOM   3000  CB  LYS A 391      -6.664  33.308  16.460  1.00 97.38           C  
ATOM   3001  O   LYS A 391      -8.440  33.320  13.662  1.00 97.38           O  
ATOM   3002  CG  LYS A 391      -6.835  33.670  17.928  1.00 97.38           C  
ATOM   3003  CD  LYS A 391      -5.642  34.458  18.452  1.00 97.38           C  
ATOM   3004  CE  LYS A 391      -5.790  34.780  19.933  1.00 97.38           C  
ATOM   3005  NZ  LYS A 391      -4.588  35.485  20.470  1.00 97.38           N  
ATOM   3006  N   SER A 392      -6.944  31.667  13.856  1.00 97.85           N  
ATOM   3007  CA  SER A 392      -6.717  31.579  12.417  1.00 97.85           C  
ATOM   3008  C   SER A 392      -7.961  31.080  11.691  1.00 97.85           C  
ATOM   3009  CB  SER A 392      -5.536  30.656  12.116  1.00 97.85           C  
ATOM   3010  O   SER A 392      -8.295  31.571  10.611  1.00 97.85           O  
ATOM   3011  OG  SER A 392      -4.344  31.160  12.694  1.00 97.85           O  
ATOM   3012  N   LEU A 393      -8.614  30.079  12.273  1.00 97.77           N  
ATOM   3013  CA  LEU A 393      -9.862  29.600  11.688  1.00 97.77           C  
ATOM   3014  C   LEU A 393     -10.897  30.718  11.624  1.00 97.77           C  
ATOM   3015  CB  LEU A 393     -10.415  28.423  12.495  1.00 97.77           C  
ATOM   3016  O   LEU A 393     -11.571  30.889  10.605  1.00 97.77           O  
ATOM   3017  CG  LEU A 393      -9.790  27.055  12.215  1.00 97.77           C  
ATOM   3018  CD1 LEU A 393     -10.267  26.034  13.242  1.00 97.77           C  
ATOM   3019  CD2 LEU A 393     -10.123  26.595  10.800  1.00 97.77           C  
ATOM   3020  N   ARG A 394     -11.119  31.435  12.674  1.00 96.72           N  
ATOM   3021  CA  ARG A 394     -12.064  32.546  12.688  1.00 96.72           C  
ATOM   3022  C   ARG A 394     -11.745  33.550  11.586  1.00 96.72           C  
ATOM   3023  CB  ARG A 394     -12.056  33.243  14.051  1.00 96.72           C  
ATOM   3024  O   ARG A 394     -12.641  33.994  10.865  1.00 96.72           O  
ATOM   3025  CG  ARG A 394     -12.966  34.458  14.127  1.00 96.72           C  
ATOM   3026  CD  ARG A 394     -14.406  34.107  13.777  1.00 96.72           C  
ATOM   3027  NE  ARG A 394     -15.023  33.274  14.806  1.00 96.72           N  
ATOM   3028  NH1 ARG A 394     -16.956  32.865  13.609  1.00 96.72           N  
ATOM   3029  NH2 ARG A 394     -16.685  31.966  15.699  1.00 96.72           N  
ATOM   3030  CZ  ARG A 394     -16.220  32.704  14.702  1.00 96.72           C  
ATOM   3031  N   ASN A 395     -10.450  33.880  11.475  1.00 96.59           N  
ATOM   3032  CA  ASN A 395     -10.033  34.824  10.443  1.00 96.59           C  
ATOM   3033  C   ASN A 395     -10.369  34.310   9.046  1.00 96.59           C  
ATOM   3034  CB  ASN A 395      -8.536  35.116  10.555  1.00 96.59           C  
ATOM   3035  O   ASN A 395     -10.881  35.057   8.211  1.00 96.59           O  
ATOM   3036  CG  ASN A 395      -8.201  36.005  11.737  1.00 96.59           C  
ATOM   3037  ND2 ASN A 395      -6.915  36.127  12.043  1.00 96.59           N  
ATOM   3038  OD1 ASN A 395      -9.092  36.578  12.370  1.00 96.59           O  
ATOM   3039  N   SER A 396     -10.068  33.106   8.805  1.00 96.90           N  
ATOM   3040  CA  SER A 396     -10.290  32.531   7.483  1.00 96.90           C  
ATOM   3041  C   SER A 396     -11.778  32.401   7.179  1.00 96.90           C  
ATOM   3042  CB  SER A 396      -9.617  31.161   7.374  1.00 96.90           C  
ATOM   3043  O   SER A 396     -12.220  32.706   6.069  1.00 96.90           O  
ATOM   3044  OG  SER A 396     -10.176  30.251   8.306  1.00 96.90           O  
ATOM   3045  N   ILE A 397     -12.523  31.969   8.135  1.00 95.42           N  
ATOM   3046  CA  ILE A 397     -13.963  31.813   7.960  1.00 95.42           C  
ATOM   3047  C   ILE A 397     -14.605  33.177   7.718  1.00 95.42           C  
ATOM   3048  CB  ILE A 397     -14.610  31.126   9.184  1.00 95.42           C  
ATOM   3049  O   ILE A 397     -15.478  33.316   6.858  1.00 95.42           O  
ATOM   3050  CG1 ILE A 397     -14.263  29.633   9.203  1.00 95.42           C  
ATOM   3051  CG2 ILE A 397     -16.127  31.336   9.181  1.00 95.42           C  
ATOM   3052  CD1 ILE A 397     -14.744  28.902  10.449  1.00 95.42           C  
ATOM   3053  N   ASP A 398     -14.279  34.203   8.480  1.00 94.90           N  
ATOM   3054  CA  ASP A 398     -14.783  35.560   8.290  1.00 94.90           C  
ATOM   3055  C   ASP A 398     -14.475  36.069   6.883  1.00 94.90           C  
ATOM   3056  CB  ASP A 398     -14.187  36.506   9.334  1.00 94.90           C  
ATOM   3057  O   ASP A 398     -15.298  36.750   6.269  1.00 94.90           O  
ATOM   3058  CG  ASP A 398     -14.754  36.287  10.725  1.00 94.90           C  
ATOM   3059  OD1 ASP A 398     -15.781  35.587  10.862  1.00 94.90           O  
ATOM   3060  OD2 ASP A 398     -14.171  36.821  11.694  1.00 94.90           O  
ATOM   3061  N   LYS A 399     -13.408  35.697   6.358  1.00 95.40           N  
ATOM   3062  CA  LYS A 399     -12.989  36.157   5.037  1.00 95.40           C  
ATOM   3063  C   LYS A 399     -13.782  35.461   3.935  1.00 95.40           C  
ATOM   3064  CB  LYS A 399     -11.491  35.919   4.836  1.00 95.40           C  
ATOM   3065  O   LYS A 399     -14.222  36.103   2.979  1.00 95.40           O  
ATOM   3066  CG  LYS A 399     -10.974  36.351   3.471  1.00 95.40           C  
ATOM   3067  CD  LYS A 399      -9.452  36.406   3.442  1.00 95.40           C  
ATOM   3068  CE  LYS A 399      -8.934  36.867   2.087  1.00 95.40           C  
ATOM   3069  NZ  LYS A 399      -7.580  37.487   2.193  1.00 95.40           N  
ATOM   3070  N   TYR A 400     -14.021  34.188   4.092  1.00 94.60           N  
ATOM   3071  CA  TYR A 400     -14.529  33.444   2.944  1.00 94.60           C  
ATOM   3072  C   TYR A 400     -15.949  32.954   3.197  1.00 94.60           C  
ATOM   3073  CB  TYR A 400     -13.616  32.256   2.627  1.00 94.60           C  
ATOM   3074  O   TYR A 400     -16.688  32.659   2.254  1.00 94.60           O  
ATOM   3075  CG  TYR A 400     -12.260  32.656   2.097  1.00 94.60           C  
ATOM   3076  CD1 TYR A 400     -12.126  33.234   0.837  1.00 94.60           C  
ATOM   3077  CD2 TYR A 400     -11.111  32.457   2.855  1.00 94.60           C  
ATOM   3078  CE1 TYR A 400     -10.879  33.603   0.344  1.00 94.60           C  
ATOM   3079  CE2 TYR A 400      -9.859  32.822   2.372  1.00 94.60           C  
ATOM   3080  OH  TYR A 400      -8.516  33.757   0.635  1.00 94.60           O  
ATOM   3081  CZ  TYR A 400      -9.753  33.394   1.118  1.00 94.60           C  
ATOM   3082  N   ILE A 401     -16.346  32.835   4.523  1.00 89.64           N  
ATOM   3083  CA  ILE A 401     -17.665  32.282   4.810  1.00 89.64           C  
ATOM   3084  C   ILE A 401     -18.538  33.345   5.472  1.00 89.64           C  
ATOM   3085  CB  ILE A 401     -17.569  31.030   5.711  1.00 89.64           C  
ATOM   3086  O   ILE A 401     -19.705  33.513   5.111  1.00 89.64           O  
ATOM   3087  CG1 ILE A 401     -16.720  29.948   5.033  1.00 89.64           C  
ATOM   3088  CG2 ILE A 401     -18.966  30.499   6.047  1.00 89.64           C  
ATOM   3089  CD1 ILE A 401     -16.471  28.722   5.901  1.00 89.64           C  
TER
ATOM   3090  N   MET B   1     -20.363 -16.844  14.570  1.00 58.64           N  
ATOM   3091  CA  MET B   1     -21.586 -17.609  14.347  1.00 58.64           C  
ATOM   3092  C   MET B   1     -21.766 -17.927  12.866  1.00 58.64           C  
ATOM   3093  CB  MET B   1     -22.803 -16.843  14.869  1.00 58.64           C  
ATOM   3094  O   MET B   1     -22.174 -17.064  12.087  1.00 58.64           O  
ATOM   3095  CG  MET B   1     -23.181 -17.195  16.299  1.00 58.64           C  
ATOM   3096  SD  MET B   1     -24.872 -16.634  16.737  1.00 58.64           S  
ATOM   3097  CE  MET B   1     -24.963 -17.204  18.457  1.00 58.64           C  
ATOM   3098  N   LEU B   2     -20.848 -18.781  12.337  1.00 68.95           N  
ATOM   3099  CA  LEU B   2     -20.885 -19.123  10.919  1.00 68.95           C  
ATOM   3100  C   LEU B   2     -21.919 -20.212  10.650  1.00 68.95           C  
ATOM   3101  CB  LEU B   2     -19.505 -19.585  10.443  1.00 68.95           C  
ATOM   3102  O   LEU B   2     -22.003 -21.192  11.393  1.00 68.95           O  
ATOM   3103  CG  LEU B   2     -18.416 -18.512  10.381  1.00 68.95           C  
ATOM   3104  CD1 LEU B   2     -17.039 -19.161  10.294  1.00 68.95           C  
ATOM   3105  CD2 LEU B   2     -18.650 -17.581   9.196  1.00 68.95           C  
ATOM   3106  N   LYS B   3     -22.876 -19.873   9.868  1.00 77.13           N  
ATOM   3107  CA  LYS B   3     -23.740 -20.976   9.459  1.00 77.13           C  
ATOM   3108  C   LYS B   3     -22.919 -22.196   9.051  1.00 77.13           C  
ATOM   3109  CB  LYS B   3     -24.649 -20.547   8.306  1.00 77.13           C  
ATOM   3110  O   LYS B   3     -21.781 -22.061   8.598  1.00 77.13           O  
ATOM   3111  CG  LYS B   3     -25.684 -19.500   8.690  1.00 77.13           C  
ATOM   3112  CD  LYS B   3     -26.627 -19.195   7.533  1.00 77.13           C  
ATOM   3113  CE  LYS B   3     -27.673 -18.158   7.921  1.00 77.13           C  
ATOM   3114  NZ  LYS B   3     -28.601 -17.857   6.791  1.00 77.13           N  
ATOM   3115  N   SER B   4     -23.360 -23.413   9.452  1.00 80.11           N  
ATOM   3116  CA  SER B   4     -22.701 -24.675   9.131  1.00 80.11           C  
ATOM   3117  C   SER B   4     -22.319 -24.739   7.657  1.00 80.11           C  
ATOM   3118  CB  SER B   4     -23.605 -25.857   9.484  1.00 80.11           C  
ATOM   3119  O   SER B   4     -21.228 -25.200   7.313  1.00 80.11           O  
ATOM   3120  OG  SER B   4     -24.733 -25.902   8.627  1.00 80.11           O  
ATOM   3121  N   LYS B   5     -23.092 -24.210   6.815  1.00 83.03           N  
ATOM   3122  CA  LYS B   5     -22.830 -24.235   5.379  1.00 83.03           C  
ATOM   3123  C   LYS B   5     -21.625 -23.368   5.025  1.00 83.03           C  
ATOM   3124  CB  LYS B   5     -24.060 -23.764   4.601  1.00 83.03           C  
ATOM   3125  O   LYS B   5     -20.854 -23.706   4.124  1.00 83.03           O  
ATOM   3126  CG  LYS B   5     -25.201 -24.770   4.580  1.00 83.03           C  
ATOM   3127  CD  LYS B   5     -26.366 -24.276   3.732  1.00 83.03           C  
ATOM   3128  CE  LYS B   5     -27.511 -25.280   3.713  1.00 83.03           C  
ATOM   3129  NZ  LYS B   5     -28.653 -24.803   2.878  1.00 83.03           N  
ATOM   3130  N   THR B   6     -21.559 -22.223   5.693  1.00 86.26           N  
ATOM   3131  CA  THR B   6     -20.423 -21.329   5.494  1.00 86.26           C  
ATOM   3132  C   THR B   6     -19.125 -21.997   5.939  1.00 86.26           C  
ATOM   3133  CB  THR B   6     -20.612 -20.007   6.261  1.00 86.26           C  
ATOM   3134  O   THR B   6     -18.125 -21.961   5.219  1.00 86.26           O  
ATOM   3135  CG2 THR B   6     -19.429 -19.070   6.041  1.00 86.26           C  
ATOM   3136  OG1 THR B   6     -21.809 -19.364   5.806  1.00 86.26           O  
ATOM   3137  N   GLN B   7     -19.181 -22.647   7.081  1.00 88.48           N  
ATOM   3138  CA  GLN B   7     -18.017 -23.374   7.577  1.00 88.48           C  
ATOM   3139  C   GLN B   7     -17.608 -24.483   6.612  1.00 88.48           C  
ATOM   3140  CB  GLN B   7     -18.299 -23.959   8.962  1.00 88.48           C  
ATOM   3141  O   GLN B   7     -16.419 -24.683   6.356  1.00 88.48           O  
ATOM   3142  CG  GLN B   7     -18.357 -22.917  10.070  1.00 88.48           C  
ATOM   3143  CD  GLN B   7     -18.710 -23.514  11.420  1.00 88.48           C  
ATOM   3144  NE2 GLN B   7     -18.362 -22.808  12.490  1.00 88.48           N  
ATOM   3145  OE1 GLN B   7     -19.292 -24.601  11.499  1.00 88.48           O  
ATOM   3146  N   ASP B   8     -18.540 -25.160   6.067  1.00 91.01           N  
ATOM   3147  CA  ASP B   8     -18.296 -26.237   5.113  1.00 91.01           C  
ATOM   3148  C   ASP B   8     -17.683 -25.699   3.822  1.00 91.01           C  
ATOM   3149  CB  ASP B   8     -19.594 -26.987   4.807  1.00 91.01           C  
ATOM   3150  O   ASP B   8     -16.770 -26.308   3.261  1.00 91.01           O  
ATOM   3151  CG  ASP B   8     -20.065 -27.852   5.964  1.00 91.01           C  
ATOM   3152  OD1 ASP B   8     -19.273 -28.110   6.895  1.00 91.01           O  
ATOM   3153  OD2 ASP B   8     -21.240 -28.280   5.941  1.00 91.01           O  
ATOM   3154  N   ALA B   9     -18.212 -24.549   3.397  1.00 91.97           N  
ATOM   3155  CA  ALA B   9     -17.685 -23.945   2.176  1.00 91.97           C  
ATOM   3156  C   ALA B   9     -16.211 -23.583   2.335  1.00 91.97           C  
ATOM   3157  CB  ALA B   9     -18.497 -22.707   1.802  1.00 91.97           C  
ATOM   3158  O   ALA B   9     -15.408 -23.812   1.427  1.00 91.97           O  
ATOM   3159  N   ILE B  10     -15.903 -23.064   3.474  1.00 93.32           N  
ATOM   3160  CA  ILE B  10     -14.522 -22.690   3.756  1.00 93.32           C  
ATOM   3161  C   ILE B  10     -13.644 -23.939   3.783  1.00 93.32           C  
ATOM   3162  CB  ILE B  10     -14.405 -21.923   5.092  1.00 93.32           C  
ATOM   3163  O   ILE B  10     -12.611 -23.995   3.112  1.00 93.32           O  
ATOM   3164  CG1 ILE B  10     -15.141 -20.582   5.004  1.00 93.32           C  
ATOM   3165  CG2 ILE B  10     -12.935 -21.718   5.470  1.00 93.32           C  
ATOM   3166  CD1 ILE B  10     -15.305 -19.877   6.343  1.00 93.32           C  
ATOM   3167  N   ALA B  11     -14.034 -24.924   4.518  1.00 93.88           N  
ATOM   3168  CA  ALA B  11     -13.278 -26.168   4.636  1.00 93.88           C  
ATOM   3169  C   ALA B  11     -13.116 -26.843   3.277  1.00 93.88           C  
ATOM   3170  CB  ALA B  11     -13.962 -27.115   5.619  1.00 93.88           C  
ATOM   3171  O   ALA B  11     -12.030 -27.319   2.939  1.00 93.88           O  
ATOM   3172  N   GLN B  12     -14.138 -26.869   2.492  1.00 94.78           N  
ATOM   3173  CA  GLN B  12     -14.119 -27.509   1.181  1.00 94.78           C  
ATOM   3174  C   GLN B  12     -13.177 -26.780   0.226  1.00 94.78           C  
ATOM   3175  CB  GLN B  12     -15.528 -27.562   0.588  1.00 94.78           C  
ATOM   3176  O   GLN B  12     -12.457 -27.413  -0.548  1.00 94.78           O  
ATOM   3177  CG  GLN B  12     -16.422 -28.619   1.223  1.00 94.78           C  
ATOM   3178  CD  GLN B  12     -17.848 -28.569   0.706  1.00 94.78           C  
ATOM   3179  NE2 GLN B  12     -18.753 -29.253   1.397  1.00 94.78           N  
ATOM   3180  OE1 GLN B  12     -18.133 -27.920  -0.305  1.00 94.78           O  
ATOM   3181  N   SER B  13     -13.234 -25.477   0.312  1.00 94.79           N  
ATOM   3182  CA  SER B  13     -12.356 -24.706  -0.562  1.00 94.79           C  
ATOM   3183  C   SER B  13     -10.888 -24.974  -0.246  1.00 94.79           C  
ATOM   3184  CB  SER B  13     -12.649 -23.210  -0.432  1.00 94.79           C  
ATOM   3185  O   SER B  13     -10.068 -25.118  -1.156  1.00 94.79           O  
ATOM   3186  OG  SER B  13     -12.252 -22.729   0.840  1.00 94.79           O  
ATOM   3187  N   LEU B  14     -10.550 -25.013   1.009  1.00 95.85           N  
ATOM   3188  CA  LEU B  14      -9.179 -25.280   1.429  1.00 95.85           C  
ATOM   3189  C   LEU B  14      -8.782 -26.718   1.112  1.00 95.85           C  
ATOM   3190  CB  LEU B  14      -9.016 -25.012   2.928  1.00 95.85           C  
ATOM   3191  O   LEU B  14      -7.661 -26.973   0.667  1.00 95.85           O  
ATOM   3192  CG  LEU B  14      -9.147 -23.555   3.375  1.00 95.85           C  
ATOM   3193  CD1 LEU B  14      -9.104 -23.461   4.896  1.00 95.85           C  
ATOM   3194  CD2 LEU B  14      -8.047 -22.703   2.750  1.00 95.85           C  
ATOM   3195  N   GLN B  15      -9.678 -27.673   1.369  1.00 96.07           N  
ATOM   3196  CA  GLN B  15      -9.413 -29.070   1.044  1.00 96.07           C  
ATOM   3197  C   GLN B  15      -9.154 -29.247  -0.450  1.00 96.07           C  
ATOM   3198  CB  GLN B  15     -10.580 -29.955   1.483  1.00 96.07           C  
ATOM   3199  O   GLN B  15      -8.271 -30.011  -0.846  1.00 96.07           O  
ATOM   3200  CG  GLN B  15     -10.315 -31.446   1.323  1.00 96.07           C  
ATOM   3201  CD  GLN B  15     -11.468 -32.303   1.811  1.00 96.07           C  
ATOM   3202  NE2 GLN B  15     -11.227 -33.603   1.943  1.00 96.07           N  
ATOM   3203  OE1 GLN B  15     -12.567 -31.801   2.068  1.00 96.07           O  
ATOM   3204  N   LYS B  16      -9.859 -28.550  -1.218  1.00 94.60           N  
ATOM   3205  CA  LYS B  16      -9.677 -28.613  -2.665  1.00 94.60           C  
ATOM   3206  C   LYS B  16      -8.284 -28.136  -3.065  1.00 94.60           C  
ATOM   3207  CB  LYS B  16     -10.741 -27.776  -3.377  1.00 94.60           C  
ATOM   3208  O   LYS B  16      -7.611 -28.778  -3.875  1.00 94.60           O  
ATOM   3209  CG  LYS B  16     -10.628 -27.791  -4.894  1.00 94.60           C  
ATOM   3210  CD  LYS B  16     -11.737 -26.976  -5.546  1.00 94.60           C  
ATOM   3211  CE  LYS B  16     -11.532 -26.853  -7.050  1.00 94.60           C  
ATOM   3212  NZ  LYS B  16     -10.947 -28.097  -7.633  1.00 94.60           N  
ATOM   3213  N   LEU B  17      -7.813 -27.021  -2.529  1.00 94.00           N  
ATOM   3214  CA  LEU B  17      -6.481 -26.507  -2.831  1.00 94.00           C  
ATOM   3215  C   LEU B  17      -5.407 -27.508  -2.421  1.00 94.00           C  
ATOM   3216  CB  LEU B  17      -6.248 -25.171  -2.122  1.00 94.00           C  
ATOM   3217  O   LEU B  17      -4.459 -27.751  -3.171  1.00 94.00           O  
ATOM   3218  CG  LEU B  17      -6.947 -23.952  -2.726  1.00 94.00           C  
ATOM   3219  CD1 LEU B  17      -6.795 -22.744  -1.806  1.00 94.00           C  
ATOM   3220  CD2 LEU B  17      -6.389 -23.648  -4.112  1.00 94.00           C  
ATOM   3221  N   LYS B  18      -5.602 -28.126  -1.268  1.00 94.65           N  
ATOM   3222  CA  LYS B  18      -4.637 -29.090  -0.748  1.00 94.65           C  
ATOM   3223  C   LYS B  18      -4.592 -30.345  -1.614  1.00 94.65           C  
ATOM   3224  CB  LYS B  18      -4.975 -29.462   0.697  1.00 94.65           C  
ATOM   3225  O   LYS B  18      -3.512 -30.834  -1.952  1.00 94.65           O  
ATOM   3226  CG  LYS B  18      -4.703 -28.352   1.701  1.00 94.65           C  
ATOM   3227  CD  LYS B  18      -5.131 -28.753   3.107  1.00 94.65           C  
ATOM   3228  CE  LYS B  18      -4.922 -27.619   4.101  1.00 94.65           C  
ATOM   3229  NZ  LYS B  18      -5.428 -27.974   5.461  1.00 94.65           N  
ATOM   3230  N   SER B  19      -5.758 -30.801  -1.991  1.00 94.07           N  
ATOM   3231  CA  SER B  19      -5.823 -32.034  -2.768  1.00 94.07           C  
ATOM   3232  C   SER B  19      -5.273 -31.831  -4.176  1.00 94.07           C  
ATOM   3233  CB  SER B  19      -7.262 -32.545  -2.843  1.00 94.07           C  
ATOM   3234  O   SER B  19      -4.686 -32.746  -4.757  1.00 94.07           O  
ATOM   3235  OG  SER B  19      -8.083 -31.635  -3.555  1.00 94.07           O  
ATOM   3236  N   ASP B  20      -5.344 -30.591  -4.636  1.00 93.05           N  
ATOM   3237  CA  ASP B  20      -4.886 -30.279  -5.986  1.00 93.05           C  
ATOM   3238  C   ASP B  20      -3.398 -29.933  -5.994  1.00 93.05           C  
ATOM   3239  CB  ASP B  20      -5.698 -29.124  -6.575  1.00 93.05           C  
ATOM   3240  O   ASP B  20      -2.806 -29.744  -7.059  1.00 93.05           O  
ATOM   3241  CG  ASP B  20      -7.128 -29.514  -6.908  1.00 93.05           C  
ATOM   3242  OD1 ASP B  20      -7.458 -30.718  -6.861  1.00 93.05           O  
ATOM   3243  OD2 ASP B  20      -7.930 -28.608  -7.224  1.00 93.05           O  
ATOM   3244  N   GLY B  21      -2.793 -29.876  -4.821  1.00 91.06           N  
ATOM   3245  CA  GLY B  21      -1.391 -29.506  -4.711  1.00 91.06           C  
ATOM   3246  C   GLY B  21      -1.146 -28.023  -4.920  1.00 91.06           C  
ATOM   3247  O   GLY B  21      -0.031 -27.613  -5.248  1.00 91.06           O  
ATOM   3248  N   ASN B  22      -2.212 -27.206  -4.738  1.00 91.53           N  
ATOM   3249  CA  ASN B  22      -2.102 -25.780  -5.029  1.00 91.53           C  
ATOM   3250  C   ASN B  22      -2.140 -24.943  -3.754  1.00 91.53           C  
ATOM   3251  CB  ASN B  22      -3.212 -25.340  -5.986  1.00 91.53           C  
ATOM   3252  O   ASN B  22      -2.229 -23.716  -3.815  1.00 91.53           O  
ATOM   3253  CG  ASN B  22      -3.023 -25.885  -7.389  1.00 91.53           C  
ATOM   3254  ND2 ASN B  22      -4.121 -26.272  -8.028  1.00 91.53           N  
ATOM   3255  OD1 ASN B  22      -1.899 -25.957  -7.894  1.00 91.53           O  
ATOM   3256  N   TYR B  23      -2.153 -25.670  -2.652  1.00 93.43           N  
ATOM   3257  CA  TYR B  23      -2.156 -24.956  -1.380  1.00 93.43           C  
ATOM   3258  C   TYR B  23      -0.818 -24.266  -1.139  1.00 93.43           C  
ATOM   3259  CB  TYR B  23      -2.464 -25.914  -0.226  1.00 93.43           C  
ATOM   3260  O   TYR B  23       0.240 -24.885  -1.278  1.00 93.43           O  
ATOM   3261  CG  TYR B  23      -2.575 -25.233   1.116  1.00 93.43           C  
ATOM   3262  CD1 TYR B  23      -1.557 -25.343   2.061  1.00 93.43           C  
ATOM   3263  CD2 TYR B  23      -3.697 -24.478   1.442  1.00 93.43           C  
ATOM   3264  CE1 TYR B  23      -1.656 -24.718   3.300  1.00 93.43           C  
ATOM   3265  CE2 TYR B  23      -3.806 -23.849   2.678  1.00 93.43           C  
ATOM   3266  OH  TYR B  23      -2.884 -23.354   4.824  1.00 93.43           O  
ATOM   3267  CZ  TYR B  23      -2.781 -23.975   3.599  1.00 93.43           C  
ATOM   3268  N   ARG B  24      -0.867 -22.961  -0.770  1.00 89.77           N  
ATOM   3269  CA  ARG B  24       0.326 -22.138  -0.600  1.00 89.77           C  
ATOM   3270  C   ARG B  24       0.826 -22.190   0.840  1.00 89.77           C  
ATOM   3271  CB  ARG B  24       0.043 -20.689  -1.003  1.00 89.77           C  
ATOM   3272  O   ARG B  24       0.065 -21.941   1.777  1.00 89.77           O  
ATOM   3273  CG  ARG B  24      -0.295 -20.515  -2.476  1.00 89.77           C  
ATOM   3274  CD  ARG B  24      -0.641 -19.070  -2.808  1.00 89.77           C  
ATOM   3275  NE  ARG B  24      -0.902 -18.893  -4.233  1.00 89.77           N  
ATOM   3276  NH1 ARG B  24      -3.095 -19.613  -4.131  1.00 89.77           N  
ATOM   3277  NH2 ARG B  24      -2.191 -18.956  -6.133  1.00 89.77           N  
ATOM   3278  CZ  ARG B  24      -2.062 -19.154  -4.829  1.00 89.77           C  
ATOM   3279  N   VAL B  25       2.070 -22.582   0.960  1.00 90.03           N  
ATOM   3280  CA  VAL B  25       2.743 -22.569   2.254  1.00 90.03           C  
ATOM   3281  C   VAL B  25       3.823 -21.489   2.265  1.00 90.03           C  
ATOM   3282  CB  VAL B  25       3.363 -23.946   2.585  1.00 90.03           C  
ATOM   3283  O   VAL B  25       4.721 -21.492   1.419  1.00 90.03           O  
ATOM   3284  CG1 VAL B  25       4.063 -23.911   3.942  1.00 90.03           C  
ATOM   3285  CG2 VAL B  25       2.290 -25.033   2.562  1.00 90.03           C  
ATOM   3286  N   PHE B  26       3.667 -20.532   3.262  1.00 93.17           N  
ATOM   3287  CA  PHE B  26       4.640 -19.452   3.379  1.00 93.17           C  
ATOM   3288  C   PHE B  26       5.848 -19.898   4.194  1.00 93.17           C  
ATOM   3289  CB  PHE B  26       3.999 -18.218   4.022  1.00 93.17           C  
ATOM   3290  O   PHE B  26       5.718 -20.239   5.372  1.00 93.17           O  
ATOM   3291  CG  PHE B  26       2.772 -17.727   3.303  1.00 93.17           C  
ATOM   3292  CD1 PHE B  26       2.617 -17.940   1.939  1.00 93.17           C  
ATOM   3293  CD2 PHE B  26       1.773 -17.051   3.991  1.00 93.17           C  
ATOM   3294  CE1 PHE B  26       1.482 -17.487   1.270  1.00 93.17           C  
ATOM   3295  CE2 PHE B  26       0.636 -16.594   3.330  1.00 93.17           C  
ATOM   3296  CZ  PHE B  26       0.493 -16.813   1.969  1.00 93.17           C  
ATOM   3297  N   THR B  27       6.957 -19.918   3.501  1.00 94.62           N  
ATOM   3298  CA  THR B  27       8.193 -20.312   4.167  1.00 94.62           C  
ATOM   3299  C   THR B  27       8.734 -19.171   5.024  1.00 94.62           C  
ATOM   3300  CB  THR B  27       9.264 -20.744   3.148  1.00 94.62           C  
ATOM   3301  O   THR B  27       9.105 -18.118   4.501  1.00 94.62           O  
ATOM   3302  CG2 THR B  27      10.527 -21.231   3.851  1.00 94.62           C  
ATOM   3303  OG1 THR B  27       8.743 -21.805   2.337  1.00 94.62           O  
ATOM   3304  N   ASP B  28       8.760 -19.383   6.387  1.00 96.12           N  
ATOM   3305  CA  ASP B  28       9.227 -18.411   7.370  1.00 96.12           C  
ATOM   3306  C   ASP B  28      10.752 -18.320   7.372  1.00 96.12           C  
ATOM   3307  CB  ASP B  28       8.721 -18.775   8.767  1.00 96.12           C  
ATOM   3308  O   ASP B  28      11.431 -19.212   7.884  1.00 96.12           O  
ATOM   3309  CG  ASP B  28       9.011 -17.702   9.801  1.00 96.12           C  
ATOM   3310  OD1 ASP B  28       9.690 -16.705   9.473  1.00 96.12           O  
ATOM   3311  OD2 ASP B  28       8.558 -17.855  10.957  1.00 96.12           O  
ATOM   3312  N   ILE B  29      11.255 -17.159   6.810  1.00 96.49           N  
ATOM   3313  CA  ILE B  29      12.705 -17.034   6.711  1.00 96.49           C  
ATOM   3314  C   ILE B  29      13.155 -15.724   7.355  1.00 96.49           C  
ATOM   3315  CB  ILE B  29      13.179 -17.099   5.242  1.00 96.49           C  
ATOM   3316  O   ILE B  29      12.352 -14.805   7.535  1.00 96.49           O  
ATOM   3317  CG1 ILE B  29      12.587 -15.935   4.437  1.00 96.49           C  
ATOM   3318  CG2 ILE B  29      12.806 -18.445   4.613  1.00 96.49           C  
ATOM   3319  CD1 ILE B  29      13.158 -15.801   3.032  1.00 96.49           C  
ATOM   3320  N   LEU B  30      14.378 -15.660   7.793  1.00 95.39           N  
ATOM   3321  CA  LEU B  30      15.071 -14.467   8.266  1.00 95.39           C  
ATOM   3322  C   LEU B  30      16.352 -14.231   7.472  1.00 95.39           C  
ATOM   3323  CB  LEU B  30      15.397 -14.593   9.757  1.00 95.39           C  
ATOM   3324  O   LEU B  30      17.305 -15.005   7.579  1.00 95.39           O  
ATOM   3325  CG  LEU B  30      16.024 -13.365  10.420  1.00 95.39           C  
ATOM   3326  CD1 LEU B  30      15.007 -12.231  10.503  1.00 95.39           C  
ATOM   3327  CD2 LEU B  30      16.554 -13.717  11.806  1.00 95.39           C  
ATOM   3328  N   ARG B  31      16.360 -13.175   6.681  1.00 92.87           N  
ATOM   3329  CA  ARG B  31      17.542 -12.820   5.903  1.00 92.87           C  
ATOM   3330  C   ARG B  31      18.637 -12.251   6.800  1.00 92.87           C  
ATOM   3331  CB  ARG B  31      17.183 -11.810   4.810  1.00 92.87           C  
ATOM   3332  O   ARG B  31      18.348 -11.660   7.842  1.00 92.87           O  
ATOM   3333  CG  ARG B  31      16.143 -12.315   3.824  1.00 92.87           C  
ATOM   3334  CD  ARG B  31      15.654 -11.205   2.902  1.00 92.87           C  
ATOM   3335  NE  ARG B  31      16.665 -10.842   1.914  1.00 92.87           N  
ATOM   3336  NH1 ARG B  31      15.400  -9.181   0.926  1.00 92.87           N  
ATOM   3337  NH2 ARG B  31      17.506  -9.641   0.146  1.00 92.87           N  
ATOM   3338  CZ  ARG B  31      16.521  -9.889   0.997  1.00 92.87           C  
ATOM   3339  N   GLU B  32      19.796 -12.533   6.306  1.00 91.87           N  
ATOM   3340  CA  GLU B  32      20.942 -11.982   7.023  1.00 91.87           C  
ATOM   3341  C   GLU B  32      21.731 -11.016   6.144  1.00 91.87           C  
ATOM   3342  CB  GLU B  32      21.855 -13.105   7.522  1.00 91.87           C  
ATOM   3343  O   GLU B  32      22.308 -11.420   5.132  1.00 91.87           O  
ATOM   3344  CG  GLU B  32      21.216 -13.993   8.580  1.00 91.87           C  
ATOM   3345  CD  GLU B  32      22.126 -15.117   9.050  1.00 91.87           C  
ATOM   3346  OE1 GLU B  32      22.880 -14.918  10.029  1.00 91.87           O  
ATOM   3347  OE2 GLU B  32      22.085 -16.205   8.433  1.00 91.87           O  
ATOM   3348  N   ARG B  33      21.627  -9.727   6.586  1.00 93.26           N  
ATOM   3349  CA  ARG B  33      22.347  -8.734   5.794  1.00 93.26           C  
ATOM   3350  C   ARG B  33      23.808  -9.131   5.617  1.00 93.26           C  
ATOM   3351  CB  ARG B  33      22.254  -7.354   6.449  1.00 93.26           C  
ATOM   3352  O   ARG B  33      24.482  -9.487   6.586  1.00 93.26           O  
ATOM   3353  CG  ARG B  33      22.924  -6.247   5.651  1.00 93.26           C  
ATOM   3354  CD  ARG B  33      22.902  -4.921   6.398  1.00 93.26           C  
ATOM   3355  NE  ARG B  33      23.758  -3.927   5.756  1.00 93.26           N  
ATOM   3356  NH1 ARG B  33      24.416  -2.918   7.727  1.00 93.26           N  
ATOM   3357  NH2 ARG B  33      25.204  -2.143   5.719  1.00 93.26           N  
ATOM   3358  CZ  ARG B  33      24.458  -2.998   6.402  1.00 93.26           C  
ATOM   3359  N   GLY B  34      24.264  -9.067   4.377  1.00 92.89           N  
ATOM   3360  CA  GLY B  34      25.650  -9.355   4.044  1.00 92.89           C  
ATOM   3361  C   GLY B  34      25.879 -10.799   3.640  1.00 92.89           C  
ATOM   3362  O   GLY B  34      26.951 -11.147   3.141  1.00 92.89           O  
ATOM   3363  N   HIS B  35      24.901 -11.586   3.800  1.00 94.43           N  
ATOM   3364  CA  HIS B  35      25.096 -13.002   3.508  1.00 94.43           C  
ATOM   3365  C   HIS B  35      24.126 -13.481   2.433  1.00 94.43           C  
ATOM   3366  CB  HIS B  35      24.929 -13.839   4.777  1.00 94.43           C  
ATOM   3367  O   HIS B  35      23.942 -14.687   2.250  1.00 94.43           O  
ATOM   3368  CG  HIS B  35      25.985 -13.587   5.806  1.00 94.43           C  
ATOM   3369  CD2 HIS B  35      27.298 -13.915   5.831  1.00 94.43           C  
ATOM   3370  ND1 HIS B  35      25.730 -12.921   6.985  1.00 94.43           N  
ATOM   3371  CE1 HIS B  35      26.845 -12.849   7.693  1.00 94.43           C  
ATOM   3372  NE2 HIS B  35      27.811 -13.445   7.015  1.00 94.43           N  
ATOM   3373  N   PHE B  36      23.374 -12.560   1.802  1.00 94.68           N  
ATOM   3374  CA  PHE B  36      22.478 -12.896   0.702  1.00 94.68           C  
ATOM   3375  C   PHE B  36      23.235 -13.599  -0.418  1.00 94.68           C  
ATOM   3376  CB  PHE B  36      21.791 -11.638   0.163  1.00 94.68           C  
ATOM   3377  O   PHE B  36      24.347 -13.199  -0.768  1.00 94.68           O  
ATOM   3378  CG  PHE B  36      20.849 -11.903  -0.980  1.00 94.68           C  
ATOM   3379  CD1 PHE B  36      21.221 -11.614  -2.287  1.00 94.68           C  
ATOM   3380  CD2 PHE B  36      19.590 -12.441  -0.747  1.00 94.68           C  
ATOM   3381  CE1 PHE B  36      20.351 -11.858  -3.347  1.00 94.68           C  
ATOM   3382  CE2 PHE B  36      18.715 -12.689  -1.802  1.00 94.68           C  
ATOM   3383  CZ  PHE B  36      19.098 -12.395  -3.101  1.00 94.68           C  
ATOM   3384  N   PRO B  37      22.679 -14.780  -0.904  1.00 95.66           N  
ATOM   3385  CA  PRO B  37      21.284 -15.225  -0.901  1.00 95.66           C  
ATOM   3386  C   PRO B  37      20.986 -16.227   0.212  1.00 95.66           C  
ATOM   3387  CB  PRO B  37      21.118 -15.873  -2.278  1.00 95.66           C  
ATOM   3388  O   PRO B  37      20.049 -17.021   0.098  1.00 95.66           O  
ATOM   3389  CG  PRO B  37      22.447 -16.491  -2.572  1.00 95.66           C  
ATOM   3390  CD  PRO B  37      23.521 -15.596  -2.025  1.00 95.66           C  
ATOM   3391  N   LYS B  38      21.819 -16.297   1.265  1.00 96.41           N  
ATOM   3392  CA  LYS B  38      21.584 -17.170   2.412  1.00 96.41           C  
ATOM   3393  C   LYS B  38      20.554 -16.563   3.362  1.00 96.41           C  
ATOM   3394  CB  LYS B  38      22.890 -17.440   3.159  1.00 96.41           C  
ATOM   3395  O   LYS B  38      20.428 -15.340   3.450  1.00 96.41           O  
ATOM   3396  CG  LYS B  38      23.961 -18.109   2.311  1.00 96.41           C  
ATOM   3397  CD  LYS B  38      23.665 -19.588   2.101  1.00 96.41           C  
ATOM   3398  CE  LYS B  38      24.836 -20.307   1.444  1.00 96.41           C  
ATOM   3399  NZ  LYS B  38      24.538 -21.752   1.210  1.00 96.41           N  
ATOM   3400  N   ALA B  39      19.778 -17.465   4.029  1.00 96.44           N  
ATOM   3401  CA  ALA B  39      18.783 -17.062   5.019  1.00 96.44           C  
ATOM   3402  C   ALA B  39      18.570 -18.157   6.060  1.00 96.44           C  
ATOM   3403  CB  ALA B  39      17.462 -16.717   4.336  1.00 96.44           C  
ATOM   3404  O   ALA B  39      18.956 -19.309   5.846  1.00 96.44           O  
ATOM   3405  N   MET B  40      18.057 -17.770   7.221  1.00 96.89           N  
ATOM   3406  CA  MET B  40      17.665 -18.739   8.240  1.00 96.89           C  
ATOM   3407  C   MET B  40      16.210 -19.158   8.061  1.00 96.89           C  
ATOM   3408  CB  MET B  40      17.875 -18.162   9.641  1.00 96.89           C  
ATOM   3409  O   MET B  40      15.323 -18.308   7.955  1.00 96.89           O  
ATOM   3410  CG  MET B  40      19.335 -17.939   9.999  1.00 96.89           C  
ATOM   3411  SD  MET B  40      19.555 -17.368  11.730  1.00 96.89           S  
ATOM   3412  CE  MET B  40      18.440 -15.936  11.738  1.00 96.89           C  
ATOM   3413  N   PHE B  41      15.999 -20.399   7.955  1.00 96.47           N  
ATOM   3414  CA  PHE B  41      14.675 -20.995   7.821  1.00 96.47           C  
ATOM   3415  C   PHE B  41      14.148 -21.454   9.176  1.00 96.47           C  
ATOM   3416  CB  PHE B  41      14.712 -22.176   6.846  1.00 96.47           C  
ATOM   3417  O   PHE B  41      14.774 -22.279   9.845  1.00 96.47           O  
ATOM   3418  CG  PHE B  41      13.429 -22.961   6.794  1.00 96.47           C  
ATOM   3419  CD1 PHE B  41      13.435 -24.341   6.951  1.00 96.47           C  
ATOM   3420  CD2 PHE B  41      12.215 -22.317   6.588  1.00 96.47           C  
ATOM   3421  CE1 PHE B  41      12.249 -25.070   6.903  1.00 96.47           C  
ATOM   3422  CE2 PHE B  41      11.026 -23.039   6.539  1.00 96.47           C  
ATOM   3423  CZ  PHE B  41      11.045 -24.415   6.696  1.00 96.47           C  
ATOM   3424  N   TYR B  42      13.020 -20.799   9.586  1.00 95.21           N  
ATOM   3425  CA  TYR B  42      12.334 -21.205  10.808  1.00 95.21           C  
ATOM   3426  C   TYR B  42      11.306 -22.293  10.521  1.00 95.21           C  
ATOM   3427  CB  TYR B  42      11.651 -20.003  11.466  1.00 95.21           C  
ATOM   3428  O   TYR B  42      10.135 -22.000  10.274  1.00 95.21           O  
ATOM   3429  CG  TYR B  42      12.607 -19.075  12.177  1.00 95.21           C  
ATOM   3430  CD1 TYR B  42      12.595 -18.962  13.565  1.00 95.21           C  
ATOM   3431  CD2 TYR B  42      13.522 -18.310  11.462  1.00 95.21           C  
ATOM   3432  CE1 TYR B  42      13.472 -18.107  14.224  1.00 95.21           C  
ATOM   3433  CE2 TYR B  42      14.404 -17.452  12.111  1.00 95.21           C  
ATOM   3434  OH  TYR B  42      15.243 -16.510  14.137  1.00 95.21           O  
ATOM   3435  CZ  TYR B  42      14.372 -17.358  13.490  1.00 95.21           C  
ATOM   3436  N   GLY B  43      11.763 -23.583  10.453  1.00 90.80           N  
ATOM   3437  CA  GLY B  43      10.906 -24.706  10.109  1.00 90.80           C  
ATOM   3438  C   GLY B  43      10.233 -25.334  11.315  1.00 90.80           C  
ATOM   3439  O   GLY B  43      10.487 -24.933  12.453  1.00 90.80           O  
ATOM   3440  N   LYS B  44       9.367 -26.225  11.080  1.00 85.55           N  
ATOM   3441  CA  LYS B  44       8.591 -26.929  12.098  1.00 85.55           C  
ATOM   3442  C   LYS B  44       9.504 -27.654  13.082  1.00 85.55           C  
ATOM   3443  CB  LYS B  44       7.627 -27.922  11.447  1.00 85.55           C  
ATOM   3444  O   LYS B  44       9.229 -27.689  14.283  1.00 85.55           O  
ATOM   3445  CG  LYS B  44       6.689 -28.608  12.429  1.00 85.55           C  
ATOM   3446  CD  LYS B  44       5.718 -29.541  11.716  1.00 85.55           C  
ATOM   3447  CE  LYS B  44       4.814 -30.269  12.701  1.00 85.55           C  
ATOM   3448  NZ  LYS B  44       3.858 -31.181  12.006  1.00 85.55           N  
ATOM   3449  N   TYR B  45      10.631 -28.208  12.672  1.00 87.09           N  
ATOM   3450  CA  TYR B  45      11.455 -29.071  13.511  1.00 87.09           C  
ATOM   3451  C   TYR B  45      12.751 -28.373  13.904  1.00 87.09           C  
ATOM   3452  CB  TYR B  45      11.767 -30.384  12.788  1.00 87.09           C  
ATOM   3453  O   TYR B  45      13.605 -28.964  14.568  1.00 87.09           O  
ATOM   3454  CG  TYR B  45      10.538 -31.148  12.357  1.00 87.09           C  
ATOM   3455  CD1 TYR B  45       9.693 -31.734  13.297  1.00 87.09           C  
ATOM   3456  CD2 TYR B  45      10.220 -31.285  11.010  1.00 87.09           C  
ATOM   3457  CE1 TYR B  45       8.561 -32.439  12.904  1.00 87.09           C  
ATOM   3458  CE2 TYR B  45       9.091 -31.988  10.606  1.00 87.09           C  
ATOM   3459  OH  TYR B  45       7.148 -33.258  11.165  1.00 87.09           O  
ATOM   3460  CZ  TYR B  45       8.268 -32.561  11.559  1.00 87.09           C  
ATOM   3461  N   GLY B  46      12.943 -27.134  13.491  1.00 91.59           N  
ATOM   3462  CA  GLY B  46      14.121 -26.387  13.900  1.00 91.59           C  
ATOM   3463  C   GLY B  46      14.516 -25.306  12.911  1.00 91.59           C  
ATOM   3464  O   GLY B  46      13.887 -25.160  11.861  1.00 91.59           O  
ATOM   3465  N   ILE B  47      15.591 -24.540  13.360  1.00 95.94           N  
ATOM   3466  CA  ILE B  47      16.117 -23.439  12.560  1.00 95.94           C  
ATOM   3467  C   ILE B  47      17.352 -23.904  11.792  1.00 95.94           C  
ATOM   3468  CB  ILE B  47      16.461 -22.215  13.438  1.00 95.94           C  
ATOM   3469  O   ILE B  47      18.224 -24.572  12.352  1.00 95.94           O  
ATOM   3470  CG1 ILE B  47      15.216 -21.731  14.190  1.00 95.94           C  
ATOM   3471  CG2 ILE B  47      17.060 -21.091  12.588  1.00 95.94           C  
ATOM   3472  CD1 ILE B  47      15.499 -20.648  15.222  1.00 95.94           C  
ATOM   3473  N   LYS B  48      17.425 -23.620  10.463  1.00 95.99           N  
ATOM   3474  CA  LYS B  48      18.609 -23.958   9.678  1.00 95.99           C  
ATOM   3475  C   LYS B  48      18.871 -22.910   8.600  1.00 95.99           C  
ATOM   3476  CB  LYS B  48      18.453 -25.339   9.039  1.00 95.99           C  
ATOM   3477  O   LYS B  48      17.980 -22.132   8.253  1.00 95.99           O  
ATOM   3478  CG  LYS B  48      17.302 -25.436   8.048  1.00 95.99           C  
ATOM   3479  CD  LYS B  48      17.150 -26.851   7.505  1.00 95.99           C  
ATOM   3480  CE  LYS B  48      15.972 -26.959   6.546  1.00 95.99           C  
ATOM   3481  NZ  LYS B  48      15.780 -28.358   6.060  1.00 95.99           N  
ATOM   3482  N   HIS B  49      20.139 -22.981   8.100  1.00 96.96           N  
ATOM   3483  CA  HIS B  49      20.529 -22.085   7.017  1.00 96.96           C  
ATOM   3484  C   HIS B  49      20.163 -22.672   5.658  1.00 96.96           C  
ATOM   3485  CB  HIS B  49      22.030 -21.794   7.077  1.00 96.96           C  
ATOM   3486  O   HIS B  49      20.359 -23.865   5.419  1.00 96.96           O  
ATOM   3487  CG  HIS B  49      22.419 -20.875   8.190  1.00 96.96           C  
ATOM   3488  CD2 HIS B  49      22.748 -21.129   9.479  1.00 96.96           C  
ATOM   3489  ND1 HIS B  49      22.500 -19.508   8.033  1.00 96.96           N  
ATOM   3490  CE1 HIS B  49      22.863 -18.960   9.180  1.00 96.96           C  
ATOM   3491  NE2 HIS B  49      23.020 -19.921  10.074  1.00 96.96           N  
ATOM   3492  N   ILE B  50      19.575 -21.766   4.823  1.00 97.66           N  
ATOM   3493  CA  ILE B  50      19.206 -22.220   3.486  1.00 97.66           C  
ATOM   3494  C   ILE B  50      19.740 -21.241   2.443  1.00 97.66           C  
ATOM   3495  CB  ILE B  50      17.675 -22.373   3.344  1.00 97.66           C  
ATOM   3496  O   ILE B  50      20.160 -20.132   2.781  1.00 97.66           O  
ATOM   3497  CG1 ILE B  50      16.981 -21.023   3.558  1.00 97.66           C  
ATOM   3498  CG2 ILE B  50      17.144 -23.423   4.325  1.00 97.66           C  
ATOM   3499  CD1 ILE B  50      15.539 -20.984   3.071  1.00 97.66           C  
ATOM   3500  N   THR B  51      19.875 -21.704   1.226  1.00 97.94           N  
ATOM   3501  CA  THR B  51      20.185 -20.854   0.082  1.00 97.94           C  
ATOM   3502  C   THR B  51      18.932 -20.585  -0.747  1.00 97.94           C  
ATOM   3503  CB  THR B  51      21.266 -21.491  -0.811  1.00 97.94           C  
ATOM   3504  O   THR B  51      18.303 -21.518  -1.252  1.00 97.94           O  
ATOM   3505  CG2 THR B  51      21.665 -20.553  -1.946  1.00 97.94           C  
ATOM   3506  OG1 THR B  51      22.423 -21.780  -0.016  1.00 97.94           O  
ATOM   3507  N   ASN B  52      18.620 -19.280  -0.900  1.00 97.48           N  
ATOM   3508  CA  ASN B  52      17.406 -18.861  -1.592  1.00 97.48           C  
ATOM   3509  C   ASN B  52      17.637 -18.724  -3.095  1.00 97.48           C  
ATOM   3510  CB  ASN B  52      16.885 -17.545  -1.012  1.00 97.48           C  
ATOM   3511  O   ASN B  52      18.419 -17.878  -3.532  1.00 97.48           O  
ATOM   3512  CG  ASN B  52      15.497 -17.196  -1.512  1.00 97.48           C  
ATOM   3513  ND2 ASN B  52      14.824 -16.290  -0.812  1.00 97.48           N  
ATOM   3514  OD1 ASN B  52      15.032 -17.736  -2.520  1.00 97.48           O  
ATOM   3515  N   TRP B  53      16.883 -19.466  -3.944  1.00 97.81           N  
ATOM   3516  CA  TRP B  53      17.026 -19.437  -5.395  1.00 97.81           C  
ATOM   3517  C   TRP B  53      15.772 -18.876  -6.056  1.00 97.81           C  
ATOM   3518  CB  TRP B  53      17.319 -20.840  -5.935  1.00 97.81           C  
ATOM   3519  O   TRP B  53      15.583 -19.019  -7.266  1.00 97.81           O  
ATOM   3520  CG  TRP B  53      18.744 -21.273  -5.765  1.00 97.81           C  
ATOM   3521  CD1 TRP B  53      19.288 -21.912  -4.686  1.00 97.81           C  
ATOM   3522  CD2 TRP B  53      19.808 -21.093  -6.705  1.00 97.81           C  
ATOM   3523  CE2 TRP B  53      20.972 -21.649  -6.128  1.00 97.81           C  
ATOM   3524  CE3 TRP B  53      19.891 -20.517  -7.979  1.00 97.81           C  
ATOM   3525  NE1 TRP B  53      20.628 -22.141  -4.898  1.00 97.81           N  
ATOM   3526  CH2 TRP B  53      22.259 -21.074  -8.030  1.00 97.81           C  
ATOM   3527  CZ2 TRP B  53      22.206 -21.644  -6.785  1.00 97.81           C  
ATOM   3528  CZ3 TRP B  53      21.119 -20.513  -8.630  1.00 97.81           C  
ATOM   3529  N   CYS B  54      14.860 -18.314  -5.233  1.00 96.65           N  
ATOM   3530  CA  CYS B  54      13.640 -17.812  -5.854  1.00 96.65           C  
ATOM   3531  C   CYS B  54      13.344 -16.387  -5.403  1.00 96.65           C  
ATOM   3532  CB  CYS B  54      12.456 -18.719  -5.519  1.00 96.65           C  
ATOM   3533  O   CYS B  54      12.211 -15.916  -5.523  1.00 96.65           O  
ATOM   3534  SG  CYS B  54      12.144 -18.886  -3.748  1.00 96.65           S  
ATOM   3535  N   ALA B  55      14.368 -15.658  -4.844  1.00 95.92           N  
ATOM   3536  CA  ALA B  55      14.199 -14.272  -4.414  1.00 95.92           C  
ATOM   3537  C   ALA B  55      14.083 -13.336  -5.613  1.00 95.92           C  
ATOM   3538  CB  ALA B  55      15.361 -13.847  -3.521  1.00 95.92           C  
ATOM   3539  O   ALA B  55      14.812 -13.484  -6.597  1.00 95.92           O  
ATOM   3540  N   ASN B  56      13.149 -12.331  -5.443  1.00 96.19           N  
ATOM   3541  CA  ASN B  56      12.995 -11.332  -6.495  1.00 96.19           C  
ATOM   3542  C   ASN B  56      13.882 -10.115  -6.248  1.00 96.19           C  
ATOM   3543  CB  ASN B  56      11.531 -10.904  -6.618  1.00 96.19           C  
ATOM   3544  O   ASN B  56      13.773  -9.109  -6.950  1.00 96.19           O  
ATOM   3545  CG  ASN B  56      10.652 -11.993  -7.203  1.00 96.19           C  
ATOM   3546  ND2 ASN B  56       9.404 -12.052  -6.754  1.00 96.19           N  
ATOM   3547  OD1 ASN B  56      11.092 -12.774  -8.051  1.00 96.19           O  
ATOM   3548  N   ASP B  57      14.739 -10.097  -5.279  1.00 96.63           N  
ATOM   3549  CA  ASP B  57      15.793  -9.107  -5.083  1.00 96.63           C  
ATOM   3550  C   ASP B  57      16.971  -9.365  -6.020  1.00 96.63           C  
ATOM   3551  CB  ASP B  57      16.268  -9.109  -3.629  1.00 96.63           C  
ATOM   3552  O   ASP B  57      18.065  -9.709  -5.569  1.00 96.63           O  
ATOM   3553  CG  ASP B  57      17.177  -7.938  -3.300  1.00 96.63           C  
ATOM   3554  OD1 ASP B  57      17.274  -6.994  -4.113  1.00 96.63           O  
ATOM   3555  OD2 ASP B  57      17.805  -7.961  -2.219  1.00 96.63           O  
ATOM   3556  N   TYR B  58      16.737  -9.135  -7.381  1.00 97.64           N  
ATOM   3557  CA  TYR B  58      17.554  -9.614  -8.490  1.00 97.64           C  
ATOM   3558  C   TYR B  58      18.990  -9.121  -8.363  1.00 97.64           C  
ATOM   3559  CB  TYR B  58      16.963  -9.160  -9.828  1.00 97.64           C  
ATOM   3560  O   TYR B  58      19.932  -9.832  -8.722  1.00 97.64           O  
ATOM   3561  CG  TYR B  58      15.619  -9.774 -10.138  1.00 97.64           C  
ATOM   3562  CD1 TYR B  58      15.409 -11.144  -9.999  1.00 97.64           C  
ATOM   3563  CD2 TYR B  58      14.558  -8.987 -10.571  1.00 97.64           C  
ATOM   3564  CE1 TYR B  58      14.173 -11.715 -10.285  1.00 97.64           C  
ATOM   3565  CE2 TYR B  58      13.318  -9.547 -10.860  1.00 97.64           C  
ATOM   3566  OH  TYR B  58      11.910 -11.470 -10.998  1.00 97.64           O  
ATOM   3567  CZ  TYR B  58      13.135 -10.910 -10.713  1.00 97.64           C  
ATOM   3568  N   LEU B  59      19.167  -7.930  -7.801  1.00 97.71           N  
ATOM   3569  CA  LEU B  59      20.498  -7.331  -7.778  1.00 97.71           C  
ATOM   3570  C   LEU B  59      21.045  -7.278  -6.355  1.00 97.71           C  
ATOM   3571  CB  LEU B  59      20.463  -5.923  -8.376  1.00 97.71           C  
ATOM   3572  O   LEU B  59      22.154  -6.788  -6.130  1.00 97.71           O  
ATOM   3573  CG  LEU B  59      20.074  -5.823  -9.852  1.00 97.71           C  
ATOM   3574  CD1 LEU B  59      20.118  -4.370 -10.315  1.00 97.71           C  
ATOM   3575  CD2 LEU B  59      20.993  -6.689 -10.707  1.00 97.71           C  
ATOM   3576  N   GLY B  60      20.197  -7.745  -5.359  1.00 96.57           N  
ATOM   3577  CA  GLY B  60      20.628  -7.727  -3.970  1.00 96.57           C  
ATOM   3578  C   GLY B  60      20.651  -6.333  -3.371  1.00 96.57           C  
ATOM   3579  O   GLY B  60      21.420  -6.062  -2.446  1.00 96.57           O  
ATOM   3580  N   MET B  61      19.821  -5.425  -3.920  1.00 97.77           N  
ATOM   3581  CA  MET B  61      19.835  -4.027  -3.499  1.00 97.77           C  
ATOM   3582  C   MET B  61      19.216  -3.869  -2.115  1.00 97.77           C  
ATOM   3583  CB  MET B  61      19.089  -3.153  -4.509  1.00 97.77           C  
ATOM   3584  O   MET B  61      19.462  -2.874  -1.430  1.00 97.77           O  
ATOM   3585  CG  MET B  61      19.852  -2.924  -5.804  1.00 97.77           C  
ATOM   3586  SD  MET B  61      21.547  -2.282  -5.516  1.00 97.77           S  
ATOM   3587  CE  MET B  61      21.158  -0.656  -4.812  1.00 97.77           C  
ATOM   3588  N   ALA B  62      18.431  -4.813  -1.777  1.00 96.86           N  
ATOM   3589  CA  ALA B  62      17.824  -4.731  -0.451  1.00 96.86           C  
ATOM   3590  C   ALA B  62      18.888  -4.758   0.642  1.00 96.86           C  
ATOM   3591  CB  ALA B  62      16.829  -5.872  -0.250  1.00 96.86           C  
ATOM   3592  O   ALA B  62      18.644  -4.311   1.765  1.00 96.86           O  
ATOM   3593  N   GLN B  63      20.052  -5.206   0.283  1.00 95.82           N  
ATOM   3594  CA  GLN B  63      21.110  -5.373   1.273  1.00 95.82           C  
ATOM   3595  C   GLN B  63      22.228  -4.356   1.059  1.00 95.82           C  
ATOM   3596  CB  GLN B  63      21.676  -6.793   1.221  1.00 95.82           C  
ATOM   3597  O   GLN B  63      23.178  -4.297   1.843  1.00 95.82           O  
ATOM   3598  CG  GLN B  63      20.625  -7.880   1.402  1.00 95.82           C  
ATOM   3599  CD  GLN B  63      20.115  -7.973   2.828  1.00 95.82           C  
ATOM   3600  NE2 GLN B  63      18.822  -8.240   2.980  1.00 95.82           N  
ATOM   3601  OE1 GLN B  63      20.877  -7.806   3.786  1.00 95.82           O  
ATOM   3602  N   HIS B  64      22.063  -3.602   0.062  1.00 97.24           N  
ATOM   3603  CA  HIS B  64      23.157  -2.731  -0.355  1.00 97.24           C  
ATOM   3604  C   HIS B  64      23.287  -1.528   0.573  1.00 97.24           C  
ATOM   3605  CB  HIS B  64      22.949  -2.263  -1.796  1.00 97.24           C  
ATOM   3606  O   HIS B  64      22.282  -0.929   0.965  1.00 97.24           O  
ATOM   3607  CG  HIS B  64      24.189  -1.723  -2.435  1.00 97.24           C  
ATOM   3608  CD2 HIS B  64      25.035  -2.271  -3.339  1.00 97.24           C  
ATOM   3609  ND1 HIS B  64      24.684  -0.467  -2.156  1.00 97.24           N  
ATOM   3610  CE1 HIS B  64      25.783  -0.266  -2.864  1.00 97.24           C  
ATOM   3611  NE2 HIS B  64      26.018  -1.346  -3.589  1.00 97.24           N  
ATOM   3612  N   LYS B  65      24.528  -1.148   0.867  1.00 97.27           N  
ATOM   3613  CA  LYS B  65      24.871  -0.111   1.835  1.00 97.27           C  
ATOM   3614  C   LYS B  65      24.240   1.226   1.457  1.00 97.27           C  
ATOM   3615  CB  LYS B  65      26.389   0.039   1.946  1.00 97.27           C  
ATOM   3616  O   LYS B  65      23.731   1.945   2.319  1.00 97.27           O  
ATOM   3617  CG  LYS B  65      26.836   1.058   2.984  1.00 97.27           C  
ATOM   3618  CD  LYS B  65      28.354   1.101   3.108  1.00 97.27           C  
ATOM   3619  CE  LYS B  65      28.799   2.054   4.210  1.00 97.27           C  
ATOM   3620  NZ  LYS B  65      28.036   3.337   4.174  1.00 97.27           N  
ATOM   3621  N   VAL B  66      24.210   1.626   0.189  1.00 98.05           N  
ATOM   3622  CA  VAL B  66      23.689   2.919  -0.244  1.00 98.05           C  
ATOM   3623  C   VAL B  66      22.204   3.017   0.095  1.00 98.05           C  
ATOM   3624  CB  VAL B  66      23.906   3.140  -1.758  1.00 98.05           C  
ATOM   3625  O   VAL B  66      21.710   4.092   0.443  1.00 98.05           O  
ATOM   3626  CG1 VAL B  66      23.034   2.187  -2.573  1.00 98.05           C  
ATOM   3627  CG2 VAL B  66      23.612   4.591  -2.132  1.00 98.05           C  
ATOM   3628  N   VAL B  67      21.535   1.913  -0.058  1.00 98.37           N  
ATOM   3629  CA  VAL B  67      20.108   1.859   0.240  1.00 98.37           C  
ATOM   3630  C   VAL B  67      19.893   1.915   1.750  1.00 98.37           C  
ATOM   3631  CB  VAL B  67      19.454   0.588  -0.346  1.00 98.37           C  
ATOM   3632  O   VAL B  67      19.095   2.717   2.241  1.00 98.37           O  
ATOM   3633  CG1 VAL B  67      18.017   0.441   0.153  1.00 98.37           C  
ATOM   3634  CG2 VAL B  67      19.491   0.624  -1.872  1.00 98.37           C  
ATOM   3635  N   ILE B  68      20.622   1.183   2.459  1.00 98.28           N  
ATOM   3636  CA  ILE B  68      20.489   1.083   3.909  1.00 98.28           C  
ATOM   3637  C   ILE B  68      20.820   2.429   4.551  1.00 98.28           C  
ATOM   3638  CB  ILE B  68      21.398  -0.025   4.485  1.00 98.28           C  
ATOM   3639  O   ILE B  68      20.096   2.898   5.432  1.00 98.28           O  
ATOM   3640  CG1 ILE B  68      20.991  -1.394   3.928  1.00 98.28           C  
ATOM   3641  CG2 ILE B  68      21.350  -0.020   6.016  1.00 98.28           C  
ATOM   3642  CD1 ILE B  68      19.532  -1.752   4.174  1.00 98.28           C  
ATOM   3643  N   ASP B  69      21.865   3.050   4.126  1.00 98.53           N  
ATOM   3644  CA  ASP B  69      22.259   4.348   4.664  1.00 98.53           C  
ATOM   3645  C   ASP B  69      21.181   5.399   4.408  1.00 98.53           C  
ATOM   3646  CB  ASP B  69      23.589   4.800   4.056  1.00 98.53           C  
ATOM   3647  O   ASP B  69      20.879   6.212   5.284  1.00 98.53           O  
ATOM   3648  CG  ASP B  69      24.778   4.017   4.583  1.00 98.53           C  
ATOM   3649  OD1 ASP B  69      24.630   3.284   5.585  1.00 98.53           O  
ATOM   3650  OD2 ASP B  69      25.874   4.136   3.994  1.00 98.53           O  
ATOM   3651  N   ALA B  70      20.607   5.361   3.241  1.00 98.63           N  
ATOM   3652  CA  ALA B  70      19.553   6.316   2.908  1.00 98.63           C  
ATOM   3653  C   ALA B  70      18.338   6.130   3.813  1.00 98.63           C  
ATOM   3654  CB  ALA B  70      19.147   6.172   1.443  1.00 98.63           C  
ATOM   3655  O   ALA B  70      17.731   7.108   4.256  1.00 98.63           O  
ATOM   3656  N   MET B  71      18.054   4.957   4.068  1.00 98.64           N  
ATOM   3657  CA  MET B  71      16.901   4.673   4.918  1.00 98.64           C  
ATOM   3658  C   MET B  71      17.175   5.084   6.361  1.00 98.64           C  
ATOM   3659  CB  MET B  71      16.540   3.188   4.857  1.00 98.64           C  
ATOM   3660  O   MET B  71      16.298   5.631   7.032  1.00 98.64           O  
ATOM   3661  CG  MET B  71      15.970   2.750   3.518  1.00 98.64           C  
ATOM   3662  SD  MET B  71      15.652   0.944   3.445  1.00 98.64           S  
ATOM   3663  CE  MET B  71      14.164   0.840   4.478  1.00 98.64           C  
ATOM   3664  N   HIS B  72      18.405   4.791   6.897  1.00 98.51           N  
ATOM   3665  CA  HIS B  72      18.773   5.277   8.222  1.00 98.51           C  
ATOM   3666  C   HIS B  72      18.630   6.793   8.312  1.00 98.51           C  
ATOM   3667  CB  HIS B  72      20.206   4.864   8.565  1.00 98.51           C  
ATOM   3668  O   HIS B  72      18.079   7.312   9.285  1.00 98.51           O  
ATOM   3669  CG  HIS B  72      20.316   3.474   9.107  1.00 98.51           C  
ATOM   3670  CD2 HIS B  72      20.976   2.388   8.641  1.00 98.51           C  
ATOM   3671  ND1 HIS B  72      19.691   3.077  10.269  1.00 98.51           N  
ATOM   3672  CE1 HIS B  72      19.965   1.804  10.497  1.00 98.51           C  
ATOM   3673  NE2 HIS B  72      20.743   1.362   9.523  1.00 98.51           N  
ATOM   3674  N   THR B  73      19.106   7.441   7.299  1.00 98.22           N  
ATOM   3675  CA  THR B  73      19.040   8.898   7.280  1.00 98.22           C  
ATOM   3676  C   THR B  73      17.590   9.374   7.311  1.00 98.22           C  
ATOM   3677  CB  THR B  73      19.745   9.473   6.038  1.00 98.22           C  
ATOM   3678  O   THR B  73      17.247  10.286   8.067  1.00 98.22           O  
ATOM   3679  CG2 THR B  73      19.610  10.991   5.982  1.00 98.22           C  
ATOM   3680  OG1 THR B  73      21.136   9.129   6.084  1.00 98.22           O  
ATOM   3681  N   ALA B  74      16.770   8.777   6.524  1.00 98.08           N  
ATOM   3682  CA  ALA B  74      15.361   9.159   6.482  1.00 98.08           C  
ATOM   3683  C   ALA B  74      14.685   8.911   7.827  1.00 98.08           C  
ATOM   3684  CB  ALA B  74      14.635   8.396   5.376  1.00 98.08           C  
ATOM   3685  O   ALA B  74      13.891   9.733   8.291  1.00 98.08           O  
ATOM   3686  N   LEU B  75      15.032   7.796   8.451  1.00 97.82           N  
ATOM   3687  CA  LEU B  75      14.481   7.495   9.768  1.00 97.82           C  
ATOM   3688  C   LEU B  75      14.844   8.585  10.771  1.00 97.82           C  
ATOM   3689  CB  LEU B  75      14.989   6.139  10.265  1.00 97.82           C  
ATOM   3690  O   LEU B  75      13.993   9.030  11.545  1.00 97.82           O  
ATOM   3691  CG  LEU B  75      14.227   4.908   9.772  1.00 97.82           C  
ATOM   3692  CD1 LEU B  75      15.023   3.640  10.063  1.00 97.82           C  
ATOM   3693  CD2 LEU B  75      12.847   4.839  10.418  1.00 97.82           C  
ATOM   3694  N   ASP B  76      16.063   9.034  10.683  1.00 97.16           N  
ATOM   3695  CA  ASP B  76      16.579  10.010  11.638  1.00 97.16           C  
ATOM   3696  C   ASP B  76      16.012  11.401  11.361  1.00 97.16           C  
ATOM   3697  CB  ASP B  76      18.108  10.047  11.596  1.00 97.16           C  
ATOM   3698  O   ASP B  76      15.835  12.200  12.283  1.00 97.16           O  
ATOM   3699  CG  ASP B  76      18.747   8.785  12.148  1.00 97.16           C  
ATOM   3700  OD1 ASP B  76      18.120   8.100  12.985  1.00 97.16           O  
ATOM   3701  OD2 ASP B  76      19.888   8.475  11.745  1.00 97.16           O  
ATOM   3702  N   THR B  77      15.617  11.599  10.140  1.00 94.69           N  
ATOM   3703  CA  THR B  77      15.232  12.958   9.775  1.00 94.69           C  
ATOM   3704  C   THR B  77      13.716  13.125   9.834  1.00 94.69           C  
ATOM   3705  CB  THR B  77      15.737  13.323   8.367  1.00 94.69           C  
ATOM   3706  O   THR B  77      13.218  14.155  10.294  1.00 94.69           O  
ATOM   3707  CG2 THR B  77      17.261  13.377   8.326  1.00 94.69           C  
ATOM   3708  OG1 THR B  77      15.279  12.339   7.432  1.00 94.69           O  
ATOM   3709  N   THR B  78      12.967  12.159   9.413  1.00 95.10           N  
ATOM   3710  CA  THR B  78      11.543  12.413   9.229  1.00 95.10           C  
ATOM   3711  C   THR B  78      10.709  11.467  10.088  1.00 95.10           C  
ATOM   3712  CB  THR B  78      11.135  12.263   7.752  1.00 95.10           C  
ATOM   3713  O   THR B  78       9.517  11.700  10.300  1.00 95.10           O  
ATOM   3714  CG2 THR B  78      11.879  13.262   6.872  1.00 95.10           C  
ATOM   3715  OG1 THR B  78      11.441  10.934   7.310  1.00 95.10           O  
ATOM   3716  N   GLY B  79      11.252  10.354  10.558  1.00 95.98           N  
ATOM   3717  CA  GLY B  79      10.511   9.302  11.235  1.00 95.98           C  
ATOM   3718  C   GLY B  79      10.084   8.181  10.306  1.00 95.98           C  
ATOM   3719  O   GLY B  79      10.608   8.052   9.198  1.00 95.98           O  
ATOM   3720  N   ALA B  80       9.232   7.309  10.742  1.00 96.10           N  
ATOM   3721  CA  ALA B  80       8.915   6.039  10.095  1.00 96.10           C  
ATOM   3722  C   ALA B  80       7.796   6.209   9.072  1.00 96.10           C  
ATOM   3723  CB  ALA B  80       8.524   4.994  11.138  1.00 96.10           C  
ATOM   3724  O   ALA B  80       8.053   6.279   7.867  1.00 96.10           O  
ATOM   3725  N   GLY B  81       6.487   6.397   9.478  1.00 94.65           N  
ATOM   3726  CA  GLY B  81       5.337   6.444   8.589  1.00 94.65           C  
ATOM   3727  C   GLY B  81       5.070   7.830   8.031  1.00 94.65           C  
ATOM   3728  O   GLY B  81       5.619   8.818   8.522  1.00 94.65           O  
ATOM   3729  N   SER B  82       4.230   7.951   6.963  1.00 94.54           N  
ATOM   3730  CA  SER B  82       3.950   9.181   6.229  1.00 94.54           C  
ATOM   3731  C   SER B  82       2.926  10.041   6.962  1.00 94.54           C  
ATOM   3732  CB  SER B  82       3.446   8.862   4.821  1.00 94.54           C  
ATOM   3733  O   SER B  82       2.834  11.246   6.721  1.00 94.54           O  
ATOM   3734  OG  SER B  82       2.192   8.203   4.873  1.00 94.54           O  
ATOM   3735  N   GLY B  83       2.145   9.491   7.820  1.00 91.23           N  
ATOM   3736  CA  GLY B  83       1.208  10.266   8.617  1.00 91.23           C  
ATOM   3737  C   GLY B  83      -0.161  10.390   7.975  1.00 91.23           C  
ATOM   3738  O   GLY B  83      -1.045  11.062   8.511  1.00 91.23           O  
ATOM   3739  N   GLY B  84      -0.448   9.765   6.809  1.00 93.54           N  
ATOM   3740  CA  GLY B  84      -1.760   9.779   6.183  1.00 93.54           C  
ATOM   3741  C   GLY B  84      -1.722   9.430   4.708  1.00 93.54           C  
ATOM   3742  O   GLY B  84      -0.722   8.904   4.215  1.00 93.54           O  
ATOM   3743  N   THR B  85      -2.844   9.683   4.096  1.00 95.36           N  
ATOM   3744  CA  THR B  85      -2.938   9.494   2.653  1.00 95.36           C  
ATOM   3745  C   THR B  85      -2.232  10.627   1.912  1.00 95.36           C  
ATOM   3746  CB  THR B  85      -4.405   9.414   2.194  1.00 95.36           C  
ATOM   3747  O   THR B  85      -1.853  11.631   2.518  1.00 95.36           O  
ATOM   3748  CG2 THR B  85      -5.165   8.342   2.968  1.00 95.36           C  
ATOM   3749  OG1 THR B  85      -5.038  10.681   2.409  1.00 95.36           O  
ATOM   3750  N   ARG B  86      -2.020  10.453   0.544  1.00 95.31           N  
ATOM   3751  CA  ARG B  86      -1.299  11.447  -0.245  1.00 95.31           C  
ATOM   3752  C   ARG B  86      -1.966  12.815  -0.143  1.00 95.31           C  
ATOM   3753  CB  ARG B  86      -1.215  11.014  -1.710  1.00 95.31           C  
ATOM   3754  O   ARG B  86      -1.284  13.838  -0.050  1.00 95.31           O  
ATOM   3755  CG  ARG B  86      -0.330   9.800  -1.943  1.00 95.31           C  
ATOM   3756  CD  ARG B  86       1.118  10.077  -1.563  1.00 95.31           C  
ATOM   3757  NE  ARG B  86       1.707  11.116  -2.403  1.00 95.31           N  
ATOM   3758  NH1 ARG B  86       2.211   9.700  -4.158  1.00 95.31           N  
ATOM   3759  NH2 ARG B  86       2.724  11.930  -4.294  1.00 95.31           N  
ATOM   3760  CZ  ARG B  86       2.213  10.913  -3.616  1.00 95.31           C  
ATOM   3761  N   ASN B  87      -3.276  12.796  -0.006  1.00 91.37           N  
ATOM   3762  CA  ASN B  87      -4.033  14.044   0.018  1.00 91.37           C  
ATOM   3763  C   ASN B  87      -4.137  14.610   1.431  1.00 91.37           C  
ATOM   3764  CB  ASN B  87      -5.428  13.837  -0.575  1.00 91.37           C  
ATOM   3765  O   ASN B  87      -4.325  15.814   1.610  1.00 91.37           O  
ATOM   3766  CG  ASN B  87      -6.126  15.144  -0.895  1.00 91.37           C  
ATOM   3767  ND2 ASN B  87      -7.423  15.206  -0.619  1.00 91.37           N  
ATOM   3768  OD1 ASN B  87      -5.505  16.090  -1.386  1.00 91.37           O  
ATOM   3769  N   ILE B  88      -4.072  13.772   2.441  1.00 92.60           N  
ATOM   3770  CA  ILE B  88      -4.225  14.211   3.823  1.00 92.60           C  
ATOM   3771  C   ILE B  88      -2.900  14.053   4.565  1.00 92.60           C  
ATOM   3772  CB  ILE B  88      -5.341  13.425   4.546  1.00 92.60           C  
ATOM   3773  O   ILE B  88      -2.664  13.032   5.216  1.00 92.60           O  
ATOM   3774  CG1 ILE B  88      -6.654  13.516   3.760  1.00 92.60           C  
ATOM   3775  CG2 ILE B  88      -5.523  13.937   5.978  1.00 92.60           C  
ATOM   3776  CD1 ILE B  88      -7.783  12.676   4.340  1.00 92.60           C  
ATOM   3777  N   SER B  89      -1.979  14.956   4.388  1.00 92.75           N  
ATOM   3778  CA  SER B  89      -0.716  15.116   5.102  1.00 92.75           C  
ATOM   3779  C   SER B  89       0.228  13.950   4.823  1.00 92.75           C  
ATOM   3780  CB  SER B  89      -0.962  15.235   6.606  1.00 92.75           C  
ATOM   3781  O   SER B  89       1.132  13.674   5.615  1.00 92.75           O  
ATOM   3782  OG  SER B  89      -1.510  14.035   7.123  1.00 92.75           O  
ATOM   3783  N   GLY B  90       0.025  13.144   3.775  1.00 95.14           N  
ATOM   3784  CA  GLY B  90       0.832  11.955   3.556  1.00 95.14           C  
ATOM   3785  C   GLY B  90       1.886  12.138   2.480  1.00 95.14           C  
ATOM   3786  O   GLY B  90       2.749  11.278   2.296  1.00 95.14           O  
ATOM   3787  N   THR B  91       1.912  13.319   1.789  1.00 96.68           N  
ATOM   3788  CA  THR B  91       2.913  13.581   0.761  1.00 96.68           C  
ATOM   3789  C   THR B  91       4.172  14.188   1.373  1.00 96.68           C  
ATOM   3790  CB  THR B  91       2.363  14.522  -0.327  1.00 96.68           C  
ATOM   3791  O   THR B  91       4.114  15.248   2.001  1.00 96.68           O  
ATOM   3792  CG2 THR B  91       3.404  14.776  -1.412  1.00 96.68           C  
ATOM   3793  OG1 THR B  91       1.203  13.928  -0.923  1.00 96.68           O  
ATOM   3794  N   THR B  92       5.331  13.505   1.215  1.00 95.88           N  
ATOM   3795  CA  THR B  92       6.614  14.015   1.686  1.00 95.88           C  
ATOM   3796  C   THR B  92       7.516  14.378   0.510  1.00 95.88           C  
ATOM   3797  CB  THR B  92       7.327  12.988   2.585  1.00 95.88           C  
ATOM   3798  O   THR B  92       7.235  14.010  -0.632  1.00 95.88           O  
ATOM   3799  CG2 THR B  92       6.353  12.347   3.568  1.00 95.88           C  
ATOM   3800  OG1 THR B  92       7.904  11.964   1.766  1.00 95.88           O  
ATOM   3801  N   HIS B  93       8.558  15.148   0.875  1.00 95.50           N  
ATOM   3802  CA  HIS B  93       9.526  15.528  -0.148  1.00 95.50           C  
ATOM   3803  C   HIS B  93      10.193  14.300  -0.759  1.00 95.50           C  
ATOM   3804  CB  HIS B  93      10.585  16.464   0.439  1.00 95.50           C  
ATOM   3805  O   HIS B  93      10.598  14.323  -1.923  1.00 95.50           O  
ATOM   3806  CG  HIS B  93      11.502  17.049  -0.587  1.00 95.50           C  
ATOM   3807  CD2 HIS B  93      12.841  16.937  -0.750  1.00 95.50           C  
ATOM   3808  ND1 HIS B  93      11.057  17.866  -1.604  1.00 95.50           N  
ATOM   3809  CE1 HIS B  93      12.086  18.231  -2.350  1.00 95.50           C  
ATOM   3810  NE2 HIS B  93      13.180  17.681  -1.853  1.00 95.50           N  
ATOM   3811  N   PHE B  94      10.254  13.198  -0.067  1.00 97.41           N  
ATOM   3812  CA  PHE B  94      10.826  11.961  -0.584  1.00 97.41           C  
ATOM   3813  C   PHE B  94       9.927  11.353  -1.654  1.00 97.41           C  
ATOM   3814  CB  PHE B  94      11.047  10.954   0.549  1.00 97.41           C  
ATOM   3815  O   PHE B  94      10.415  10.798  -2.641  1.00 97.41           O  
ATOM   3816  CG  PHE B  94      12.212  11.290   1.441  1.00 97.41           C  
ATOM   3817  CD1 PHE B  94      13.514  11.221   0.962  1.00 97.41           C  
ATOM   3818  CD2 PHE B  94      12.004  11.674   2.759  1.00 97.41           C  
ATOM   3819  CE1 PHE B  94      14.595  11.531   1.785  1.00 97.41           C  
ATOM   3820  CE2 PHE B  94      13.078  11.986   3.587  1.00 97.41           C  
ATOM   3821  CZ  PHE B  94      14.373  11.913   3.099  1.00 97.41           C  
ATOM   3822  N   HIS B  95       8.662  11.509  -1.506  1.00 98.15           N  
ATOM   3823  CA  HIS B  95       7.737  11.047  -2.534  1.00 98.15           C  
ATOM   3824  C   HIS B  95       7.942  11.805  -3.841  1.00 98.15           C  
ATOM   3825  CB  HIS B  95       6.290  11.199  -2.061  1.00 98.15           C  
ATOM   3826  O   HIS B  95       8.085  11.193  -4.903  1.00 98.15           O  
ATOM   3827  CG  HIS B  95       5.916  10.254  -0.963  1.00 98.15           C  
ATOM   3828  CD2 HIS B  95       5.398   9.004  -1.005  1.00 98.15           C  
ATOM   3829  ND1 HIS B  95       6.061  10.568   0.371  1.00 98.15           N  
ATOM   3830  CE1 HIS B  95       5.649   9.548   1.104  1.00 98.15           C  
ATOM   3831  NE2 HIS B  95       5.241   8.586   0.294  1.00 98.15           N  
ATOM   3832  N   THR B  96       7.940  13.120  -3.672  1.00 97.31           N  
ATOM   3833  CA  THR B  96       8.041  13.966  -4.856  1.00 97.31           C  
ATOM   3834  C   THR B  96       9.388  13.773  -5.546  1.00 97.31           C  
ATOM   3835  CB  THR B  96       7.853  15.452  -4.498  1.00 97.31           C  
ATOM   3836  O   THR B  96       9.461  13.731  -6.776  1.00 97.31           O  
ATOM   3837  CG2 THR B  96       6.462  15.708  -3.927  1.00 97.31           C  
ATOM   3838  OG1 THR B  96       8.834  15.831  -3.526  1.00 97.31           O  
ATOM   3839  N   ALA B  97      10.444  13.629  -4.791  1.00 98.01           N  
ATOM   3840  CA  ALA B  97      11.772  13.410  -5.357  1.00 98.01           C  
ATOM   3841  C   ALA B  97      11.841  12.075  -6.093  1.00 98.01           C  
ATOM   3842  CB  ALA B  97      12.833  13.464  -4.261  1.00 98.01           C  
ATOM   3843  O   ALA B  97      12.400  11.992  -7.190  1.00 98.01           O  
ATOM   3844  N   LEU B  98      11.314  11.033  -5.507  1.00 98.71           N  
ATOM   3845  CA  LEU B  98      11.324   9.715  -6.133  1.00 98.71           C  
ATOM   3846  C   LEU B  98      10.495   9.714  -7.412  1.00 98.71           C  
ATOM   3847  CB  LEU B  98      10.790   8.657  -5.163  1.00 98.71           C  
ATOM   3848  O   LEU B  98      10.920   9.168  -8.432  1.00 98.71           O  
ATOM   3849  CG  LEU B  98      10.719   7.225  -5.695  1.00 98.71           C  
ATOM   3850  CD1 LEU B  98      12.073   6.798  -6.251  1.00 98.71           C  
ATOM   3851  CD2 LEU B  98      10.260   6.269  -4.599  1.00 98.71           C  
ATOM   3852  N   GLU B  99       9.330  10.322  -7.402  1.00 98.65           N  
ATOM   3853  CA  GLU B  99       8.489  10.405  -8.592  1.00 98.65           C  
ATOM   3854  C   GLU B  99       9.206  11.137  -9.723  1.00 98.65           C  
ATOM   3855  CB  GLU B  99       7.166  11.103  -8.269  1.00 98.65           C  
ATOM   3856  O   GLU B  99       9.130  10.724 -10.883  1.00 98.65           O  
ATOM   3857  CG  GLU B  99       6.208  10.254  -7.445  1.00 98.65           C  
ATOM   3858  CD  GLU B  99       4.981  11.019  -6.976  1.00 98.65           C  
ATOM   3859  OE1 GLU B  99       4.030  10.386  -6.463  1.00 98.65           O  
ATOM   3860  OE2 GLU B  99       4.969  12.261  -7.124  1.00 98.65           O  
ATOM   3861  N   SER B 100       9.903  12.213  -9.371  1.00 98.44           N  
ATOM   3862  CA  SER B 100      10.669  12.944 -10.375  1.00 98.44           C  
ATOM   3863  C   SER B 100      11.766  12.071 -10.977  1.00 98.44           C  
ATOM   3864  CB  SER B 100      11.286  14.204  -9.767  1.00 98.44           C  
ATOM   3865  O   SER B 100      11.973  12.077 -12.193  1.00 98.44           O  
ATOM   3866  OG  SER B 100      11.996  14.940 -10.748  1.00 98.44           O  
ATOM   3867  N   GLU B 101      12.411  11.307 -10.131  1.00 98.68           N  
ATOM   3868  CA  GLU B 101      13.483  10.428 -10.589  1.00 98.68           C  
ATOM   3869  C   GLU B 101      12.939   9.309 -11.473  1.00 98.68           C  
ATOM   3870  CB  GLU B 101      14.240   9.837  -9.398  1.00 98.68           C  
ATOM   3871  O   GLU B 101      13.546   8.962 -12.488  1.00 98.68           O  
ATOM   3872  CG  GLU B 101      15.443   8.992  -9.791  1.00 98.68           C  
ATOM   3873  CD  GLU B 101      16.503   9.774 -10.550  1.00 98.68           C  
ATOM   3874  OE1 GLU B 101      17.398   9.148 -11.161  1.00 98.68           O  
ATOM   3875  OE2 GLU B 101      16.438  11.024 -10.533  1.00 98.68           O  
ATOM   3876  N   LEU B 102      11.833   8.777 -11.131  1.00 98.74           N  
ATOM   3877  CA  LEU B 102      11.218   7.707 -11.909  1.00 98.74           C  
ATOM   3878  C   LEU B 102      10.747   8.223 -13.264  1.00 98.74           C  
ATOM   3879  CB  LEU B 102      10.041   7.097 -11.144  1.00 98.74           C  
ATOM   3880  O   LEU B 102      10.890   7.536 -14.279  1.00 98.74           O  
ATOM   3881  CG  LEU B 102      10.390   6.288  -9.894  1.00 98.74           C  
ATOM   3882  CD1 LEU B 102       9.142   6.047  -9.052  1.00 98.74           C  
ATOM   3883  CD2 LEU B 102      11.045   4.966 -10.278  1.00 98.74           C  
ATOM   3884  N   ALA B 103      10.171   9.415 -13.296  1.00 98.61           N  
ATOM   3885  CA  ALA B 103       9.798  10.025 -14.569  1.00 98.61           C  
ATOM   3886  C   ALA B 103      11.018  10.216 -15.465  1.00 98.61           C  
ATOM   3887  CB  ALA B 103       9.099  11.362 -14.334  1.00 98.61           C  
ATOM   3888  O   ALA B 103      10.972   9.915 -16.660  1.00 98.61           O  
ATOM   3889  N   ARG B 104      12.094  10.614 -14.856  1.00 98.41           N  
ATOM   3890  CA  ARG B 104      13.339  10.818 -15.589  1.00 98.41           C  
ATOM   3891  C   ARG B 104      13.890   9.496 -16.112  1.00 98.41           C  
ATOM   3892  CB  ARG B 104      14.379  11.506 -14.702  1.00 98.41           C  
ATOM   3893  O   ARG B 104      14.324   9.410 -17.262  1.00 98.41           O  
ATOM   3894  CG  ARG B 104      15.632  11.940 -15.446  1.00 98.41           C  
ATOM   3895  CD  ARG B 104      16.699  12.463 -14.494  1.00 98.41           C  
ATOM   3896  NE  ARG B 104      17.286  11.387 -13.700  1.00 98.41           N  
ATOM   3897  NH1 ARG B 104      18.636  10.591 -15.397  1.00 98.41           N  
ATOM   3898  NH2 ARG B 104      18.660   9.583 -13.338  1.00 98.41           N  
ATOM   3899  CZ  ARG B 104      18.193  10.523 -14.147  1.00 98.41           C  
ATOM   3900  N   LEU B 105      13.863   8.459 -15.235  1.00 98.41           N  
ATOM   3901  CA  LEU B 105      14.350   7.136 -15.609  1.00 98.41           C  
ATOM   3902  C   LEU B 105      13.684   6.655 -16.894  1.00 98.41           C  
ATOM   3903  CB  LEU B 105      14.096   6.132 -14.481  1.00 98.41           C  
ATOM   3904  O   LEU B 105      14.349   6.101 -17.773  1.00 98.41           O  
ATOM   3905  CG  LEU B 105      14.475   4.679 -14.769  1.00 98.41           C  
ATOM   3906  CD1 LEU B 105      15.973   4.563 -15.032  1.00 98.41           C  
ATOM   3907  CD2 LEU B 105      14.059   3.778 -13.611  1.00 98.41           C  
ATOM   3908  N   HIS B 106      12.394   6.991 -17.079  1.00 98.35           N  
ATOM   3909  CA  HIS B 106      11.625   6.437 -18.187  1.00 98.35           C  
ATOM   3910  C   HIS B 106      11.421   7.472 -19.289  1.00 98.35           C  
ATOM   3911  CB  HIS B 106      10.272   5.920 -17.695  1.00 98.35           C  
ATOM   3912  O   HIS B 106      10.622   7.261 -20.204  1.00 98.35           O  
ATOM   3913  CG  HIS B 106      10.376   4.730 -16.796  1.00 98.35           C  
ATOM   3914  CD2 HIS B 106      10.065   4.574 -15.487  1.00 98.35           C  
ATOM   3915  ND1 HIS B 106      10.853   3.511 -17.227  1.00 98.35           N  
ATOM   3916  CE1 HIS B 106      10.830   2.655 -16.219  1.00 98.35           C  
ATOM   3917  NE2 HIS B 106      10.357   3.275 -15.152  1.00 98.35           N  
ATOM   3918  N   ASP B 107      12.086   8.603 -19.212  1.00 97.95           N  
ATOM   3919  CA  ASP B 107      11.945   9.688 -20.178  1.00 97.95           C  
ATOM   3920  C   ASP B 107      10.479  10.075 -20.361  1.00 97.95           C  
ATOM   3921  CB  ASP B 107      12.556   9.291 -21.524  1.00 97.95           C  
ATOM   3922  O   ASP B 107       9.998  10.189 -21.490  1.00 97.95           O  
ATOM   3923  CG  ASP B 107      14.064   9.122 -21.464  1.00 97.95           C  
ATOM   3924  OD1 ASP B 107      14.728   9.843 -20.688  1.00 97.95           O  
ATOM   3925  OD2 ASP B 107      14.593   8.262 -22.201  1.00 97.95           O  
ATOM   3926  N   LYS B 108       9.741  10.207 -19.205  1.00 98.10           N  
ATOM   3927  CA  LYS B 108       8.353  10.658 -19.158  1.00 98.10           C  
ATOM   3928  C   LYS B 108       8.222  11.952 -18.360  1.00 98.10           C  
ATOM   3929  CB  LYS B 108       7.457   9.577 -18.554  1.00 98.10           C  
ATOM   3930  O   LYS B 108       9.156  12.354 -17.662  1.00 98.10           O  
ATOM   3931  CG  LYS B 108       7.424   8.282 -19.353  1.00 98.10           C  
ATOM   3932  CD  LYS B 108       6.747   8.475 -20.703  1.00 98.10           C  
ATOM   3933  CE  LYS B 108       6.587   7.154 -21.444  1.00 98.10           C  
ATOM   3934  NZ  LYS B 108       5.986   7.347 -22.797  1.00 98.10           N  
ATOM   3935  N   THR B 109       7.110  12.602 -18.477  1.00 98.04           N  
ATOM   3936  CA  THR B 109       6.987  13.931 -17.888  1.00 98.04           C  
ATOM   3937  C   THR B 109       6.500  13.840 -16.445  1.00 98.04           C  
ATOM   3938  CB  THR B 109       6.025  14.816 -18.702  1.00 98.04           C  
ATOM   3939  O   THR B 109       6.641  14.792 -15.675  1.00 98.04           O  
ATOM   3940  CG2 THR B 109       6.590  15.114 -20.087  1.00 98.04           C  
ATOM   3941  OG1 THR B 109       4.769  14.141 -18.846  1.00 98.04           O  
ATOM   3942  N   ALA B 110       5.965  12.655 -16.015  1.00 98.42           N  
ATOM   3943  CA  ALA B 110       5.484  12.511 -14.643  1.00 98.42           C  
ATOM   3944  C   ALA B 110       5.432  11.043 -14.232  1.00 98.42           C  
ATOM   3945  CB  ALA B 110       4.107  13.153 -14.492  1.00 98.42           C  
ATOM   3946  O   ALA B 110       5.365  10.155 -15.085  1.00 98.42           O  
ATOM   3947  N   ALA B 111       5.564  10.793 -12.980  1.00 98.72           N  
ATOM   3948  CA  ALA B 111       5.396   9.476 -12.371  1.00 98.72           C  
ATOM   3949  C   ALA B 111       4.531   9.559 -11.116  1.00 98.72           C  
ATOM   3950  CB  ALA B 111       6.755   8.866 -12.037  1.00 98.72           C  
ATOM   3951  O   ALA B 111       4.407  10.626 -10.510  1.00 98.72           O  
ATOM   3952  N   LEU B 112       3.899   8.447 -10.809  1.00 98.53           N  
ATOM   3953  CA  LEU B 112       3.047   8.355  -9.628  1.00 98.53           C  
ATOM   3954  C   LEU B 112       3.341   7.081  -8.843  1.00 98.53           C  
ATOM   3955  CB  LEU B 112       1.570   8.393 -10.027  1.00 98.53           C  
ATOM   3956  O   LEU B 112       3.297   5.981  -9.398  1.00 98.53           O  
ATOM   3957  CG  LEU B 112       0.557   8.404  -8.881  1.00 98.53           C  
ATOM   3958  CD1 LEU B 112       0.683   9.694  -8.076  1.00 98.53           C  
ATOM   3959  CD2 LEU B 112      -0.860   8.239  -9.418  1.00 98.53           C  
ATOM   3960  N   LEU B 113       3.588   7.270  -7.497  1.00 98.34           N  
ATOM   3961  CA  LEU B 113       3.938   6.158  -6.620  1.00 98.34           C  
ATOM   3962  C   LEU B 113       2.685   5.493  -6.060  1.00 98.34           C  
ATOM   3963  CB  LEU B 113       4.831   6.639  -5.473  1.00 98.34           C  
ATOM   3964  O   LEU B 113       1.714   6.173  -5.721  1.00 98.34           O  
ATOM   3965  CG  LEU B 113       6.239   7.098  -5.857  1.00 98.34           C  
ATOM   3966  CD1 LEU B 113       6.944   7.709  -4.651  1.00 98.34           C  
ATOM   3967  CD2 LEU B 113       7.045   5.933  -6.421  1.00 98.34           C  
ATOM   3968  N   PHE B 114       2.718   4.119  -5.940  1.00 98.16           N  
ATOM   3969  CA  PHE B 114       1.712   3.284  -5.295  1.00 98.16           C  
ATOM   3970  C   PHE B 114       2.346   2.393  -4.233  1.00 98.16           C  
ATOM   3971  CB  PHE B 114       0.980   2.425  -6.332  1.00 98.16           C  
ATOM   3972  O   PHE B 114       3.571   2.275  -4.166  1.00 98.16           O  
ATOM   3973  CG  PHE B 114       0.172   3.223  -7.319  1.00 98.16           C  
ATOM   3974  CD1 PHE B 114      -1.201   3.370  -7.158  1.00 98.16           C  
ATOM   3975  CD2 PHE B 114       0.785   3.826  -8.410  1.00 98.16           C  
ATOM   3976  CE1 PHE B 114      -1.951   4.108  -8.070  1.00 98.16           C  
ATOM   3977  CE2 PHE B 114       0.041   4.565  -9.326  1.00 98.16           C  
ATOM   3978  CZ  PHE B 114      -1.327   4.704  -9.155  1.00 98.16           C  
ATOM   3979  N   THR B 115       1.539   1.748  -3.378  1.00 96.19           N  
ATOM   3980  CA  THR B 115       2.047   0.916  -2.293  1.00 96.19           C  
ATOM   3981  C   THR B 115       2.616  -0.392  -2.836  1.00 96.19           C  
ATOM   3982  CB  THR B 115       0.947   0.612  -1.260  1.00 96.19           C  
ATOM   3983  O   THR B 115       3.388  -1.069  -2.154  1.00 96.19           O  
ATOM   3984  CG2 THR B 115       0.544   1.870  -0.499  1.00 96.19           C  
ATOM   3985  OG1 THR B 115      -0.203   0.086  -1.935  1.00 96.19           O  
ATOM   3986  N   SER B 116       2.240  -0.733  -4.124  1.00 96.42           N  
ATOM   3987  CA  SER B 116       2.773  -1.907  -4.807  1.00 96.42           C  
ATOM   3988  C   SER B 116       2.511  -1.840  -6.308  1.00 96.42           C  
ATOM   3989  CB  SER B 116       2.163  -3.186  -4.232  1.00 96.42           C  
ATOM   3990  O   SER B 116       1.699  -1.034  -6.766  1.00 96.42           O  
ATOM   3991  OG  SER B 116       0.811  -3.323  -4.634  1.00 96.42           O  
ATOM   3992  N   GLY B 117       3.270  -2.675  -7.017  1.00 97.30           N  
ATOM   3993  CA  GLY B 117       3.020  -2.795  -8.445  1.00 97.30           C  
ATOM   3994  C   GLY B 117       1.640  -3.337  -8.765  1.00 97.30           C  
ATOM   3995  O   GLY B 117       1.048  -2.979  -9.785  1.00 97.30           O  
ATOM   3996  N   TYR B 118       1.127  -4.167  -7.907  1.00 97.51           N  
ATOM   3997  CA  TYR B 118      -0.210  -4.720  -8.090  1.00 97.51           C  
ATOM   3998  C   TYR B 118      -1.264  -3.619  -8.064  1.00 97.51           C  
ATOM   3999  CB  TYR B 118      -0.515  -5.760  -7.008  1.00 97.51           C  
ATOM   4000  O   TYR B 118      -2.094  -3.524  -8.971  1.00 97.51           O  
ATOM   4001  CG  TYR B 118      -1.834  -6.469  -7.202  1.00 97.51           C  
ATOM   4002  CD1 TYR B 118      -3.022  -5.911  -6.737  1.00 97.51           C  
ATOM   4003  CD2 TYR B 118      -1.894  -7.698  -7.850  1.00 97.51           C  
ATOM   4004  CE1 TYR B 118      -4.239  -6.561  -6.912  1.00 97.51           C  
ATOM   4005  CE2 TYR B 118      -3.105  -8.358  -8.030  1.00 97.51           C  
ATOM   4006  OH  TYR B 118      -5.473  -8.431  -7.735  1.00 97.51           O  
ATOM   4007  CZ  TYR B 118      -4.271  -7.782  -7.559  1.00 97.51           C  
ATOM   4008  N   VAL B 119      -1.209  -2.765  -7.080  1.00 97.49           N  
ATOM   4009  CA  VAL B 119      -2.165  -1.673  -6.934  1.00 97.49           C  
ATOM   4010  C   VAL B 119      -1.993  -0.678  -8.079  1.00 97.49           C  
ATOM   4011  CB  VAL B 119      -2.002  -0.955  -5.575  1.00 97.49           C  
ATOM   4012  O   VAL B 119      -2.973  -0.117  -8.575  1.00 97.49           O  
ATOM   4013  CG1 VAL B 119      -2.972   0.220  -5.466  1.00 97.49           C  
ATOM   4014  CG2 VAL B 119      -2.215  -1.936  -4.424  1.00 97.49           C  
ATOM   4015  N   ALA B 120      -0.747  -0.456  -8.523  1.00 98.27           N  
ATOM   4016  CA  ALA B 120      -0.483   0.447  -9.641  1.00 98.27           C  
ATOM   4017  C   ALA B 120      -1.191  -0.026 -10.907  1.00 98.27           C  
ATOM   4018  CB  ALA B 120       1.019   0.563  -9.887  1.00 98.27           C  
ATOM   4019  O   ALA B 120      -1.866   0.758 -11.578  1.00 98.27           O  
ATOM   4020  N   ASN B 121      -1.111  -1.292 -11.246  1.00 98.58           N  
ATOM   4021  CA  ASN B 121      -1.768  -1.855 -12.421  1.00 98.58           C  
ATOM   4022  C   ASN B 121      -3.288  -1.808 -12.290  1.00 98.58           C  
ATOM   4023  CB  ASN B 121      -1.300  -3.291 -12.661  1.00 98.58           C  
ATOM   4024  O   ASN B 121      -3.977  -1.300 -13.176  1.00 98.58           O  
ATOM   4025  CG  ASN B 121       0.026  -3.359 -13.394  1.00 98.58           C  
ATOM   4026  ND2 ASN B 121       0.756  -4.450 -13.200  1.00 98.58           N  
ATOM   4027  OD1 ASN B 121       0.390  -2.436 -14.128  1.00 98.58           O  
ATOM   4028  N   GLN B 122      -3.722  -2.312 -11.197  1.00 97.81           N  
ATOM   4029  CA  GLN B 122      -5.158  -2.438 -10.976  1.00 97.81           C  
ATOM   4030  C   GLN B 122      -5.847  -1.078 -11.038  1.00 97.81           C  
ATOM   4031  CB  GLN B 122      -5.438  -3.108  -9.630  1.00 97.81           C  
ATOM   4032  O   GLN B 122      -6.823  -0.903 -11.769  1.00 97.81           O  
ATOM   4033  CG  GLN B 122      -6.919  -3.286  -9.327  1.00 97.81           C  
ATOM   4034  CD  GLN B 122      -7.171  -3.863  -7.947  1.00 97.81           C  
ATOM   4035  NE2 GLN B 122      -8.122  -4.786  -7.855  1.00 97.81           N  
ATOM   4036  OE1 GLN B 122      -6.516  -3.482  -6.971  1.00 97.81           O  
ATOM   4037  N   SER B 123      -5.328  -0.128 -10.313  1.00 97.82           N  
ATOM   4038  CA  SER B 123      -5.955   1.184 -10.189  1.00 97.82           C  
ATOM   4039  C   SER B 123      -5.859   1.968 -11.494  1.00 97.82           C  
ATOM   4040  CB  SER B 123      -5.308   1.983  -9.057  1.00 97.82           C  
ATOM   4041  O   SER B 123      -6.827   2.604 -11.914  1.00 97.82           O  
ATOM   4042  OG  SER B 123      -5.540   1.359  -7.805  1.00 97.82           O  
ATOM   4043  N   THR B 124      -4.755   1.849 -12.121  1.00 98.48           N  
ATOM   4044  CA  THR B 124      -4.522   2.618 -13.338  1.00 98.48           C  
ATOM   4045  C   THR B 124      -5.413   2.120 -14.472  1.00 98.48           C  
ATOM   4046  CB  THR B 124      -3.046   2.544 -13.771  1.00 98.48           C  
ATOM   4047  O   THR B 124      -6.106   2.910 -15.116  1.00 98.48           O  
ATOM   4048  CG2 THR B 124      -2.804   3.352 -15.042  1.00 98.48           C  
ATOM   4049  OG1 THR B 124      -2.220   3.066 -12.722  1.00 98.48           O  
ATOM   4050  N   LEU B 125      -5.425   0.833 -14.684  1.00 98.48           N  
ATOM   4051  CA  LEU B 125      -6.194   0.263 -15.785  1.00 98.48           C  
ATOM   4052  C   LEU B 125      -7.692   0.414 -15.538  1.00 98.48           C  
ATOM   4053  CB  LEU B 125      -5.844  -1.215 -15.975  1.00 98.48           C  
ATOM   4054  O   LEU B 125      -8.464   0.611 -16.479  1.00 98.48           O  
ATOM   4055  CG  LEU B 125      -4.461  -1.515 -16.556  1.00 98.48           C  
ATOM   4056  CD1 LEU B 125      -4.118  -2.990 -16.377  1.00 98.48           C  
ATOM   4057  CD2 LEU B 125      -4.403  -1.123 -18.029  1.00 98.48           C  
ATOM   4058  N   ASN B 126      -8.092   0.363 -14.281  1.00 97.77           N  
ATOM   4059  CA  ASN B 126      -9.478   0.645 -13.925  1.00 97.77           C  
ATOM   4060  C   ASN B 126      -9.878   2.067 -14.308  1.00 97.77           C  
ATOM   4061  CB  ASN B 126      -9.705   0.414 -12.429  1.00 97.77           C  
ATOM   4062  O   ASN B 126     -10.905   2.274 -14.957  1.00 97.77           O  
ATOM   4063  CG  ASN B 126     -11.109   0.779 -11.989  1.00 97.77           C  
ATOM   4064  ND2 ASN B 126     -12.055  -0.126 -12.211  1.00 97.77           N  
ATOM   4065  OD1 ASN B 126     -11.342   1.867 -11.454  1.00 97.77           O  
ATOM   4066  N   VAL B 127      -9.052   3.021 -13.999  1.00 97.57           N  
ATOM   4067  CA  VAL B 127      -9.349   4.428 -14.247  1.00 97.57           C  
ATOM   4068  C   VAL B 127      -9.368   4.695 -15.750  1.00 97.57           C  
ATOM   4069  CB  VAL B 127      -8.326   5.355 -13.554  1.00 97.57           C  
ATOM   4070  O   VAL B 127     -10.261   5.381 -16.254  1.00 97.57           O  
ATOM   4071  CG1 VAL B 127      -8.455   6.786 -14.073  1.00 97.57           C  
ATOM   4072  CG2 VAL B 127      -8.512   5.315 -12.038  1.00 97.57           C  
ATOM   4073  N   LEU B 128      -8.429   4.122 -16.447  1.00 97.32           N  
ATOM   4074  CA  LEU B 128      -8.401   4.317 -17.892  1.00 97.32           C  
ATOM   4075  C   LEU B 128      -9.714   3.870 -18.526  1.00 97.32           C  
ATOM   4076  CB  LEU B 128      -7.233   3.548 -18.514  1.00 97.32           C  
ATOM   4077  O   LEU B 128     -10.272   4.575 -19.370  1.00 97.32           O  
ATOM   4078  CG  LEU B 128      -5.831   4.067 -18.191  1.00 97.32           C  
ATOM   4079  CD1 LEU B 128      -4.774   3.172 -18.831  1.00 97.32           C  
ATOM   4080  CD2 LEU B 128      -5.673   5.509 -18.660  1.00 97.32           C  
ATOM   4081  N   GLY B 129     -10.224   2.721 -18.136  1.00 96.83           N  
ATOM   4082  CA  GLY B 129     -11.453   2.175 -18.690  1.00 96.83           C  
ATOM   4083  C   GLY B 129     -12.686   2.968 -18.303  1.00 96.83           C  
ATOM   4084  O   GLY B 129     -13.649   3.042 -19.068  1.00 96.83           O  
ATOM   4085  N   LYS B 130     -12.633   3.682 -17.145  1.00 95.16           N  
ATOM   4086  CA  LYS B 130     -13.799   4.377 -16.607  1.00 95.16           C  
ATOM   4087  C   LYS B 130     -13.881   5.805 -17.137  1.00 95.16           C  
ATOM   4088  CB  LYS B 130     -13.759   4.387 -15.078  1.00 95.16           C  
ATOM   4089  O   LYS B 130     -14.973   6.313 -17.400  1.00 95.16           O  
ATOM   4090  CG  LYS B 130     -14.226   3.087 -14.438  1.00 95.16           C  
ATOM   4091  CD  LYS B 130     -14.415   3.241 -12.935  1.00 95.16           C  
ATOM   4092  CE  LYS B 130     -15.013   1.985 -12.314  1.00 95.16           C  
ATOM   4093  NZ  LYS B 130     -15.156   2.113 -10.833  1.00 95.16           N  
ATOM   4094  N   ILE B 131     -12.724   6.340 -17.302  1.00 94.02           N  
ATOM   4095  CA  ILE B 131     -12.721   7.775 -17.566  1.00 94.02           C  
ATOM   4096  C   ILE B 131     -12.633   8.023 -19.071  1.00 94.02           C  
ATOM   4097  CB  ILE B 131     -11.555   8.481 -16.838  1.00 94.02           C  
ATOM   4098  O   ILE B 131     -13.330   8.887 -19.605  1.00 94.02           O  
ATOM   4099  CG1 ILE B 131     -11.679   8.290 -15.322  1.00 94.02           C  
ATOM   4100  CG2 ILE B 131     -11.513   9.968 -17.201  1.00 94.02           C  
ATOM   4101  CD1 ILE B 131     -12.995   8.788 -14.741  1.00 94.02           C  
ATOM   4102  N   ILE B 132     -11.835   7.256 -19.791  1.00 93.98           N  
ATOM   4103  CA  ILE B 132     -11.657   7.467 -21.224  1.00 93.98           C  
ATOM   4104  C   ILE B 132     -12.812   6.823 -21.987  1.00 93.98           C  
ATOM   4105  CB  ILE B 132     -10.307   6.898 -21.715  1.00 93.98           C  
ATOM   4106  O   ILE B 132     -13.075   5.627 -21.836  1.00 93.98           O  
ATOM   4107  CG1 ILE B 132      -9.142   7.621 -21.030  1.00 93.98           C  
ATOM   4108  CG2 ILE B 132     -10.198   7.006 -23.239  1.00 93.98           C  
ATOM   4109  CD1 ILE B 132      -7.772   7.057 -21.379  1.00 93.98           C  
ATOM   4110  N   THR B 133     -13.480   7.591 -22.808  1.00 90.37           N  
ATOM   4111  CA  THR B 133     -14.650   7.145 -23.557  1.00 90.37           C  
ATOM   4112  C   THR B 133     -14.245   6.188 -24.674  1.00 90.37           C  
ATOM   4113  CB  THR B 133     -15.419   8.338 -24.154  1.00 90.37           C  
ATOM   4114  O   THR B 133     -13.290   6.451 -25.409  1.00 90.37           O  
ATOM   4115  CG2 THR B 133     -16.673   7.873 -24.886  1.00 90.37           C  
ATOM   4116  OG1 THR B 133     -15.799   9.230 -23.098  1.00 90.37           O  
ATOM   4117  N   GLY B 134     -14.915   4.996 -24.801  1.00 92.86           N  
ATOM   4118  CA  GLY B 134     -14.746   4.071 -25.911  1.00 92.86           C  
ATOM   4119  C   GLY B 134     -13.566   3.134 -25.733  1.00 92.86           C  
ATOM   4120  O   GLY B 134     -13.052   2.582 -26.708  1.00 92.86           O  
ATOM   4121  N   VAL B 135     -13.065   3.041 -24.462  1.00 96.24           N  
ATOM   4122  CA  VAL B 135     -11.893   2.204 -24.229  1.00 96.24           C  
ATOM   4123  C   VAL B 135     -12.211   0.755 -24.593  1.00 96.24           C  
ATOM   4124  CB  VAL B 135     -11.415   2.292 -22.762  1.00 96.24           C  
ATOM   4125  O   VAL B 135     -13.279   0.243 -24.252  1.00 96.24           O  
ATOM   4126  CG1 VAL B 135     -10.443   1.158 -22.442  1.00 96.24           C  
ATOM   4127  CG2 VAL B 135     -10.765   3.649 -22.494  1.00 96.24           C  
ATOM   4128  N   HIS B 136     -11.412   0.088 -25.400  1.00 97.63           N  
ATOM   4129  CA  HIS B 136     -11.337  -1.347 -25.649  1.00 97.63           C  
ATOM   4130  C   HIS B 136      -9.947  -1.889 -25.334  1.00 97.63           C  
ATOM   4131  CB  HIS B 136     -11.706  -1.658 -27.101  1.00 97.63           C  
ATOM   4132  O   HIS B 136      -8.983  -1.587 -26.041  1.00 97.63           O  
ATOM   4133  CG  HIS B 136     -11.960  -3.110 -27.357  1.00 97.63           C  
ATOM   4134  CD2 HIS B 136     -11.173  -4.196 -27.173  1.00 97.63           C  
ATOM   4135  ND1 HIS B 136     -13.150  -3.577 -27.870  1.00 97.63           N  
ATOM   4136  CE1 HIS B 136     -13.084  -4.893 -27.990  1.00 97.63           C  
ATOM   4137  NE2 HIS B 136     -11.895  -5.293 -27.574  1.00 97.63           N  
ATOM   4138  N   PHE B 137      -9.871  -2.666 -24.224  1.00 98.57           N  
ATOM   4139  CA  PHE B 137      -8.591  -3.256 -23.848  1.00 98.57           C  
ATOM   4140  C   PHE B 137      -8.256  -4.440 -24.747  1.00 98.57           C  
ATOM   4141  CB  PHE B 137      -8.612  -3.699 -22.382  1.00 98.57           C  
ATOM   4142  O   PHE B 137      -9.126  -5.257 -25.056  1.00 98.57           O  
ATOM   4143  CG  PHE B 137      -8.641  -2.557 -21.403  1.00 98.57           C  
ATOM   4144  CD1 PHE B 137      -7.539  -1.724 -21.251  1.00 98.57           C  
ATOM   4145  CD2 PHE B 137      -9.772  -2.315 -20.633  1.00 98.57           C  
ATOM   4146  CE1 PHE B 137      -7.564  -0.666 -20.345  1.00 98.57           C  
ATOM   4147  CE2 PHE B 137      -9.804  -1.260 -19.726  1.00 98.57           C  
ATOM   4148  CZ  PHE B 137      -8.699  -0.437 -19.583  1.00 98.57           C  
ATOM   4149  N   ILE B 138      -7.053  -4.532 -25.246  1.00 98.51           N  
ATOM   4150  CA  ILE B 138      -6.464  -5.690 -25.909  1.00 98.51           C  
ATOM   4151  C   ILE B 138      -5.312  -6.236 -25.068  1.00 98.51           C  
ATOM   4152  CB  ILE B 138      -5.969  -5.336 -27.330  1.00 98.51           C  
ATOM   4153  O   ILE B 138      -4.213  -5.677 -25.071  1.00 98.51           O  
ATOM   4154  CG1 ILE B 138      -7.068  -4.608 -28.112  1.00 98.51           C  
ATOM   4155  CG2 ILE B 138      -5.511  -6.595 -28.072  1.00 98.51           C  
ATOM   4156  CD1 ILE B 138      -6.591  -3.991 -29.420  1.00 98.51           C  
ATOM   4157  N   SER B 139      -5.535  -7.317 -24.372  1.00 98.53           N  
ATOM   4158  CA  SER B 139      -4.657  -7.861 -23.341  1.00 98.53           C  
ATOM   4159  C   SER B 139      -3.867  -9.056 -23.863  1.00 98.53           C  
ATOM   4160  CB  SER B 139      -5.466  -8.272 -22.110  1.00 98.53           C  
ATOM   4161  O   SER B 139      -4.443  -9.989 -24.426  1.00 98.53           O  
ATOM   4162  OG  SER B 139      -4.615  -8.776 -21.095  1.00 98.53           O  
ATOM   4163  N   ASP B 140      -2.560  -8.985 -23.738  1.00 98.37           N  
ATOM   4164  CA  ASP B 140      -1.764 -10.176 -24.017  1.00 98.37           C  
ATOM   4165  C   ASP B 140      -2.223 -11.355 -23.161  1.00 98.37           C  
ATOM   4166  CB  ASP B 140      -0.279  -9.898 -23.776  1.00 98.37           C  
ATOM   4167  O   ASP B 140      -2.565 -11.182 -21.989  1.00 98.37           O  
ATOM   4168  CG  ASP B 140       0.610 -11.075 -24.136  1.00 98.37           C  
ATOM   4169  OD1 ASP B 140       0.825 -11.961 -23.281  1.00 98.37           O  
ATOM   4170  OD2 ASP B 140       1.103 -11.115 -25.284  1.00 98.37           O  
ATOM   4171  N   SER B 141      -2.253 -12.588 -23.700  1.00 97.47           N  
ATOM   4172  CA  SER B 141      -2.861 -13.766 -23.091  1.00 97.47           C  
ATOM   4173  C   SER B 141      -2.092 -14.207 -21.851  1.00 97.47           C  
ATOM   4174  CB  SER B 141      -2.926 -14.916 -24.097  1.00 97.47           C  
ATOM   4175  O   SER B 141      -2.609 -14.971 -21.032  1.00 97.47           O  
ATOM   4176  OG  SER B 141      -1.630 -15.250 -24.564  1.00 97.47           O  
ATOM   4177  N   MET B 142      -0.896 -13.623 -21.638  1.00 96.82           N  
ATOM   4178  CA  MET B 142      -0.073 -14.074 -20.520  1.00 96.82           C  
ATOM   4179  C   MET B 142       0.146 -12.948 -19.516  1.00 96.82           C  
ATOM   4180  CB  MET B 142       1.274 -14.598 -21.020  1.00 96.82           C  
ATOM   4181  O   MET B 142       1.105 -12.978 -18.741  1.00 96.82           O  
ATOM   4182  CG  MET B 142       1.179 -15.915 -21.773  1.00 96.82           C  
ATOM   4183  SD  MET B 142       2.826 -16.611 -22.185  1.00 96.82           S  
ATOM   4184  CE  MET B 142       3.338 -17.212 -20.552  1.00 96.82           C  
ATOM   4185  N   ASN B 143      -0.596 -11.921 -19.610  1.00 97.55           N  
ATOM   4186  CA  ASN B 143      -0.463 -10.775 -18.717  1.00 97.55           C  
ATOM   4187  C   ASN B 143      -0.638 -11.179 -17.256  1.00 97.55           C  
ATOM   4188  CB  ASN B 143      -1.468  -9.684 -19.090  1.00 97.55           C  
ATOM   4189  O   ASN B 143      -1.339 -12.147 -16.955  1.00 97.55           O  
ATOM   4190  CG  ASN B 143      -0.987  -8.812 -20.234  1.00 97.55           C  
ATOM   4191  ND2 ASN B 143      -1.924  -8.212 -20.957  1.00 97.55           N  
ATOM   4192  OD1 ASN B 143       0.218  -8.681 -20.465  1.00 97.55           O  
ATOM   4193  N   HIS B 144      -0.011 -10.384 -16.463  1.00 96.82           N  
ATOM   4194  CA  HIS B 144      -0.041 -10.578 -15.017  1.00 96.82           C  
ATOM   4195  C   HIS B 144      -1.448 -10.378 -14.464  1.00 96.82           C  
ATOM   4196  CB  HIS B 144       0.934  -9.622 -14.328  1.00 96.82           C  
ATOM   4197  O   HIS B 144      -2.219  -9.573 -14.991  1.00 96.82           O  
ATOM   4198  CG  HIS B 144       1.178  -9.947 -12.889  1.00 96.82           C  
ATOM   4199  CD2 HIS B 144       2.068 -10.784 -12.305  1.00 96.82           C  
ATOM   4200  ND1 HIS B 144       0.450  -9.382 -11.865  1.00 96.82           N  
ATOM   4201  CE1 HIS B 144       0.884  -9.857 -10.710  1.00 96.82           C  
ATOM   4202  NE2 HIS B 144       1.865 -10.710 -10.949  1.00 96.82           N  
ATOM   4203  N   ASN B 145      -1.786 -11.071 -13.411  1.00 96.70           N  
ATOM   4204  CA  ASN B 145      -3.099 -11.028 -12.777  1.00 96.70           C  
ATOM   4205  C   ASN B 145      -3.509  -9.598 -12.432  1.00 96.70           C  
ATOM   4206  CB  ASN B 145      -3.119 -11.903 -11.523  1.00 96.70           C  
ATOM   4207  O   ASN B 145      -4.670  -9.223 -12.601  1.00 96.70           O  
ATOM   4208  CG  ASN B 145      -4.483 -11.946 -10.862  1.00 96.70           C  
ATOM   4209  ND2 ASN B 145      -5.309 -12.904 -11.268  1.00 96.70           N  
ATOM   4210  OD1 ASN B 145      -4.793 -11.124  -9.996  1.00 96.70           O  
ATOM   4211  N   SER B 146      -2.583  -8.830 -11.964  1.00 97.72           N  
ATOM   4212  CA  SER B 146      -2.900  -7.467 -11.551  1.00 97.72           C  
ATOM   4213  C   SER B 146      -3.438  -6.646 -12.718  1.00 97.72           C  
ATOM   4214  CB  SER B 146      -1.665  -6.783 -10.962  1.00 97.72           C  
ATOM   4215  O   SER B 146      -4.296  -5.780 -12.532  1.00 97.72           O  
ATOM   4216  OG  SER B 146      -0.658  -6.630 -11.947  1.00 97.72           O  
ATOM   4217  N   MET B 147      -2.976  -6.844 -13.926  1.00 98.33           N  
ATOM   4218  CA  MET B 147      -3.455  -6.156 -15.122  1.00 98.33           C  
ATOM   4219  C   MET B 147      -4.838  -6.658 -15.522  1.00 98.33           C  
ATOM   4220  CB  MET B 147      -2.474  -6.345 -16.281  1.00 98.33           C  
ATOM   4221  O   MET B 147      -5.713  -5.866 -15.873  1.00 98.33           O  
ATOM   4222  CG  MET B 147      -1.102  -5.743 -16.026  1.00 98.33           C  
ATOM   4223  SD  MET B 147       0.063  -6.037 -17.414  1.00 98.33           S  
ATOM   4224  CE  MET B 147      -0.640  -4.924 -18.663  1.00 98.33           C  
ATOM   4225  N   ILE B 148      -5.030  -7.909 -15.424  1.00 97.51           N  
ATOM   4226  CA  ILE B 148      -6.299  -8.535 -15.781  1.00 97.51           C  
ATOM   4227  C   ILE B 148      -7.407  -8.013 -14.868  1.00 97.51           C  
ATOM   4228  CB  ILE B 148      -6.214 -10.075 -15.694  1.00 97.51           C  
ATOM   4229  O   ILE B 148      -8.463  -7.590 -15.343  1.00 97.51           O  
ATOM   4230  CG1 ILE B 148      -5.181 -10.610 -16.693  1.00 97.51           C  
ATOM   4231  CG2 ILE B 148      -7.588 -10.706 -15.935  1.00 97.51           C  
ATOM   4232  CD1 ILE B 148      -4.823 -12.075 -16.487  1.00 97.51           C  
ATOM   4233  N   VAL B 149      -7.091  -8.031 -13.624  1.00 96.29           N  
ATOM   4234  CA  VAL B 149      -8.072  -7.578 -12.643  1.00 96.29           C  
ATOM   4235  C   VAL B 149      -8.407  -6.109 -12.890  1.00 96.29           C  
ATOM   4236  CB  VAL B 149      -7.561  -7.773 -11.198  1.00 96.29           C  
ATOM   4237  O   VAL B 149      -9.574  -5.714 -12.832  1.00 96.29           O  
ATOM   4238  CG1 VAL B 149      -8.476  -7.063 -10.202  1.00 96.29           C  
ATOM   4239  CG2 VAL B 149      -7.456  -9.260 -10.866  1.00 96.29           C  
ATOM   4240  N   GLY B 150      -7.408  -5.306 -13.131  1.00 97.32           N  
ATOM   4241  CA  GLY B 150      -7.622  -3.894 -13.403  1.00 97.32           C  
ATOM   4242  C   GLY B 150      -8.515  -3.646 -14.604  1.00 97.32           C  
ATOM   4243  O   GLY B 150      -9.430  -2.822 -14.545  1.00 97.32           O  
ATOM   4244  N   MET B 151      -8.317  -4.338 -15.691  1.00 98.00           N  
ATOM   4245  CA  MET B 151      -9.112  -4.199 -16.908  1.00 98.00           C  
ATOM   4246  C   MET B 151     -10.540  -4.688 -16.684  1.00 98.00           C  
ATOM   4247  CB  MET B 151      -8.470  -4.971 -18.062  1.00 98.00           C  
ATOM   4248  O   MET B 151     -11.496  -4.039 -17.111  1.00 98.00           O  
ATOM   4249  CG  MET B 151      -7.160  -4.371 -18.546  1.00 98.00           C  
ATOM   4250  SD  MET B 151      -6.469  -5.266 -19.991  1.00 98.00           S  
ATOM   4251  CE  MET B 151      -5.693  -6.676 -19.153  1.00 98.00           C  
ATOM   4252  N   LYS B 152     -10.730  -5.772 -15.976  1.00 95.76           N  
ATOM   4253  CA  LYS B 152     -12.050  -6.344 -15.722  1.00 95.76           C  
ATOM   4254  C   LYS B 152     -12.880  -5.432 -14.823  1.00 95.76           C  
ATOM   4255  CB  LYS B 152     -11.921  -7.729 -15.088  1.00 95.76           C  
ATOM   4256  O   LYS B 152     -14.084  -5.272 -15.035  1.00 95.76           O  
ATOM   4257  CG  LYS B 152     -11.541  -8.827 -16.071  1.00 95.76           C  
ATOM   4258  CD  LYS B 152     -11.600 -10.204 -15.422  1.00 95.76           C  
ATOM   4259  CE  LYS B 152     -11.376 -11.313 -16.440  1.00 95.76           C  
ATOM   4260  NZ  LYS B 152     -11.425 -12.665 -15.806  1.00 95.76           N  
ATOM   4261  N   SER B 153     -12.213  -4.828 -13.870  1.00 94.09           N  
ATOM   4262  CA  SER B 153     -12.925  -3.995 -12.906  1.00 94.09           C  
ATOM   4263  C   SER B 153     -13.425  -2.708 -13.552  1.00 94.09           C  
ATOM   4264  CB  SER B 153     -12.024  -3.662 -11.716  1.00 94.09           C  
ATOM   4265  O   SER B 153     -14.315  -2.043 -13.017  1.00 94.09           O  
ATOM   4266  OG  SER B 153     -10.911  -2.887 -12.129  1.00 94.09           O  
ATOM   4267  N   SER B 154     -12.869  -2.346 -14.694  1.00 95.60           N  
ATOM   4268  CA  SER B 154     -13.285  -1.143 -15.407  1.00 95.60           C  
ATOM   4269  C   SER B 154     -14.583  -1.375 -16.173  1.00 95.60           C  
ATOM   4270  CB  SER B 154     -12.190  -0.684 -16.371  1.00 95.60           C  
ATOM   4271  O   SER B 154     -15.252  -0.422 -16.576  1.00 95.60           O  
ATOM   4272  OG  SER B 154     -12.103  -1.557 -17.484  1.00 95.60           O  
ATOM   4273  N   ARG B 155     -14.963  -2.635 -16.494  1.00 94.70           N  
ATOM   4274  CA  ARG B 155     -16.134  -3.079 -17.242  1.00 94.70           C  
ATOM   4275  C   ARG B 155     -16.034  -2.673 -18.709  1.00 94.70           C  
ATOM   4276  CB  ARG B 155     -17.414  -2.509 -16.627  1.00 94.70           C  
ATOM   4277  O   ARG B 155     -17.013  -2.765 -19.452  1.00 94.70           O  
ATOM   4278  CG  ARG B 155     -17.695  -3.009 -15.218  1.00 94.70           C  
ATOM   4279  CD  ARG B 155     -19.059  -2.551 -14.720  1.00 94.70           C  
ATOM   4280  NE  ARG B 155     -19.264  -2.897 -13.316  1.00 94.70           N  
ATOM   4281  NH1 ARG B 155     -21.464  -2.197 -13.250  1.00 94.70           N  
ATOM   4282  NH2 ARG B 155     -20.478  -3.071 -11.375  1.00 94.70           N  
ATOM   4283  CZ  ARG B 155     -20.402  -2.721 -12.650  1.00 94.70           C  
ATOM   4284  N   ALA B 156     -14.870  -2.094 -19.102  1.00 96.91           N  
ATOM   4285  CA  ALA B 156     -14.624  -1.830 -20.518  1.00 96.91           C  
ATOM   4286  C   ALA B 156     -14.418  -3.130 -21.291  1.00 96.91           C  
ATOM   4287  CB  ALA B 156     -13.412  -0.917 -20.686  1.00 96.91           C  
ATOM   4288  O   ALA B 156     -13.977  -4.133 -20.724  1.00 96.91           O  
ATOM   4289  N   PRO B 157     -14.849  -3.156 -22.607  1.00 97.68           N  
ATOM   4290  CA  PRO B 157     -14.593  -4.363 -23.397  1.00 97.68           C  
ATOM   4291  C   PRO B 157     -13.112  -4.728 -23.455  1.00 97.68           C  
ATOM   4292  CB  PRO B 157     -15.118  -3.992 -24.787  1.00 97.68           C  
ATOM   4293  O   PRO B 157     -12.254  -3.842 -23.484  1.00 97.68           O  
ATOM   4294  CG  PRO B 157     -16.042  -2.841 -24.552  1.00 97.68           C  
ATOM   4295  CD  PRO B 157     -15.576  -2.096 -23.334  1.00 97.68           C  
ATOM   4296  N   CYS B 158     -12.847  -6.005 -23.356  1.00 97.93           N  
ATOM   4297  CA  CYS B 158     -11.477  -6.507 -23.365  1.00 97.93           C  
ATOM   4298  C   CYS B 158     -11.353  -7.740 -24.251  1.00 97.93           C  
ATOM   4299  CB  CYS B 158     -11.019  -6.840 -21.945  1.00 97.93           C  
ATOM   4300  O   CYS B 158     -12.093  -8.711 -24.078  1.00 97.93           O  
ATOM   4301  SG  CYS B 158      -9.332  -7.480 -21.856  1.00 97.93           S  
ATOM   4302  N   THR B 159     -10.485  -7.682 -25.295  1.00 98.24           N  
ATOM   4303  CA  THR B 159     -10.148  -8.825 -26.137  1.00 98.24           C  
ATOM   4304  C   THR B 159      -8.721  -9.293 -25.868  1.00 98.24           C  
ATOM   4305  CB  THR B 159     -10.307  -8.484 -27.630  1.00 98.24           C  
ATOM   4306  O   THR B 159      -7.803  -8.476 -25.769  1.00 98.24           O  
ATOM   4307  CG2 THR B 159     -10.031  -9.702 -28.505  1.00 98.24           C  
ATOM   4308  OG1 THR B 159     -11.645  -8.030 -27.871  1.00 98.24           O  
ATOM   4309  N   VAL B 160      -8.550 -10.601 -25.697  1.00 98.49           N  
ATOM   4310  CA  VAL B 160      -7.254 -11.208 -25.416  1.00 98.49           C  
ATOM   4311  C   VAL B 160      -6.587 -11.631 -26.723  1.00 98.49           C  
ATOM   4312  CB  VAL B 160      -7.389 -12.423 -24.470  1.00 98.49           C  
ATOM   4313  O   VAL B 160      -7.207 -12.294 -27.558  1.00 98.49           O  
ATOM   4314  CG1 VAL B 160      -6.033 -13.091 -24.252  1.00 98.49           C  
ATOM   4315  CG2 VAL B 160      -7.997 -11.994 -23.136  1.00 98.49           C  
ATOM   4316  N   TRP B 161      -5.363 -11.198 -26.965  1.00 98.20           N  
ATOM   4317  CA  TRP B 161      -4.659 -11.658 -28.158  1.00 98.20           C  
ATOM   4318  C   TRP B 161      -3.604 -12.699 -27.801  1.00 98.20           C  
ATOM   4319  CB  TRP B 161      -4.006 -10.480 -28.886  1.00 98.20           C  
ATOM   4320  O   TRP B 161      -3.187 -12.798 -26.644  1.00 98.20           O  
ATOM   4321  CG  TRP B 161      -2.921  -9.805 -28.100  1.00 98.20           C  
ATOM   4322  CD1 TRP B 161      -3.011  -9.308 -26.830  1.00 98.20           C  
ATOM   4323  CD2 TRP B 161      -1.584  -9.548 -28.538  1.00 98.20           C  
ATOM   4324  CE2 TRP B 161      -0.916  -8.893 -27.480  1.00 98.20           C  
ATOM   4325  CE3 TRP B 161      -0.883  -9.810 -29.723  1.00 98.20           C  
ATOM   4326  NE1 TRP B 161      -1.808  -8.759 -26.450  1.00 98.20           N  
ATOM   4327  CH2 TRP B 161       1.082  -8.764 -28.743  1.00 98.20           C  
ATOM   4328  CZ2 TRP B 161       0.420  -8.495 -27.572  1.00 98.20           C  
ATOM   4329  CZ3 TRP B 161       0.446  -9.414 -29.813  1.00 98.20           C  
ATOM   4330  N   ASN B 162      -3.333 -13.567 -28.764  1.00 98.38           N  
ATOM   4331  CA  ASN B 162      -2.365 -14.637 -28.546  1.00 98.38           C  
ATOM   4332  C   ASN B 162      -0.984 -14.083 -28.209  1.00 98.38           C  
ATOM   4333  CB  ASN B 162      -2.287 -15.549 -29.772  1.00 98.38           C  
ATOM   4334  O   ASN B 162      -0.577 -13.050 -28.746  1.00 98.38           O  
ATOM   4335  CG  ASN B 162      -3.586 -16.285 -30.036  1.00 98.38           C  
ATOM   4336  ND2 ASN B 162      -3.813 -16.655 -31.290  1.00 98.38           N  
ATOM   4337  OD1 ASN B 162      -4.380 -16.517 -29.120  1.00 98.38           O  
ATOM   4338  N   HIS B 163      -0.352 -14.687 -27.216  1.00 97.55           N  
ATOM   4339  CA  HIS B 163       0.927 -14.232 -26.680  1.00 97.55           C  
ATOM   4340  C   HIS B 163       1.915 -13.924 -27.801  1.00 97.55           C  
ATOM   4341  CB  HIS B 163       1.515 -15.282 -25.735  1.00 97.55           C  
ATOM   4342  O   HIS B 163       2.252 -14.804 -28.596  1.00 97.55           O  
ATOM   4343  CG  HIS B 163       2.852 -14.906 -25.179  1.00 97.55           C  
ATOM   4344  CD2 HIS B 163       4.056 -15.519 -25.267  1.00 97.55           C  
ATOM   4345  ND1 HIS B 163       3.051 -13.770 -24.425  1.00 97.55           N  
ATOM   4346  CE1 HIS B 163       4.324 -13.701 -24.072  1.00 97.55           C  
ATOM   4347  NE2 HIS B 163       4.955 -14.750 -24.570  1.00 97.55           N  
ATOM   4348  N   ASN B 164       2.346 -12.646 -27.870  1.00 95.97           N  
ATOM   4349  CA  ASN B 164       3.354 -12.109 -28.778  1.00 95.97           C  
ATOM   4350  C   ASN B 164       3.017 -12.414 -30.234  1.00 95.97           C  
ATOM   4351  CB  ASN B 164       4.739 -12.658 -28.427  1.00 95.97           C  
ATOM   4352  O   ASN B 164       3.909 -12.482 -31.082  1.00 95.97           O  
ATOM   4353  CG  ASN B 164       5.417 -11.872 -27.323  1.00 95.97           C  
ATOM   4354  ND2 ASN B 164       6.438 -12.464 -26.714  1.00 95.97           N  
ATOM   4355  OD1 ASN B 164       5.025 -10.742 -27.018  1.00 95.97           O  
ATOM   4356  N   ASP B 165       1.765 -12.648 -30.593  1.00 98.36           N  
ATOM   4357  CA  ASP B 165       1.301 -12.873 -31.958  1.00 98.36           C  
ATOM   4358  C   ASP B 165       0.838 -11.569 -32.603  1.00 98.36           C  
ATOM   4359  CB  ASP B 165       0.167 -13.900 -31.977  1.00 98.36           C  
ATOM   4360  O   ASP B 165      -0.309 -11.154 -32.423  1.00 98.36           O  
ATOM   4361  CG  ASP B 165      -0.247 -14.301 -33.382  1.00 98.36           C  
ATOM   4362  OD1 ASP B 165       0.031 -13.547 -34.339  1.00 98.36           O  
ATOM   4363  OD2 ASP B 165      -0.860 -15.381 -33.533  1.00 98.36           O  
ATOM   4364  N   LEU B 166       1.675 -10.873 -33.315  1.00 98.54           N  
ATOM   4365  CA  LEU B 166       1.446  -9.544 -33.873  1.00 98.54           C  
ATOM   4366  C   LEU B 166       0.355  -9.583 -34.938  1.00 98.54           C  
ATOM   4367  CB  LEU B 166       2.739  -8.984 -34.471  1.00 98.54           C  
ATOM   4368  O   LEU B 166      -0.377  -8.607 -35.118  1.00 98.54           O  
ATOM   4369  CG  LEU B 166       3.899  -8.770 -33.498  1.00 98.54           C  
ATOM   4370  CD1 LEU B 166       5.115  -8.218 -34.235  1.00 98.54           C  
ATOM   4371  CD2 LEU B 166       3.484  -7.836 -32.367  1.00 98.54           C  
ATOM   4372  N   ALA B 167       0.239 -10.699 -35.691  1.00 98.42           N  
ATOM   4373  CA  ALA B 167      -0.802 -10.852 -36.705  1.00 98.42           C  
ATOM   4374  C   ALA B 167      -2.190 -10.853 -36.070  1.00 98.42           C  
ATOM   4375  CB  ALA B 167      -0.583 -12.136 -37.501  1.00 98.42           C  
ATOM   4376  O   ALA B 167      -3.104 -10.188 -36.563  1.00 98.42           O  
ATOM   4377  N   HIS B 168      -2.372 -11.600 -35.014  1.00 98.71           N  
ATOM   4378  CA  HIS B 168      -3.637 -11.643 -34.289  1.00 98.71           C  
ATOM   4379  C   HIS B 168      -3.984 -10.277 -33.705  1.00 98.71           C  
ATOM   4380  CB  HIS B 168      -3.581 -12.691 -33.176  1.00 98.71           C  
ATOM   4381  O   HIS B 168      -5.143  -9.859 -33.741  1.00 98.71           O  
ATOM   4382  CG  HIS B 168      -4.895 -12.918 -32.499  1.00 98.71           C  
ATOM   4383  CD2 HIS B 168      -6.164 -12.747 -32.941  1.00 98.71           C  
ATOM   4384  ND1 HIS B 168      -4.996 -13.377 -31.204  1.00 98.71           N  
ATOM   4385  CE1 HIS B 168      -6.273 -13.478 -30.877  1.00 98.71           C  
ATOM   4386  NE2 HIS B 168      -7.003 -13.102 -31.913  1.00 98.71           N  
ATOM   4387  N   LEU B 169      -2.892  -9.649 -33.104  1.00 98.64           N  
ATOM   4388  CA  LEU B 169      -3.109  -8.310 -32.568  1.00 98.64           C  
ATOM   4389  C   LEU B 169      -3.656  -7.376 -33.643  1.00 98.64           C  
ATOM   4390  CB  LEU B 169      -1.807  -7.742 -31.998  1.00 98.64           C  
ATOM   4391  O   LEU B 169      -4.635  -6.663 -33.413  1.00 98.64           O  
ATOM   4392  CG  LEU B 169      -1.862  -6.304 -31.482  1.00 98.64           C  
ATOM   4393  CD1 LEU B 169      -2.939  -6.166 -30.411  1.00 98.64           C  
ATOM   4394  CD2 LEU B 169      -0.503  -5.877 -30.939  1.00 98.64           C  
ATOM   4395  N   LYS B 170      -3.105  -7.368 -34.845  1.00 98.46           N  
ATOM   4396  CA  LYS B 170      -3.550  -6.527 -35.954  1.00 98.46           C  
ATOM   4397  C   LYS B 170      -4.981  -6.865 -36.360  1.00 98.46           C  
ATOM   4398  CB  LYS B 170      -2.614  -6.682 -37.154  1.00 98.46           C  
ATOM   4399  O   LYS B 170      -5.779  -5.970 -36.643  1.00 98.46           O  
ATOM   4400  CG  LYS B 170      -1.269  -5.992 -36.983  1.00 98.46           C  
ATOM   4401  CD  LYS B 170      -0.392  -6.162 -38.217  1.00 98.46           C  
ATOM   4402  CE  LYS B 170       0.973  -5.515 -38.028  1.00 98.46           C  
ATOM   4403  NZ  LYS B 170       1.859  -5.737 -39.210  1.00 98.46           N  
ATOM   4404  N   GLU B 171      -5.278  -8.146 -36.402  1.00 98.36           N  
ATOM   4405  CA  GLU B 171      -6.625  -8.597 -36.741  1.00 98.36           C  
ATOM   4406  C   GLU B 171      -7.658  -8.023 -35.775  1.00 98.36           C  
ATOM   4407  CB  GLU B 171      -6.697 -10.126 -36.741  1.00 98.36           C  
ATOM   4408  O   GLU B 171      -8.718  -7.557 -36.197  1.00 98.36           O  
ATOM   4409  CG  GLU B 171      -8.060 -10.678 -37.130  1.00 98.36           C  
ATOM   4410  CD  GLU B 171      -8.138 -12.194 -37.054  1.00 98.36           C  
ATOM   4411  OE1 GLU B 171      -9.243 -12.755 -37.234  1.00 98.36           O  
ATOM   4412  OE2 GLU B 171      -7.086 -12.826 -36.810  1.00 98.36           O  
ATOM   4413  N   ILE B 172      -7.388  -8.067 -34.497  1.00 98.38           N  
ATOM   4414  CA  ILE B 172      -8.289  -7.539 -33.479  1.00 98.38           C  
ATOM   4415  C   ILE B 172      -8.481  -6.038 -33.687  1.00 98.38           C  
ATOM   4416  CB  ILE B 172      -7.760  -7.820 -32.055  1.00 98.38           C  
ATOM   4417  O   ILE B 172      -9.610  -5.544 -33.678  1.00 98.38           O  
ATOM   4418  CG1 ILE B 172      -7.765  -9.326 -31.771  1.00 98.38           C  
ATOM   4419  CG2 ILE B 172      -8.587  -7.063 -31.012  1.00 98.38           C  
ATOM   4420  CD1 ILE B 172      -7.044  -9.717 -30.488  1.00 98.38           C  
ATOM   4421  N   LEU B 173      -7.359  -5.367 -33.847  1.00 98.01           N  
ATOM   4422  CA  LEU B 173      -7.408  -3.917 -34.002  1.00 98.01           C  
ATOM   4423  C   LEU B 173      -8.233  -3.529 -35.224  1.00 98.01           C  
ATOM   4424  CB  LEU B 173      -5.994  -3.343 -34.123  1.00 98.01           C  
ATOM   4425  O   LEU B 173      -9.002  -2.565 -35.179  1.00 98.01           O  
ATOM   4426  CG  LEU B 173      -5.181  -3.266 -32.830  1.00 98.01           C  
ATOM   4427  CD1 LEU B 173      -3.705  -3.046 -33.145  1.00 98.01           C  
ATOM   4428  CD2 LEU B 173      -5.712  -2.157 -31.929  1.00 98.01           C  
ATOM   4429  N   LYS B 174      -8.150  -4.235 -36.288  1.00 97.53           N  
ATOM   4430  CA  LYS B 174      -8.893  -3.982 -37.519  1.00 97.53           C  
ATOM   4431  C   LYS B 174     -10.390  -4.190 -37.311  1.00 97.53           C  
ATOM   4432  CB  LYS B 174      -8.390  -4.886 -38.646  1.00 97.53           C  
ATOM   4433  O   LYS B 174     -11.209  -3.559 -37.982  1.00 97.53           O  
ATOM   4434  CG  LYS B 174      -7.029  -4.490 -39.197  1.00 97.53           C  
ATOM   4435  CD  LYS B 174      -6.560  -5.456 -40.278  1.00 97.53           C  
ATOM   4436  CE  LYS B 174      -5.174  -5.092 -40.792  1.00 97.53           C  
ATOM   4437  NZ  LYS B 174      -4.678  -6.081 -41.796  1.00 97.53           N  
ATOM   4438  N   SER B 175     -10.716  -5.025 -36.387  1.00 97.51           N  
ATOM   4439  CA  SER B 175     -12.107  -5.419 -36.183  1.00 97.51           C  
ATOM   4440  C   SER B 175     -12.827  -4.446 -35.255  1.00 97.51           C  
ATOM   4441  CB  SER B 175     -12.184  -6.835 -35.610  1.00 97.51           C  
ATOM   4442  O   SER B 175     -14.046  -4.523 -35.091  1.00 97.51           O  
ATOM   4443  OG  SER B 175     -11.790  -6.849 -34.248  1.00 97.51           O  
ATOM   4444  N   LEU B 176     -12.073  -3.550 -34.622  1.00 96.43           N  
ATOM   4445  CA  LEU B 176     -12.681  -2.651 -33.647  1.00 96.43           C  
ATOM   4446  C   LEU B 176     -13.451  -1.534 -34.343  1.00 96.43           C  
ATOM   4447  CB  LEU B 176     -11.612  -2.055 -32.728  1.00 96.43           C  
ATOM   4448  O   LEU B 176     -13.123  -1.158 -35.471  1.00 96.43           O  
ATOM   4449  CG  LEU B 176     -10.893  -3.034 -31.799  1.00 96.43           C  
ATOM   4450  CD1 LEU B 176      -9.872  -2.296 -30.939  1.00 96.43           C  
ATOM   4451  CD2 LEU B 176     -11.897  -3.778 -30.925  1.00 96.43           C  
ATOM   4452  N   ASP B 177     -14.465  -1.072 -33.670  1.00 92.49           N  
ATOM   4453  CA  ASP B 177     -15.250   0.056 -34.162  1.00 92.49           C  
ATOM   4454  C   ASP B 177     -14.390   1.312 -34.284  1.00 92.49           C  
ATOM   4455  CB  ASP B 177     -16.443   0.323 -33.241  1.00 92.49           C  
ATOM   4456  O   ASP B 177     -13.401   1.466 -33.564  1.00 92.49           O  
ATOM   4457  CG  ASP B 177     -17.453  -0.811 -33.237  1.00 92.49           C  
ATOM   4458  OD1 ASP B 177     -17.587  -1.513 -34.262  1.00 92.49           O  
ATOM   4459  OD2 ASP B 177     -18.124  -1.002 -32.199  1.00 92.49           O  
ATOM   4460  N   ASP B 178     -14.740   2.243 -35.176  1.00 87.38           N  
ATOM   4461  CA  ASP B 178     -14.010   3.483 -35.419  1.00 87.38           C  
ATOM   4462  C   ASP B 178     -13.976   4.355 -34.166  1.00 87.38           C  
ATOM   4463  CB  ASP B 178     -14.636   4.256 -36.581  1.00 87.38           C  
ATOM   4464  O   ASP B 178     -13.037   5.129 -33.966  1.00 87.38           O  
ATOM   4465  CG  ASP B 178     -14.332   3.640 -37.936  1.00 87.38           C  
ATOM   4466  OD1 ASP B 178     -13.411   2.800 -38.031  1.00 87.38           O  
ATOM   4467  OD2 ASP B 178     -15.017   4.000 -38.917  1.00 87.38           O  
ATOM   4468  N   ASP B 179     -14.995   4.213 -33.309  1.00 88.59           N  
ATOM   4469  CA  ASP B 179     -15.102   5.073 -32.135  1.00 88.59           C  
ATOM   4470  C   ASP B 179     -14.364   4.470 -30.942  1.00 88.59           C  
ATOM   4471  CB  ASP B 179     -16.571   5.314 -31.778  1.00 88.59           C  
ATOM   4472  O   ASP B 179     -14.309   5.074 -29.869  1.00 88.59           O  
ATOM   4473  CG  ASP B 179     -17.279   6.225 -32.765  1.00 88.59           C  
ATOM   4474  OD1 ASP B 179     -16.608   7.043 -33.430  1.00 88.59           O  
ATOM   4475  OD2 ASP B 179     -18.520   6.125 -32.876  1.00 88.59           O  
ATOM   4476  N   ALA B 180     -13.761   3.269 -31.136  1.00 93.40           N  
ATOM   4477  CA  ALA B 180     -13.053   2.603 -30.046  1.00 93.40           C  
ATOM   4478  C   ALA B 180     -11.703   3.264 -29.783  1.00 93.40           C  
ATOM   4479  CB  ALA B 180     -12.865   1.121 -30.360  1.00 93.40           C  
ATOM   4480  O   ALA B 180     -11.052   3.751 -30.711  1.00 93.40           O  
ATOM   4481  N   GLN B 181     -11.357   3.411 -28.549  1.00 95.70           N  
ATOM   4482  CA  GLN B 181     -10.005   3.750 -28.119  1.00 95.70           C  
ATOM   4483  C   GLN B 181      -9.265   2.518 -27.606  1.00 95.70           C  
ATOM   4484  CB  GLN B 181     -10.040   4.830 -27.035  1.00 95.70           C  
ATOM   4485  O   GLN B 181      -9.413   2.138 -26.443  1.00 95.70           O  
ATOM   4486  CG  GLN B 181      -8.664   5.230 -26.521  1.00 95.70           C  
ATOM   4487  CD  GLN B 181      -7.785   5.830 -27.602  1.00 95.70           C  
ATOM   4488  NE2 GLN B 181      -6.639   5.205 -27.849  1.00 95.70           N  
ATOM   4489  OE1 GLN B 181      -8.133   6.846 -28.211  1.00 95.70           O  
ATOM   4490  N   PRO B 182      -8.525   1.879 -28.561  1.00 97.48           N  
ATOM   4491  CA  PRO B 182      -7.821   0.661 -28.151  1.00 97.48           C  
ATOM   4492  C   PRO B 182      -6.665   0.942 -27.194  1.00 97.48           C  
ATOM   4493  CB  PRO B 182      -7.307   0.089 -29.474  1.00 97.48           C  
ATOM   4494  O   PRO B 182      -5.917   1.904 -27.388  1.00 97.48           O  
ATOM   4495  CG  PRO B 182      -8.065   0.827 -30.530  1.00 97.48           C  
ATOM   4496  CD  PRO B 182      -8.442   2.177 -29.991  1.00 97.48           C  
ATOM   4497  N   ILE B 183      -6.537   0.103 -26.153  1.00 98.07           N  
ATOM   4498  CA  ILE B 183      -5.397   0.092 -25.242  1.00 98.07           C  
ATOM   4499  C   ILE B 183      -4.765  -1.298 -25.224  1.00 98.07           C  
ATOM   4500  CB  ILE B 183      -5.811   0.511 -23.814  1.00 98.07           C  
ATOM   4501  O   ILE B 183      -5.380  -2.261 -24.759  1.00 98.07           O  
ATOM   4502  CG1 ILE B 183      -6.465   1.898 -23.832  1.00 98.07           C  
ATOM   4503  CG2 ILE B 183      -4.603   0.487 -22.873  1.00 98.07           C  
ATOM   4504  CD1 ILE B 183      -6.926   2.383 -22.465  1.00 98.07           C  
ATOM   4505  N   ILE B 184      -3.550  -1.349 -25.806  1.00 98.62           N  
ATOM   4506  CA  ILE B 184      -2.816  -2.610 -25.827  1.00 98.62           C  
ATOM   4507  C   ILE B 184      -2.012  -2.760 -24.538  1.00 98.62           C  
ATOM   4508  CB  ILE B 184      -1.882  -2.700 -27.055  1.00 98.62           C  
ATOM   4509  O   ILE B 184      -1.160  -1.923 -24.229  1.00 98.62           O  
ATOM   4510  CG1 ILE B 184      -2.680  -2.501 -28.348  1.00 98.62           C  
ATOM   4511  CG2 ILE B 184      -1.139  -4.039 -27.071  1.00 98.62           C  
ATOM   4512  CD1 ILE B 184      -1.816  -2.256 -29.577  1.00 98.62           C  
ATOM   4513  N   ALA B 185      -2.297  -3.783 -23.760  1.00 98.59           N  
ATOM   4514  CA  ALA B 185      -1.628  -4.046 -22.489  1.00 98.59           C  
ATOM   4515  C   ALA B 185      -0.738  -5.282 -22.583  1.00 98.59           C  
ATOM   4516  CB  ALA B 185      -2.655  -4.217 -21.372  1.00 98.59           C  
ATOM   4517  O   ALA B 185      -1.194  -6.353 -22.989  1.00 98.59           O  
ATOM   4518  N   MET B 186       0.505  -5.136 -22.145  1.00 98.57           N  
ATOM   4519  CA  MET B 186       1.466  -6.232 -22.237  1.00 98.57           C  
ATOM   4520  C   MET B 186       2.566  -6.081 -21.192  1.00 98.57           C  
ATOM   4521  CB  MET B 186       2.079  -6.293 -23.637  1.00 98.57           C  
ATOM   4522  O   MET B 186       2.664  -5.044 -20.533  1.00 98.57           O  
ATOM   4523  CG  MET B 186       2.894  -5.064 -24.004  1.00 98.57           C  
ATOM   4524  SD  MET B 186       3.535  -5.132 -25.722  1.00 98.57           S  
ATOM   4525  CE  MET B 186       4.749  -6.470 -25.559  1.00 98.57           C  
ATOM   4526  N   GLU B 187       3.346  -7.185 -20.985  1.00 98.53           N  
ATOM   4527  CA  GLU B 187       4.490  -7.159 -20.079  1.00 98.53           C  
ATOM   4528  C   GLU B 187       5.802  -7.041 -20.849  1.00 98.53           C  
ATOM   4529  CB  GLU B 187       4.508  -8.413 -19.200  1.00 98.53           C  
ATOM   4530  O   GLU B 187       5.892  -7.467 -22.002  1.00 98.53           O  
ATOM   4531  CG  GLU B 187       3.286  -8.553 -18.304  1.00 98.53           C  
ATOM   4532  CD  GLU B 187       3.396  -9.701 -17.314  1.00 98.53           C  
ATOM   4533  OE1 GLU B 187       2.457 -10.526 -17.233  1.00 98.53           O  
ATOM   4534  OE2 GLU B 187       4.430  -9.777 -16.612  1.00 98.53           O  
ATOM   4535  N   GLY B 188       6.789  -6.376 -20.233  1.00 97.98           N  
ATOM   4536  CA  GLY B 188       8.125  -6.395 -20.806  1.00 97.98           C  
ATOM   4537  C   GLY B 188       8.811  -7.742 -20.675  1.00 97.98           C  
ATOM   4538  O   GLY B 188       9.316  -8.286 -21.659  1.00 97.98           O  
ATOM   4539  N   VAL B 189       8.883  -8.209 -19.494  1.00 98.12           N  
ATOM   4540  CA  VAL B 189       9.331  -9.564 -19.187  1.00 98.12           C  
ATOM   4541  C   VAL B 189       8.216 -10.328 -18.477  1.00 98.12           C  
ATOM   4542  CB  VAL B 189      10.608  -9.555 -18.317  1.00 98.12           C  
ATOM   4543  O   VAL B 189       7.742  -9.907 -17.419  1.00 98.12           O  
ATOM   4544  CG1 VAL B 189      11.023 -10.980 -17.953  1.00 98.12           C  
ATOM   4545  CG2 VAL B 189      11.743  -8.834 -19.044  1.00 98.12           C  
ATOM   4546  N   TYR B 190       7.796 -11.408 -19.045  1.00 97.00           N  
ATOM   4547  CA  TYR B 190       6.708 -12.193 -18.471  1.00 97.00           C  
ATOM   4548  C   TYR B 190       7.213 -13.075 -17.335  1.00 97.00           C  
ATOM   4549  CB  TYR B 190       6.043 -13.057 -19.547  1.00 97.00           C  
ATOM   4550  O   TYR B 190       8.169 -13.835 -17.508  1.00 97.00           O  
ATOM   4551  CG  TYR B 190       5.256 -12.264 -20.561  1.00 97.00           C  
ATOM   4552  CD1 TYR B 190       3.867 -12.181 -20.484  1.00 97.00           C  
ATOM   4553  CD2 TYR B 190       5.898 -11.597 -21.599  1.00 97.00           C  
ATOM   4554  CE1 TYR B 190       3.137 -11.453 -21.417  1.00 97.00           C  
ATOM   4555  CE2 TYR B 190       5.178 -10.866 -22.538  1.00 97.00           C  
ATOM   4556  OH  TYR B 190       3.082 -10.077 -23.366  1.00 97.00           O  
ATOM   4557  CZ  TYR B 190       3.800 -10.800 -22.439  1.00 97.00           C  
ATOM   4558  N   SER B 191       6.646 -12.914 -16.148  1.00 94.34           N  
ATOM   4559  CA  SER B 191       7.120 -13.333 -14.833  1.00 94.34           C  
ATOM   4560  C   SER B 191       7.295 -14.847 -14.765  1.00 94.34           C  
ATOM   4561  CB  SER B 191       6.151 -12.875 -13.742  1.00 94.34           C  
ATOM   4562  O   SER B 191       8.205 -15.342 -14.097  1.00 94.34           O  
ATOM   4563  OG  SER B 191       4.856 -13.407 -13.963  1.00 94.34           O  
ATOM   4564  N   MET B 192       6.494 -15.665 -15.461  1.00 94.57           N  
ATOM   4565  CA  MET B 192       6.553 -17.109 -15.254  1.00 94.57           C  
ATOM   4566  C   MET B 192       7.372 -17.783 -16.350  1.00 94.57           C  
ATOM   4567  CB  MET B 192       5.145 -17.706 -15.212  1.00 94.57           C  
ATOM   4568  O   MET B 192       8.130 -18.716 -16.080  1.00 94.57           O  
ATOM   4569  CG  MET B 192       4.319 -17.242 -14.023  1.00 94.57           C  
ATOM   4570  SD  MET B 192       5.152 -17.563 -12.420  1.00 94.57           S  
ATOM   4571  CE  MET B 192       5.578 -15.867 -11.936  1.00 94.57           C  
ATOM   4572  N   ASP B 193       7.389 -17.232 -17.627  1.00 94.86           N  
ATOM   4573  CA  ASP B 193       8.079 -17.863 -18.748  1.00 94.86           C  
ATOM   4574  C   ASP B 193       9.428 -17.195 -19.010  1.00 94.86           C  
ATOM   4575  CB  ASP B 193       7.214 -17.811 -20.009  1.00 94.86           C  
ATOM   4576  O   ASP B 193      10.335 -17.815 -19.568  1.00 94.86           O  
ATOM   4577  CG  ASP B 193       6.010 -18.734 -19.940  1.00 94.86           C  
ATOM   4578  OD1 ASP B 193       5.765 -19.338 -18.873  1.00 94.86           O  
ATOM   4579  OD2 ASP B 193       5.301 -18.860 -20.962  1.00 94.86           O  
ATOM   4580  N   GLY B 194       9.539 -16.006 -18.606  1.00 95.19           N  
ATOM   4581  CA  GLY B 194      10.799 -15.290 -18.729  1.00 95.19           C  
ATOM   4582  C   GLY B 194      11.057 -14.774 -20.132  1.00 95.19           C  
ATOM   4583  O   GLY B 194      12.169 -14.343 -20.445  1.00 95.19           O  
ATOM   4584  N   ASP B 195      10.095 -14.883 -21.051  1.00 96.19           N  
ATOM   4585  CA  ASP B 195      10.265 -14.324 -22.389  1.00 96.19           C  
ATOM   4586  C   ASP B 195       9.931 -12.834 -22.408  1.00 96.19           C  
ATOM   4587  CB  ASP B 195       9.391 -15.072 -23.398  1.00 96.19           C  
ATOM   4588  O   ASP B 195       9.218 -12.341 -21.531  1.00 96.19           O  
ATOM   4589  CG  ASP B 195       7.918 -15.058 -23.032  1.00 96.19           C  
ATOM   4590  OD1 ASP B 195       7.569 -15.433 -21.891  1.00 96.19           O  
ATOM   4591  OD2 ASP B 195       7.098 -14.672 -23.892  1.00 96.19           O  
ATOM   4592  N   LYS B 196      10.464 -12.129 -23.470  1.00 97.49           N  
ATOM   4593  CA  LYS B 196      10.329 -10.679 -23.581  1.00 97.49           C  
ATOM   4594  C   LYS B 196       9.154 -10.304 -24.479  1.00 97.49           C  
ATOM   4595  CB  LYS B 196      11.619 -10.060 -24.121  1.00 97.49           C  
ATOM   4596  O   LYS B 196       8.865 -10.999 -25.456  1.00 97.49           O  
ATOM   4597  CG  LYS B 196      12.811 -10.196 -23.184  1.00 97.49           C  
ATOM   4598  CD  LYS B 196      14.065  -9.570 -23.780  1.00 97.49           C  
ATOM   4599  CE  LYS B 196      15.258  -9.705 -22.843  1.00 97.49           C  
ATOM   4600  NZ  LYS B 196      16.507  -9.164 -23.455  1.00 97.49           N  
ATOM   4601  N   GLY B 197       8.488  -9.218 -24.096  1.00 97.17           N  
ATOM   4602  CA  GLY B 197       7.470  -8.642 -24.960  1.00 97.17           C  
ATOM   4603  C   GLY B 197       8.047  -7.953 -26.183  1.00 97.17           C  
ATOM   4604  O   GLY B 197       9.150  -7.404 -26.130  1.00 97.17           O  
ATOM   4605  N   LEU B 198       7.344  -8.042 -27.323  1.00 97.94           N  
ATOM   4606  CA  LEU B 198       7.722  -7.354 -28.553  1.00 97.94           C  
ATOM   4607  C   LEU B 198       7.215  -5.916 -28.549  1.00 97.94           C  
ATOM   4608  CB  LEU B 198       7.173  -8.098 -29.773  1.00 97.94           C  
ATOM   4609  O   LEU B 198       6.392  -5.541 -29.388  1.00 97.94           O  
ATOM   4610  CG  LEU B 198       7.553  -9.574 -29.895  1.00 97.94           C  
ATOM   4611  CD1 LEU B 198       6.826 -10.214 -31.074  1.00 97.94           C  
ATOM   4612  CD2 LEU B 198       9.063  -9.727 -30.046  1.00 97.94           C  
ATOM   4613  N   ILE B 199       7.793  -5.008 -27.617  1.00 98.48           N  
ATOM   4614  CA  ILE B 199       7.243  -3.695 -27.301  1.00 98.48           C  
ATOM   4615  C   ILE B 199       7.409  -2.763 -28.499  1.00 98.48           C  
ATOM   4616  CB  ILE B 199       7.916  -3.086 -26.050  1.00 98.48           C  
ATOM   4617  O   ILE B 199       6.476  -2.046 -28.870  1.00 98.48           O  
ATOM   4618  CG1 ILE B 199       7.714  -4.000 -24.836  1.00 98.48           C  
ATOM   4619  CG2 ILE B 199       7.373  -1.681 -25.775  1.00 98.48           C  
ATOM   4620  CD1 ILE B 199       8.420  -3.520 -23.576  1.00 98.48           C  
ATOM   4621  N   SER B 200       8.605  -2.809 -29.162  1.00 98.35           N  
ATOM   4622  CA  SER B 200       8.859  -1.930 -30.299  1.00 98.35           C  
ATOM   4623  C   SER B 200       7.861  -2.180 -31.425  1.00 98.35           C  
ATOM   4624  CB  SER B 200      10.284  -2.122 -30.818  1.00 98.35           C  
ATOM   4625  O   SER B 200       7.292  -1.237 -31.978  1.00 98.35           O  
ATOM   4626  OG  SER B 200      10.529  -1.287 -31.936  1.00 98.35           O  
ATOM   4627  N   ASP B 201       7.593  -3.434 -31.760  1.00 98.52           N  
ATOM   4628  CA  ASP B 201       6.644  -3.813 -32.803  1.00 98.52           C  
ATOM   4629  C   ASP B 201       5.221  -3.410 -32.423  1.00 98.52           C  
ATOM   4630  CB  ASP B 201       6.711  -5.319 -33.067  1.00 98.52           C  
ATOM   4631  O   ASP B 201       4.460  -2.933 -33.266  1.00 98.52           O  
ATOM   4632  CG  ASP B 201       8.063  -5.769 -33.591  1.00 98.52           C  
ATOM   4633  OD1 ASP B 201       8.469  -5.330 -34.689  1.00 98.52           O  
ATOM   4634  OD2 ASP B 201       8.728  -6.573 -32.902  1.00 98.52           O  
ATOM   4635  N   VAL B 202       4.865  -3.602 -31.216  1.00 98.51           N  
ATOM   4636  CA  VAL B 202       3.536  -3.243 -30.732  1.00 98.51           C  
ATOM   4637  C   VAL B 202       3.346  -1.730 -30.818  1.00 98.51           C  
ATOM   4638  CB  VAL B 202       3.311  -3.726 -29.281  1.00 98.51           C  
ATOM   4639  O   VAL B 202       2.283  -1.254 -31.222  1.00 98.51           O  
ATOM   4640  CG1 VAL B 202       2.069  -3.071 -28.680  1.00 98.51           C  
ATOM   4641  CG2 VAL B 202       3.189  -5.248 -29.239  1.00 98.51           C  
ATOM   4642  N   CYS B 203       4.407  -0.966 -30.453  1.00 98.30           N  
ATOM   4643  CA  CYS B 203       4.323   0.487 -30.550  1.00 98.30           C  
ATOM   4644  C   CYS B 203       4.108   0.926 -31.994  1.00 98.30           C  
ATOM   4645  CB  CYS B 203       5.589   1.136 -29.994  1.00 98.30           C  
ATOM   4646  O   CYS B 203       3.329   1.842 -32.260  1.00 98.30           O  
ATOM   4647  SG  CYS B 203       5.715   1.062 -28.194  1.00 98.30           S  
ATOM   4648  N   ASP B 204       4.808   0.268 -32.949  1.00 98.01           N  
ATOM   4649  CA  ASP B 204       4.627   0.576 -34.364  1.00 98.01           C  
ATOM   4650  C   ASP B 204       3.191   0.303 -34.806  1.00 98.01           C  
ATOM   4651  CB  ASP B 204       5.603  -0.233 -35.219  1.00 98.01           C  
ATOM   4652  O   ASP B 204       2.582   1.122 -35.497  1.00 98.01           O  
ATOM   4653  CG  ASP B 204       7.042   0.230 -35.076  1.00 98.01           C  
ATOM   4654  OD1 ASP B 204       7.273   1.367 -34.612  1.00 98.01           O  
ATOM   4655  OD2 ASP B 204       7.953  -0.548 -35.433  1.00 98.01           O  
ATOM   4656  N   ILE B 205       2.634  -0.806 -34.382  1.00 97.99           N  
ATOM   4657  CA  ILE B 205       1.265  -1.183 -34.715  1.00 97.99           C  
ATOM   4658  C   ILE B 205       0.287  -0.213 -34.055  1.00 97.99           C  
ATOM   4659  CB  ILE B 205       0.957  -2.633 -34.281  1.00 97.99           C  
ATOM   4660  O   ILE B 205      -0.679   0.227 -34.682  1.00 97.99           O  
ATOM   4661  CG1 ILE B 205       1.735  -3.628 -35.150  1.00 97.99           C  
ATOM   4662  CG2 ILE B 205      -0.548  -2.909 -34.346  1.00 97.99           C  
ATOM   4663  CD1 ILE B 205       1.650  -5.070 -34.668  1.00 97.99           C  
ATOM   4664  N   ALA B 206       0.564   0.081 -32.812  1.00 97.39           N  
ATOM   4665  CA  ALA B 206      -0.303   0.999 -32.077  1.00 97.39           C  
ATOM   4666  C   ALA B 206      -0.397   2.348 -32.783  1.00 97.39           C  
ATOM   4667  CB  ALA B 206       0.207   1.184 -30.649  1.00 97.39           C  
ATOM   4668  O   ALA B 206      -1.478   2.937 -32.869  1.00 97.39           O  
ATOM   4669  N   ARG B 207       0.718   2.827 -33.305  1.00 95.69           N  
ATOM   4670  CA  ARG B 207       0.745   4.096 -34.024  1.00 95.69           C  
ATOM   4671  C   ARG B 207      -0.126   4.035 -35.275  1.00 95.69           C  
ATOM   4672  CB  ARG B 207       2.180   4.471 -34.402  1.00 95.69           C  
ATOM   4673  O   ARG B 207      -0.853   4.983 -35.579  1.00 95.69           O  
ATOM   4674  CG  ARG B 207       2.992   5.039 -33.250  1.00 95.69           C  
ATOM   4675  CD  ARG B 207       4.297   5.657 -33.730  1.00 95.69           C  
ATOM   4676  NE  ARG B 207       5.145   4.674 -34.400  1.00 95.69           N  
ATOM   4677  NH1 ARG B 207       6.260   4.024 -32.483  1.00 95.69           N  
ATOM   4678  NH2 ARG B 207       6.774   3.058 -34.497  1.00 95.69           N  
ATOM   4679  CZ  ARG B 207       6.058   3.921 -33.792  1.00 95.69           C  
ATOM   4680  N   GLN B 208      -0.123   2.919 -35.961  1.00 94.80           N  
ATOM   4681  CA  GLN B 208      -0.891   2.709 -37.183  1.00 94.80           C  
ATOM   4682  C   GLN B 208      -2.391   2.739 -36.904  1.00 94.80           C  
ATOM   4683  CB  GLN B 208      -0.505   1.382 -37.838  1.00 94.80           C  
ATOM   4684  O   GLN B 208      -3.167   3.260 -37.707  1.00 94.80           O  
ATOM   4685  CG  GLN B 208      -1.212   1.121 -39.162  1.00 94.80           C  
ATOM   4686  CD  GLN B 208      -0.831  -0.212 -39.778  1.00 94.80           C  
ATOM   4687  NE2 GLN B 208      -1.593  -0.643 -40.777  1.00 94.80           N  
ATOM   4688  OE1 GLN B 208       0.140  -0.850 -39.359  1.00 94.80           O  
ATOM   4689  N   TYR B 209      -2.819   2.341 -35.668  1.00 94.49           N  
ATOM   4690  CA  TYR B 209      -4.243   2.161 -35.413  1.00 94.49           C  
ATOM   4691  C   TYR B 209      -4.731   3.127 -34.340  1.00 94.49           C  
ATOM   4692  CB  TYR B 209      -4.535   0.718 -34.987  1.00 94.49           C  
ATOM   4693  O   TYR B 209      -5.857   3.005 -33.851  1.00 94.49           O  
ATOM   4694  CG  TYR B 209      -4.410  -0.283 -36.110  1.00 94.49           C  
ATOM   4695  CD1 TYR B 209      -5.501  -0.594 -36.917  1.00 94.49           C  
ATOM   4696  CD2 TYR B 209      -3.200  -0.920 -36.365  1.00 94.49           C  
ATOM   4697  CE1 TYR B 209      -5.391  -1.517 -37.952  1.00 94.49           C  
ATOM   4698  CE2 TYR B 209      -3.078  -1.845 -37.397  1.00 94.49           C  
ATOM   4699  OH  TYR B 209      -4.062  -3.051 -39.207  1.00 94.49           O  
ATOM   4700  CZ  TYR B 209      -4.177  -2.136 -38.184  1.00 94.49           C  
ATOM   4701  N   GLY B 210      -3.805   4.068 -33.925  1.00 93.53           N  
ATOM   4702  CA  GLY B 210      -4.198   5.052 -32.929  1.00 93.53           C  
ATOM   4703  C   GLY B 210      -4.475   4.444 -31.566  1.00 93.53           C  
ATOM   4704  O   GLY B 210      -5.403   4.863 -30.871  1.00 93.53           O  
ATOM   4705  N   ALA B 211      -3.791   3.357 -31.203  1.00 96.38           N  
ATOM   4706  CA  ALA B 211      -3.948   2.668 -29.925  1.00 96.38           C  
ATOM   4707  C   ALA B 211      -2.961   3.200 -28.890  1.00 96.38           C  
ATOM   4708  CB  ALA B 211      -3.764   1.163 -30.107  1.00 96.38           C  
ATOM   4709  O   ALA B 211      -1.866   3.648 -29.240  1.00 96.38           O  
ATOM   4710  N   MET B 212      -3.401   3.162 -27.567  1.00 97.17           N  
ATOM   4711  CA  MET B 212      -2.498   3.398 -26.443  1.00 97.17           C  
ATOM   4712  C   MET B 212      -1.768   2.117 -26.054  1.00 97.17           C  
ATOM   4713  CB  MET B 212      -3.268   3.947 -25.241  1.00 97.17           C  
ATOM   4714  O   MET B 212      -2.316   1.021 -26.186  1.00 97.17           O  
ATOM   4715  CG  MET B 212      -3.792   5.360 -25.442  1.00 97.17           C  
ATOM   4716  SD  MET B 212      -4.893   5.902 -24.077  1.00 97.17           S  
ATOM   4717  CE  MET B 212      -3.725   5.867 -22.690  1.00 97.17           C  
ATOM   4718  N   VAL B 213      -0.502   2.342 -25.597  1.00 98.53           N  
ATOM   4719  CA  VAL B 213       0.282   1.186 -25.175  1.00 98.53           C  
ATOM   4720  C   VAL B 213       0.575   1.279 -23.679  1.00 98.53           C  
ATOM   4721  CB  VAL B 213       1.602   1.075 -25.970  1.00 98.53           C  
ATOM   4722  O   VAL B 213       1.107   2.285 -23.205  1.00 98.53           O  
ATOM   4723  CG1 VAL B 213       2.426  -0.117 -25.485  1.00 98.53           C  
ATOM   4724  CG2 VAL B 213       1.315   0.956 -27.466  1.00 98.53           C  
ATOM   4725  N   TYR B 214       0.162   0.281 -22.907  1.00 98.73           N  
ATOM   4726  CA  TYR B 214       0.435   0.086 -21.488  1.00 98.73           C  
ATOM   4727  C   TYR B 214       1.386  -1.085 -21.271  1.00 98.73           C  
ATOM   4728  CB  TYR B 214      -0.868  -0.152 -20.718  1.00 98.73           C  
ATOM   4729  O   TYR B 214       1.054  -2.230 -21.587  1.00 98.73           O  
ATOM   4730  CG  TYR B 214      -0.684  -0.226 -19.222  1.00 98.73           C  
ATOM   4731  CD1 TYR B 214      -0.207  -1.387 -18.616  1.00 98.73           C  
ATOM   4732  CD2 TYR B 214      -0.987   0.862 -18.411  1.00 98.73           C  
ATOM   4733  CE1 TYR B 214      -0.038  -1.461 -17.237  1.00 98.73           C  
ATOM   4734  CE2 TYR B 214      -0.821   0.799 -17.031  1.00 98.73           C  
ATOM   4735  OH  TYR B 214      -0.180  -0.432 -15.089  1.00 98.73           O  
ATOM   4736  CZ  TYR B 214      -0.346  -0.364 -16.454  1.00 98.73           C  
ATOM   4737  N   VAL B 215       2.604  -0.769 -20.724  1.00 98.77           N  
ATOM   4738  CA  VAL B 215       3.598  -1.827 -20.577  1.00 98.77           C  
ATOM   4739  C   VAL B 215       3.944  -2.010 -19.101  1.00 98.77           C  
ATOM   4740  CB  VAL B 215       4.876  -1.522 -21.390  1.00 98.77           C  
ATOM   4741  O   VAL B 215       4.330  -1.054 -18.424  1.00 98.77           O  
ATOM   4742  CG1 VAL B 215       5.934  -2.599 -21.157  1.00 98.77           C  
ATOM   4743  CG2 VAL B 215       4.546  -1.404 -22.877  1.00 98.77           C  
ATOM   4744  N   ASP B 216       3.758  -3.243 -18.658  1.00 98.68           N  
ATOM   4745  CA  ASP B 216       4.191  -3.655 -17.326  1.00 98.68           C  
ATOM   4746  C   ASP B 216       5.657  -4.082 -17.333  1.00 98.68           C  
ATOM   4747  CB  ASP B 216       3.313  -4.794 -16.804  1.00 98.68           C  
ATOM   4748  O   ASP B 216       5.998  -5.140 -17.867  1.00 98.68           O  
ATOM   4749  CG  ASP B 216       3.639  -5.186 -15.373  1.00 98.68           C  
ATOM   4750  OD1 ASP B 216       4.799  -5.012 -14.942  1.00 98.68           O  
ATOM   4751  OD2 ASP B 216       2.728  -5.675 -14.672  1.00 98.68           O  
ATOM   4752  N   GLU B 217       6.588  -3.286 -16.687  1.00 98.58           N  
ATOM   4753  CA  GLU B 217       8.028  -3.524 -16.715  1.00 98.58           C  
ATOM   4754  C   GLU B 217       8.529  -4.031 -15.366  1.00 98.58           C  
ATOM   4755  CB  GLU B 217       8.777  -2.249 -17.110  1.00 98.58           C  
ATOM   4756  O   GLU B 217       9.701  -3.853 -15.026  1.00 98.58           O  
ATOM   4757  CG  GLU B 217       8.646  -1.890 -18.583  1.00 98.58           C  
ATOM   4758  CD  GLU B 217       9.726  -2.516 -19.451  1.00 98.58           C  
ATOM   4759  OE1 GLU B 217       9.854  -2.129 -20.634  1.00 98.58           O  
ATOM   4760  OE2 GLU B 217      10.450  -3.402 -18.943  1.00 98.58           O  
ATOM   4761  N   VAL B 218       7.694  -4.654 -14.571  1.00 97.95           N  
ATOM   4762  CA  VAL B 218       7.939  -5.050 -13.189  1.00 97.95           C  
ATOM   4763  C   VAL B 218       9.166  -5.958 -13.120  1.00 97.95           C  
ATOM   4764  CB  VAL B 218       6.713  -5.765 -12.578  1.00 97.95           C  
ATOM   4765  O   VAL B 218      10.037  -5.771 -12.268  1.00 97.95           O  
ATOM   4766  CG1 VAL B 218       7.106  -6.523 -11.311  1.00 97.95           C  
ATOM   4767  CG2 VAL B 218       5.603  -4.758 -12.279  1.00 97.95           C  
ATOM   4768  N   HIS B 219       9.323  -6.925 -14.031  1.00 97.78           N  
ATOM   4769  CA  HIS B 219      10.445  -7.855 -13.996  1.00 97.78           C  
ATOM   4770  C   HIS B 219      11.590  -7.372 -14.880  1.00 97.78           C  
ATOM   4771  CB  HIS B 219       9.998  -9.251 -14.434  1.00 97.78           C  
ATOM   4772  O   HIS B 219      12.601  -8.063 -15.028  1.00 97.78           O  
ATOM   4773  CG  HIS B 219       9.132  -9.946 -13.432  1.00 97.78           C  
ATOM   4774  CD2 HIS B 219       7.800 -10.190 -13.425  1.00 97.78           C  
ATOM   4775  ND1 HIS B 219       9.628 -10.479 -12.263  1.00 97.78           N  
ATOM   4776  CE1 HIS B 219       8.636 -11.025 -11.579  1.00 97.78           C  
ATOM   4777  NE2 HIS B 219       7.516 -10.862 -12.262  1.00 97.78           N  
ATOM   4778  N   ALA B 220      11.457  -6.151 -15.445  1.00 98.34           N  
ATOM   4779  CA  ALA B 220      12.452  -5.630 -16.378  1.00 98.34           C  
ATOM   4780  C   ALA B 220      13.218  -4.461 -15.766  1.00 98.34           C  
ATOM   4781  CB  ALA B 220      11.785  -5.201 -17.683  1.00 98.34           C  
ATOM   4782  O   ALA B 220      14.438  -4.363 -15.917  1.00 98.34           O  
ATOM   4783  N   VAL B 221      12.490  -3.588 -15.013  1.00 98.41           N  
ATOM   4784  CA  VAL B 221      13.114  -2.368 -14.511  1.00 98.41           C  
ATOM   4785  C   VAL B 221      14.293  -2.724 -13.609  1.00 98.41           C  
ATOM   4786  CB  VAL B 221      12.103  -1.487 -13.744  1.00 98.41           C  
ATOM   4787  O   VAL B 221      14.213  -3.665 -12.816  1.00 98.41           O  
ATOM   4788  CG1 VAL B 221      11.065  -0.900 -14.699  1.00 98.41           C  
ATOM   4789  CG2 VAL B 221      11.422  -2.295 -12.640  1.00 98.41           C  
ATOM   4790  N   GLY B 222      15.400  -2.011 -13.770  1.00 98.02           N  
ATOM   4791  CA  GLY B 222      16.631  -2.235 -13.028  1.00 98.02           C  
ATOM   4792  C   GLY B 222      17.586  -3.182 -13.730  1.00 98.02           C  
ATOM   4793  O   GLY B 222      18.783  -3.194 -13.437  1.00 98.02           O  
ATOM   4794  N   LEU B 223      17.079  -3.902 -14.811  1.00 98.18           N  
ATOM   4795  CA  LEU B 223      17.880  -4.986 -15.370  1.00 98.18           C  
ATOM   4796  C   LEU B 223      18.181  -4.734 -16.844  1.00 98.18           C  
ATOM   4797  CB  LEU B 223      17.158  -6.326 -15.206  1.00 98.18           C  
ATOM   4798  O   LEU B 223      19.236  -5.133 -17.343  1.00 98.18           O  
ATOM   4799  CG  LEU B 223      16.810  -6.737 -13.775  1.00 98.18           C  
ATOM   4800  CD1 LEU B 223      16.066  -8.068 -13.772  1.00 98.18           C  
ATOM   4801  CD2 LEU B 223      18.070  -6.822 -12.920  1.00 98.18           C  
ATOM   4802  N   TYR B 224      17.261  -4.195 -17.573  1.00 98.02           N  
ATOM   4803  CA  TYR B 224      17.390  -4.084 -19.021  1.00 98.02           C  
ATOM   4804  C   TYR B 224      17.457  -2.624 -19.453  1.00 98.02           C  
ATOM   4805  CB  TYR B 224      16.220  -4.782 -19.721  1.00 98.02           C  
ATOM   4806  O   TYR B 224      16.837  -1.757 -18.832  1.00 98.02           O  
ATOM   4807  CG  TYR B 224      16.100  -6.249 -19.385  1.00 98.02           C  
ATOM   4808  CD1 TYR B 224      16.797  -7.210 -20.114  1.00 98.02           C  
ATOM   4809  CD2 TYR B 224      15.288  -6.676 -18.339  1.00 98.02           C  
ATOM   4810  CE1 TYR B 224      16.687  -8.562 -19.809  1.00 98.02           C  
ATOM   4811  CE2 TYR B 224      15.172  -8.027 -18.026  1.00 98.02           C  
ATOM   4812  OH  TYR B 224      15.762 -10.298 -18.459  1.00 98.02           O  
ATOM   4813  CZ  TYR B 224      15.874  -8.961 -18.765  1.00 98.02           C  
ATOM   4814  N   GLY B 225      18.264  -2.352 -20.513  1.00 97.07           N  
ATOM   4815  CA  GLY B 225      18.529  -1.006 -20.996  1.00 97.07           C  
ATOM   4816  C   GLY B 225      19.780  -0.392 -20.396  1.00 97.07           C  
ATOM   4817  O   GLY B 225      20.265  -0.848 -19.359  1.00 97.07           O  
ATOM   4818  N   VAL B 226      20.227   0.627 -21.015  1.00 96.26           N  
ATOM   4819  CA  VAL B 226      21.470   1.267 -20.598  1.00 96.26           C  
ATOM   4820  C   VAL B 226      21.327   1.796 -19.173  1.00 96.26           C  
ATOM   4821  CB  VAL B 226      21.866   2.414 -21.555  1.00 96.26           C  
ATOM   4822  O   VAL B 226      22.214   1.598 -18.339  1.00 96.26           O  
ATOM   4823  CG1 VAL B 226      23.087   3.163 -21.025  1.00 96.26           C  
ATOM   4824  CG2 VAL B 226      22.136   1.870 -22.957  1.00 96.26           C  
ATOM   4825  N   ARG B 227      20.152   2.352 -18.889  1.00 96.89           N  
ATOM   4826  CA  ARG B 227      19.925   2.955 -17.580  1.00 96.89           C  
ATOM   4827  C   ARG B 227      19.164   2.004 -16.663  1.00 96.89           C  
ATOM   4828  CB  ARG B 227      19.159   4.273 -17.720  1.00 96.89           C  
ATOM   4829  O   ARG B 227      18.905   2.326 -15.502  1.00 96.89           O  
ATOM   4830  CG  ARG B 227      19.932   5.360 -18.451  1.00 96.89           C  
ATOM   4831  CD  ARG B 227      19.128   6.648 -18.557  1.00 96.89           C  
ATOM   4832  NE  ARG B 227      17.926   6.468 -19.366  1.00 96.89           N  
ATOM   4833  NH1 ARG B 227      17.012   8.523 -18.837  1.00 96.89           N  
ATOM   4834  NH2 ARG B 227      15.898   7.096 -20.244  1.00 96.89           N  
ATOM   4835  CZ  ARG B 227      16.948   7.363 -19.480  1.00 96.89           C  
ATOM   4836  N   GLY B 228      18.815   0.842 -17.136  1.00 97.52           N  
ATOM   4837  CA  GLY B 228      18.007  -0.099 -16.376  1.00 97.52           C  
ATOM   4838  C   GLY B 228      16.537   0.273 -16.336  1.00 97.52           C  
ATOM   4839  O   GLY B 228      15.856   0.027 -15.339  1.00 97.52           O  
ATOM   4840  N   ALA B 229      16.095   0.965 -17.373  1.00 97.99           N  
ATOM   4841  CA  ALA B 229      14.737   1.501 -17.406  1.00 97.99           C  
ATOM   4842  C   ALA B 229      13.747   0.456 -17.911  1.00 97.99           C  
ATOM   4843  CB  ALA B 229      14.679   2.751 -18.281  1.00 97.99           C  
ATOM   4844  O   ALA B 229      12.535   0.688 -17.912  1.00 97.99           O  
ATOM   4845  N   GLY B 230      14.204  -0.737 -18.338  1.00 98.31           N  
ATOM   4846  CA  GLY B 230      13.301  -1.800 -18.750  1.00 98.31           C  
ATOM   4847  C   GLY B 230      13.465  -2.193 -20.206  1.00 98.31           C  
ATOM   4848  O   GLY B 230      14.368  -1.703 -20.888  1.00 98.31           O  
ATOM   4849  N   ILE B 231      12.635  -3.096 -20.764  1.00 98.57           N  
ATOM   4850  CA  ILE B 231      12.680  -3.652 -22.112  1.00 98.57           C  
ATOM   4851  C   ILE B 231      12.396  -2.552 -23.133  1.00 98.57           C  
ATOM   4852  CB  ILE B 231      11.673  -4.812 -22.279  1.00 98.57           C  
ATOM   4853  O   ILE B 231      12.987  -2.534 -24.216  1.00 98.57           O  
ATOM   4854  CG1 ILE B 231      12.043  -5.977 -21.354  1.00 98.57           C  
ATOM   4855  CG2 ILE B 231      11.614  -5.269 -23.739  1.00 98.57           C  
ATOM   4856  CD1 ILE B 231      13.426  -6.557 -21.612  1.00 98.57           C  
ATOM   4857  N   ALA B 232      11.510  -1.655 -22.797  1.00 98.46           N  
ATOM   4858  CA  ALA B 232      11.224  -0.555 -23.714  1.00 98.46           C  
ATOM   4859  C   ALA B 232      12.493   0.225 -24.049  1.00 98.46           C  
ATOM   4860  CB  ALA B 232      10.173   0.377 -23.115  1.00 98.46           C  
ATOM   4861  O   ALA B 232      12.723   0.580 -25.207  1.00 98.46           O  
ATOM   4862  N   GLU B 233      13.355   0.517 -23.000  1.00 98.45           N  
ATOM   4863  CA  GLU B 233      14.629   1.188 -23.240  1.00 98.45           C  
ATOM   4864  C   GLU B 233      15.569   0.311 -24.064  1.00 98.45           C  
ATOM   4865  CB  GLU B 233      15.294   1.570 -21.915  1.00 98.45           C  
ATOM   4866  O   GLU B 233      16.221   0.792 -24.992  1.00 98.45           O  
ATOM   4867  CG  GLU B 233      16.572   2.379 -22.079  1.00 98.45           C  
ATOM   4868  CD  GLU B 233      17.260   2.688 -20.758  1.00 98.45           C  
ATOM   4869  OE1 GLU B 233      17.686   3.847 -20.552  1.00 98.45           O  
ATOM   4870  OE2 GLU B 233      17.375   1.762 -19.924  1.00 98.45           O  
ATOM   4871  N   GLU B 234      15.602  -0.958 -23.752  1.00 98.17           N  
ATOM   4872  CA  GLU B 234      16.445  -1.899 -24.482  1.00 98.17           C  
ATOM   4873  C   GLU B 234      16.070  -1.944 -25.961  1.00 98.17           C  
ATOM   4874  CB  GLU B 234      16.344  -3.299 -23.871  1.00 98.17           C  
ATOM   4875  O   GLU B 234      16.944  -2.022 -26.826  1.00 98.17           O  
ATOM   4876  CG  GLU B 234      17.238  -4.330 -24.544  1.00 98.17           C  
ATOM   4877  CD  GLU B 234      17.100  -5.723 -23.951  1.00 98.17           C  
ATOM   4878  OE1 GLU B 234      18.112  -6.283 -23.472  1.00 98.17           O  
ATOM   4879  OE2 GLU B 234      15.970  -6.260 -23.966  1.00 98.17           O  
ATOM   4880  N   GLN B 235      14.773  -1.903 -26.289  1.00 98.43           N  
ATOM   4881  CA  GLN B 235      14.294  -2.002 -27.663  1.00 98.43           C  
ATOM   4882  C   GLN B 235      14.173  -0.622 -28.304  1.00 98.43           C  
ATOM   4883  CB  GLN B 235      12.946  -2.723 -27.712  1.00 98.43           C  
ATOM   4884  O   GLN B 235      13.634  -0.488 -29.404  1.00 98.43           O  
ATOM   4885  CG  GLN B 235      13.011  -4.179 -27.270  1.00 98.43           C  
ATOM   4886  CD  GLN B 235      11.681  -4.895 -27.408  1.00 98.43           C  
ATOM   4887  NE2 GLN B 235      11.612  -6.121 -26.903  1.00 98.43           N  
ATOM   4888  OE1 GLN B 235      10.722  -4.349 -27.964  1.00 98.43           O  
ATOM   4889  N   HIS B 236      14.574   0.491 -27.576  1.00 98.23           N  
ATOM   4890  CA  HIS B 236      14.651   1.863 -28.068  1.00 98.23           C  
ATOM   4891  C   HIS B 236      13.280   2.372 -28.498  1.00 98.23           C  
ATOM   4892  CB  HIS B 236      15.637   1.959 -29.234  1.00 98.23           C  
ATOM   4893  O   HIS B 236      13.139   2.955 -29.576  1.00 98.23           O  
ATOM   4894  CG  HIS B 236      16.987   1.395 -28.926  1.00 98.23           C  
ATOM   4895  CD2 HIS B 236      17.602   0.271 -29.364  1.00 98.23           C  
ATOM   4896  ND1 HIS B 236      17.871   2.009 -28.065  1.00 98.23           N  
ATOM   4897  CE1 HIS B 236      18.975   1.285 -27.987  1.00 98.23           C  
ATOM   4898  NE2 HIS B 236      18.838   0.225 -28.766  1.00 98.23           N  
ATOM   4899  N   CYS B 237      12.233   2.115 -27.686  1.00 97.93           N  
ATOM   4900  CA  CYS B 237      10.890   2.538 -28.066  1.00 97.93           C  
ATOM   4901  C   CYS B 237      10.158   3.158 -26.882  1.00 97.93           C  
ATOM   4902  CB  CYS B 237      10.089   1.355 -28.609  1.00 97.93           C  
ATOM   4903  O   CYS B 237       8.947   2.984 -26.735  1.00 97.93           O  
ATOM   4904  SG  CYS B 237       9.924  -0.011 -27.440  1.00 97.93           S  
ATOM   4905  N   VAL B 238      10.829   3.689 -25.886  1.00 97.73           N  
ATOM   4906  CA  VAL B 238      10.249   4.284 -24.687  1.00 97.73           C  
ATOM   4907  C   VAL B 238       9.218   5.339 -25.080  1.00 97.73           C  
ATOM   4908  CB  VAL B 238      11.335   4.909 -23.782  1.00 97.73           C  
ATOM   4909  O   VAL B 238       8.141   5.416 -24.484  1.00 97.73           O  
ATOM   4910  CG1 VAL B 238      10.697   5.653 -22.610  1.00 97.73           C  
ATOM   4911  CG2 VAL B 238      12.294   3.832 -23.278  1.00 97.73           C  
ATOM   4912  N   ASP B 239       9.494   6.118 -26.108  1.00 96.22           N  
ATOM   4913  CA  ASP B 239       8.623   7.206 -26.543  1.00 96.22           C  
ATOM   4914  C   ASP B 239       7.297   6.668 -27.077  1.00 96.22           C  
ATOM   4915  CB  ASP B 239       9.316   8.053 -27.613  1.00 96.22           C  
ATOM   4916  O   ASP B 239       6.280   7.364 -27.043  1.00 96.22           O  
ATOM   4917  CG  ASP B 239      10.467   8.877 -27.064  1.00 96.22           C  
ATOM   4918  OD1 ASP B 239      10.503   9.136 -25.842  1.00 96.22           O  
ATOM   4919  OD2 ASP B 239      11.344   9.273 -27.861  1.00 96.22           O  
ATOM   4920  N   GLY B 240       7.278   5.423 -27.514  1.00 96.42           N  
ATOM   4921  CA  GLY B 240       6.081   4.812 -28.071  1.00 96.42           C  
ATOM   4922  C   GLY B 240       5.151   4.250 -27.012  1.00 96.42           C  
ATOM   4923  O   GLY B 240       4.005   3.904 -27.306  1.00 96.42           O  
ATOM   4924  N   VAL B 241       5.613   4.132 -25.748  1.00 98.21           N  
ATOM   4925  CA  VAL B 241       4.814   3.600 -24.649  1.00 98.21           C  
ATOM   4926  C   VAL B 241       4.130   4.745 -23.906  1.00 98.21           C  
ATOM   4927  CB  VAL B 241       5.674   2.769 -23.672  1.00 98.21           C  
ATOM   4928  O   VAL B 241       4.796   5.657 -23.410  1.00 98.21           O  
ATOM   4929  CG1 VAL B 241       4.813   2.197 -22.547  1.00 98.21           C  
ATOM   4930  CG2 VAL B 241       6.397   1.648 -24.418  1.00 98.21           C  
ATOM   4931  N   ASP B 242       2.774   4.714 -23.758  1.00 97.95           N  
ATOM   4932  CA  ASP B 242       2.009   5.778 -23.116  1.00 97.95           C  
ATOM   4933  C   ASP B 242       2.099   5.678 -21.594  1.00 97.95           C  
ATOM   4934  CB  ASP B 242       0.546   5.730 -23.560  1.00 97.95           C  
ATOM   4935  O   ASP B 242       2.251   6.691 -20.908  1.00 97.95           O  
ATOM   4936  CG  ASP B 242       0.370   5.976 -25.048  1.00 97.95           C  
ATOM   4937  OD1 ASP B 242       0.512   7.134 -25.496  1.00 97.95           O  
ATOM   4938  OD2 ASP B 242       0.083   5.003 -25.779  1.00 97.95           O
[truncated: 100,479 more chars]
