# Supplementary material for: Identification of Shemin pathway genes for tetrapyrrole biosynthesis in bacteriophage sequences from aquatic environments
Source: Nat Commun. 2024 Oct 15;15:8783. doi: 10.1038/s41467-024-52726-3 (PMC11480375; doi:10.1038/s41467-024-52726-3)
Supplement: Supplementary file 12 — Source Data [file 41467_2024_52726_MOESM12_ESM.xlsx]

## Sheet: Fig.5A
figure 5A
Column1	Column2	Column3	Column4	Column5	Column6	Column7	Column8	Column9	Column10	Column11	Column12	Column13
time	EV (+IPTG)	EV (y±ER)	vALAS (+IPTG)	vALAS(y±ER)	vALAS_K250A (+IPTG)	vALAS_K250A(y±ER)	EV (-IPTG)	EV- (y±ER)	vALAS (-IPTG)	vALAS- (y±ER)	vALAS_K250A (-IPTG)	vALAS_K250A - (y±ER)
[h]	mean [AU]	SD	mean [AU]	SD	mean [AU]	SD	mean [AU]	SD	mean [AU]	SD	mean [AU]	SD
0	0.015	0	0.015	0	0.015	0	0.015	0	0.015	0	0.015	0
2	0.09175	0.01461805	0.11425	0.01482186	0.09575	0.01063896	0.10025	0.01340476	0.12325	0.02867381	0.09375	0.00686932
3	0.16975	0.01371814	0.2995	0.02359555	0.17775	0.02225281	0.171	0.00604152	0.334	0.04513868	0.1675	0.00701783
4	0.1715	0.03840898	0.511	0.04879037	0.20675	0.05065755	0.1715	0.03317002	0.58925	0.09555725	0.17425	0.03337945
5	0.230625	0.01648247	0.72775	0.03882251	0.27625	0.01982896	0.229375	0.00683168	1.06075	0.15202241	0.238625	0.00794807
6	0.241	0.00874643	0.990375	0.0785934	0.29625	0.02040986	0.24775	0.01185591	1.63075	0.19327749	0.255125	0.00654193
7	0.2415	0.0175	1.125	0.019	0.312	0.003	0.2565	0.0145	1.872	0.048	0.3155	0.0475
9	0.23625	0.05993069	2.038	0.15717347	0.34625	0.00746241	0.299	0.02754088	3.2805	0.12839295	0.309	0.0272305
23	0.30025	0.0297689	4.5825	0.22763732	0.35625	0.02585899	0.30425	0.00511737	4.14125	0.11991533	0.3195	0.00668954

## Sheet: Fig.5B
Figure 5B
	time min	time min	time min	time min
	0	15	30	60
µg 5-ALA formation / mg total protein
Sample 1	1.82197	12.1793	10.0126	5.18687
Sample 2	1.67424	12.5732	10.702	5.18687
Sample 3	1.625	14.6414	10.0126	6.56565
mean	1.70707	13.1313	10.2424	5.64646
standard deviation	0.102506	1.32254	0.398022	0.796044

## Sheet: Fig.6A
Figure 6A
time (min)	vPcyA	BphO	vHemO	PcyA
-0.04	24.1742	79.5843	34.2014	53.8724
-0.0333333	24.1737	79.5828	34.2014	53.8728
-0.0266667	24.1737	79.5814	34.2014	53.8728
-0.02	24.1751	79.5805	34.2019	53.8733
-0.0133333	24.1794	79.58	34.2023	53.8743
-0.00666667	24.1852	79.579	34.2028	53.8747
0	24.1904	79.5781	34.2033	53.8752
0.00666667	24.1942	79.5766	34.2038	53.8747
0.0133333	24.1961	79.5757	34.2038	53.8747
0.02	24.1961	79.5733	34.2033	53.8747
0.0266667	24.1918	79.5709	34.2019	53.8747
0.0333333	24.1856	79.5695	34.2004	53.8743
0.04	24.1794	79.5685	34.1985	53.8743
0.0466667	24.1747	79.5681	34.1971	53.8743
0.0533333	24.1709	79.5676	34.1966	53.8743
0.06	24.1685	79.5666	34.1961	53.8738
0.0666667	24.1675	79.5652	34.1957	53.8733
0.0733333	24.1666	79.5638	34.1961	53.8728
0.08	24.1651	79.5619	34.1976	53.8719
0.0866667	24.1637	79.5595	34.1976	53.8709
0.0933333	24.1632	79.558	34.1961	53.8704
0.1	24.1623	79.5571	34.1947	53.8695
0.106667	24.1604	79.5571	34.1923	53.8685
0.113333	24.1594	79.5576	34.1904	53.8676
0.12	24.1594	79.558	34.188	53.8676
0.126667	24.1599	79.558	34.1861	53.8681
0.133333	24.1599	79.558	34.1852	53.8681
0.14	24.1589	79.5571	34.1847	53.8676
0.146667	24.158	79.5561	34.1842	53.8681
0.153333	24.157	79.5552	34.1837	53.8681
0.16	24.1561	79.5542	34.1833	53.8671
0.166667	24.1556	79.5533	34.1828	53.8662
0.173333	24.1546	79.5523	34.1828	53.8652
0.18	24.1542	79.5509	34.1823	53.8647
0.186667	24.1542	79.5495	34.1823	53.8647
0.193333	24.1532	79.5485	34.1823	53.8647
0.2	24.1518	79.5471	34.1818	53.8647
0.206667	24.1508	79.5457	34.1813	53.8652
0.213333	24.1504	79.5452	34.1804	53.8652
0.22	24.1504	79.5452	34.1804	53.8652
0.226667	24.1499	79.5457	34.1809	53.8643
0.233333	24.1489	79.5452	34.1823	53.8638
0.24	24.1484	79.5437	34.1833	53.8633
0.246667	24.1475	79.5423	34.1842	53.8643
0.253333	24.1465	79.5409	34.1842	53.8652
0.26	24.1461	79.539	34.1842	53.8662
0.266667	24.147	79.5361	34.1833	53.8671
0.273333	24.148	79.5342	34.1823	53.8681
0.28	24.1494	79.5328	34.1823	53.8681
0.286667	24.1494	79.5323	34.1828	53.8671
0.293333	24.1489	79.5313	34.1833	53.8666
0.3	24.1475	79.5309	34.1837	53.8657
0.306667	24.1456	79.5299	34.1828	53.8652
0.313333	24.1442	79.5294	34.1813	53.8647
0.32	24.1427	79.5285	34.179	53.8643
0.326667	24.1422	79.5275	34.1766	53.8638
0.333333	24.1422	79.5271	34.1747	53.8633
0.34	24.1422	79.5266	34.1732	53.8633
0.346667	24.1418	79.5261	34.1728	53.8628
0.353333	24.1399	79.5251	34.1732	53.8623
0.36	24.1384	79.5247	34.1742	53.8623
0.366667	24.1365	79.5237	34.1747	53.8623
0.373333	24.1351	79.5223	34.1747	53.8614
0.38	24.1341	79.5204	34.1742	53.86
0.386667	24.1332	79.5194	34.1751	53.859
0.393333	24.1337	79.5185	34.1761	53.8581
0.4	24.1351	79.517	34.1771	53.8576
0.406667	24.137	79.5161	34.1775	53.8566
0.413333	24.1384	79.5151	34.1785	53.8561
0.42	24.1399	79.5142	34.179	53.8561
0.426667	24.1408	79.5142	34.178	53.8561
0.433333	24.1418	79.5147	34.1761	53.8557
0.44	24.1422	79.5151	34.1742	53.8552
0.446667	24.1422	79.5161	34.1728	53.8547
0.453333	24.1413	79.5166	34.1718	53.8542
0.46	24.1403	79.517	34.1713	53.8538
0.466667	24.1399	79.5161	34.1709	53.8533
0.473333	24.1399	79.5142	34.1704	53.8519
0.48	24.1389	79.5127	34.1704	53.8504
0.486667	24.138	79.5113	34.1704	53.849
0.493333	24.1375	79.5104	34.1704	53.8471
0.5	24.1375	79.5094	34.1704	53.8457
0.506667	24.137	79.508	34.1699	53.8437
0.513333	24.138	79.5065	34.1694	53.8423
0.52	24.1389	79.5037	34.1694	53.8418
0.526667	24.1399	79.5018	34.1694	53.8423
0.533333	24.1408	79.5004	34.1685	53.8442
0.54	24.1418	79.4999	34.168	53.8461
0.546667	24.1418	79.4994	34.168	53.8485
0.553333	24.1413	79.4999	34.1694	53.8514
0.56	24.1403	79.5004	34.1709	53.8542
0.566667	24.1394	79.4999	34.1718	53.8557
0.573333	24.1394	79.4989	34.1737	53.8566
0.58	24.1394	79.498	34.1747	53.8566
0.586667	24.1394	79.4975	34.1751	53.8561
0.593333	24.1389	79.497	34.1747	53.8557
0.6	24.1389	79.4956	34.1732	53.8552
0.606667	24.1384	79.4946	34.1718	53.8561
0.613333	24.138	79.4942	34.1704	53.8576
0.62	24.1375	79.4937	34.1694	53.8595
0.626667	24.137	79.4927	34.1689	53.8623
0.633333	24.1365	79.4932	34.1694	53.8657
0.64	24.1356	79.4937	34.1699	53.869
0.646667	24.1351	79.4946	34.1699	53.8709
0.653333	24.1346	79.4946	34.1689	53.8719
0.66	24.1351	79.4937	34.1675	53.8724
0.666667	24.1365	79.4927	34.1656	53.8733
0.673333	24.1389	79.4908	34.1632	53.8728
0.68	24.1399	79.4894	34.1618	53.8728
0.686667	24.1403	79.4884	34.1613	53.8733
0.693333	24.1399	79.4875	34.1628	53.8743
0.7	24.1389	79.488	34.1647	53.8747
0.706667	24.138	79.488	34.1666	53.8747
0.713333	24.137	79.4875	34.1689	53.8743
0.72	24.1365	79.4865	34.1709	53.8738
0.726667	24.1365	79.4856	34.1723	53.8733
0.733333	24.137	79.4841	34.1728	53.8733
0.74	24.138	79.4822	34.1728	53.8738
0.746667	24.138	79.4808	34.1723	53.8738
0.753333	24.1384	79.4803	34.1718	53.8738
0.76	24.138	79.4798	34.1718	53.8738
0.766667	24.1375	79.4789	34.1709	53.8738
0.773333	24.1365	79.4784	34.1699	53.8733
0.78	24.1356	79.4789	34.1689	53.8719
0.786667	24.1341	79.4789	34.1689	53.8704
0.793333	24.1327	79.4789	34.1685	53.8695
0.8	24.1313	79.4784	34.1675	53.8685
0.806667	24.1303	79.4779	34.1666	53.8676
0.813333	24.1298	79.4775	34.1656	53.8671
0.82	24.1298	79.4756	34.1656	53.8666
0.826667	24.1303	79.4736	34.1651	53.8662
0.833333	24.1303	79.4717	34.1651	53.8657
0.84	24.1303	79.4708	34.1651	53.8652
0.846667	24.1303	79.4703	34.1656	53.8652
0.853333	24.1298	79.4698	34.1661	53.8657
0.86	24.1294	79.4694	34.1666	53.8662
0.866667	24.1289	79.4684	34.1666	53.8666
0.873333	24.1284	79.467	34.1666	53.8676
0.88	24.1279	79.4655	34.1656	53.8685
0.886667	24.1279	79.4636	34.1642	53.8695
0.893333	24.1284	79.4608	34.1632	53.87
0.9	24.1284	79.4584	34.1628	53.8704
0.906667	24.1279	79.4574	34.1623	53.8704
0.913333	24.1275	79.4565	34.1623	53.8704
0.92	24.1265	79.4555	34.1623	53.8704
0.926667	24.1256	79.4551	34.1623	53.8704
0.933333	24.1251	79.4551	34.1618	53.87
0.94	24.1246	79.4546	34.1613	53.87
0.946667	24.1256	79.4531	34.1618	53.87
0.953333	24.1265	79.4522	34.1628	53.8704
0.96	24.1279	79.4512	34.1637	53.8704
0.966667	24.1294	79.4512	34.1651	53.8704
0.973333	24.1294	79.4517	34.167	53.8709
0.98	24.1284	79.4522	34.168	53.8714
0.986667	24.1265	79.4522	34.168	53.8719
0.993333	24.1236	79.4508	34.1666	53.8719
1	24.1213	79.4493	34.1651	53.8719
1.00667	24.1198	79.4474	34.1637	53.8719
1.01333	24.1189	79.4465	34.1628	53.8714
1.02	24.1189	79.4455	34.1623	53.8709
1.02667	24.1194	79.445	34.1628	53.8704
1.03333	24.1198	79.4446	34.1637	53.8704
1.04	24.1208	79.4446	34.1651	53.8704
1.04667	24.1208	79.4441	34.1656	53.8704
1.05333	24.1203	79.4436	34.1656	53.87
1.06	24.1203	79.4427	34.1651	53.87
1.06667	24.1208	79.4422	34.1642	53.8695
1.07333	24.1222	79.4422	34.1632	53.869
1.08	24.1232	79.4417	34.1632	53.8681
1.08667	24.1241	79.4412	34.1637	53.8676
1.09333	24.1246	79.4407	34.1647	53.8671
1.1	24.1236	79.4398	34.1651	53.8671
1.10667	24.1217	79.4388	34.1666	53.8676
1.11333	24.1189	79.4374	34.1675	53.8681
1.12	24.1165	79.4369	34.1685	53.8685
1.12667	24.1155	79.436	34.1694	53.8685
1.13333	24.1151	79.4345	34.1699	53.8676
1.14	24.1146	79.4331	34.1704	53.8666
1.14667	24.1141	79.4317	34.1709	53.8652
1.15333	24.1141	79.4307	34.1704	53.8643
1.16	24.1146	79.4288	34.1689	53.8643
1.16667	24.1141	79.4264	34.1675	53.8647
1.17333	24.1132	79.4245	34.1661	53.8657
1.18	24.1132	79.4236	34.1656	53.8671
1.18667	24.1132	79.4231	34.1651	53.8685
1.19333	24.1136	79.4217	34.1647	53.87
1.2	24.1127	79.4202	34.1642	53.8719
1.20667	24.1117	79.4188	34.1642	53.8728
1.21333	24.1117	79.4179	34.1647	53.8733
1.22	24.1117	79.4169	34.1647	53.8733
1.22667	24.1117	79.416	34.1642	53.8728
1.23333	24.1113	79.415	34.1642	53.8728
1.24	24.1117	79.4145	34.1637	53.8724
1.24667	24.1117	79.414	34.1637	53.8714
1.25333	24.1117	79.4136	34.1642	53.8709
1.26	24.1117	79.4126	34.1637	53.8709
1.26667	24.1117	79.4121	34.1637	53.8704
1.27333	24.1122	79.4121	34.1642	53.8695
1.28	24.1127	79.4126	34.1651	53.869
1.28667	24.1132	79.4121	34.1656	53.8685
1.29333	24.1136	79.4112	34.1656	53.8681
1.3	24.1141	79.4102	34.1661	53.8676
1.30667	24.1141	79.4083	34.1666	53.8676
1.31333	24.1146	79.4064	34.167	53.8671
1.32	24.1141	79.4045	34.1666	53.8662
1.32667	24.1136	79.4036	34.1656	53.8652
1.33333	24.1132	79.4036	34.1647	53.8643
1.34	24.1127	79.4036	34.1637	53.8633
1.34667	24.1113	79.4036	34.1628	53.8633
1.35333	24.1098	79.4036	34.1613	53.8638
1.36	24.1093	79.4031	34.1604	53.8643
1.36667	24.1093	79.4021	34.1604	53.8652
1.37333	24.1093	79.4012	34.1608	53.8662
1.38	24.1098	79.4002	34.1608	53.8666
1.38667	24.1103	79.3993	34.1604	53.8671
1.39333	24.1108	79.3983	34.1604	53.8676
1.4	24.1108	79.3978	34.1604	53.8676
1.40667	24.1103	79.3974	34.1604	53.8681
1.41333	24.1093	79.3974	34.1599	53.8681
1.42	24.1089	79.3969	34.1599	53.8681
1.42667	24.1084	79.3969	34.1599	53.8676
1.43333	24.1089	79.3974	34.1594	53.8662
1.44	24.1103	79.3978	34.1589	53.8643
1.44667	24.1113	79.3974	34.1585	53.8619
1.45333	24.1117	79.3969	34.1566	53.8604
1.46	24.1117	79.3964	34.1551	53.859
1.46667	24.1113	79.3959	34.1542	53.8581
1.47333	24.1103	79.3945	34.1551	53.8576
1.48	24.1089	79.3926	34.1566	53.8581
1.48667	24.1079	79.3916	34.1585	53.859
1.49333	24.1074	79.3907	34.1604	53.86
1.5	24.1079	79.3892	34.1613	53.8609
1.50667	24.1079	79.3873	34.1618	53.8619
1.51333	24.1074	79.3864	34.1618	53.8623
1.52	24.107	79.3854	34.1608	53.8633
1.52667	24.106	79.384	34.1594	53.8643
1.53333	24.1055	79.3821	34.1585	53.8647
1.54	24.1046	79.3802	34.158	53.8652
1.54667	24.1036	79.3788	34.1575	53.8657
1.55333	24.1031	79.3773	34.1575	53.8662
1.56	24.1031	79.3759	34.1575	53.8657
1.56667	24.1031	79.3754	34.1575	53.8652
1.57333	24.1031	79.3759	34.1575	53.8643
1.58	24.1031	79.3769	34.1575	53.8643
1.58667	24.1027	79.3773	34.1566	53.8638
1.59333	24.1022	79.3783	34.1551	53.8633
1.6	24.1022	79.3788	34.1542	53.8633
1.60667	24.1027	79.3788	34.1537	53.8638
1.61333	24.1027	79.3783	34.1532	53.8638
1.62	24.1022	79.3769	34.1542	53.8638
1.62667	24.1017	79.3754	34.1551	53.8633
1.63333	24.1022	79.374	34.157	53.8623
1.64	24.1027	79.373	34.1585	53.8614
1.64667	24.1027	79.3716	34.1594	53.8604
1.65333	24.1036	79.3702	34.1608	53.859
1.66	24.1051	79.3683	34.1618	53.8576
1.66667	24.107	79.3668	34.1628	53.8561
1.67333	24.1084	79.3654	34.1632	53.8552
1.68	24.1098	79.3645	34.1637	53.8552
1.68667	24.1108	79.364	34.1637	53.8557
1.69333	24.1117	79.364	34.1637	53.8557
1.7	24.1122	79.3635	34.1632	53.8557
1.70667	24.1117	79.3621	34.1628	53.8557
1.71333	24.1108	79.3606	34.1623	53.8552
1.72	24.1108	79.3597	34.1613	53.8547
1.72667	24.1103	79.3583	34.1608	53.8542
1.73333	24.1103	79.3563	34.1604	53.8538
1.74	24.1098	79.3549	34.1599	53.8533
1.74667	24.1093	79.354	34.1589	53.8538
1.75333	24.1084	79.3535	34.158	53.8542
1.76	24.107	79.3521	34.157	53.8542
1.76667	24.1055	79.3501	34.1561	53.8542
1.77333	24.1036	79.3492	34.1556	53.8542
1.78	24.1022	79.3492	34.1551	53.8542
1.78667	24.1003	79.3497	34.1551	53.8542
1.79333	24.0993	79.3497	34.1546	53.8542
1.8	24.0984	79.3506	34.1546	53.8552
1.80667	24.0979	79.3516	34.1542	53.8561
1.81333	24.0969	79.3521	34.1542	53.8576
1.82	24.0955	79.3521	34.1542	53.8595
1.82667	24.0941	79.3521	34.1542	53.8604
1.83333	24.0922	79.3521	34.1546	53.8614
1.84	24.0898	79.3511	34.1556	53.8614
1.84667	24.0874	79.3501	34.1566	53.8609
1.85333	24.086	79.3487	34.158	53.8604
1.86	24.085	79.3473	34.1589	53.859
1.86667	24.085	79.3459	34.1594	53.8581
1.87333	24.0855	79.3444	34.1594	53.8576
1.88	24.0865	79.3425	34.1589	53.8571
1.88667	24.0874	79.3411	34.1585	53.8561
1.89333	24.0888	79.3406	34.1575	53.8552
1.9	24.0903	79.3401	34.1561	53.8547
1.90667	24.0907	79.3397	34.1556	53.8538
1.91333	24.0912	79.3392	34.1561	53.8533
1.92	24.0917	79.3382	34.1566	53.8538
1.92667	24.0922	79.3377	34.1575	53.8547
1.93333	24.0927	79.3373	34.158	53.8557
1.94	24.0927	79.3363	34.1585	53.8557
1.94667	24.0931	79.3354	34.1589	53.8557
1.95333	24.0931	79.3354	34.1585	53.8552
1.96	24.0931	79.3354	34.1585	53.8538
1.96667	24.0936	79.3354	34.1585	53.8519
1.97333	24.0936	79.3354	34.158	53.8514
1.98	24.0941	79.3354	34.1575	53.8514
1.98667	24.0946	79.3349	34.157	53.8519
1.99333	24.0955	79.3335	34.1561	53.8528
2	24.0965	79.3325	34.1551	53.8533
2.00667	24.0969	79.332	34.1551	53.8538
2.01333	24.0974	79.3316	34.1556	53.8542
2.02	24.0974	79.3306	34.1566	53.8547
2.02667	24.0969	79.3301	34.1575	53.8552
2.03333	24.0969	79.3296	34.1585	53.8552
2.04	24.096	79.3292	34.1594	53.8552
2.04667	24.0946	79.3282	34.1594	53.8547
2.05333	24.0941	79.3268	34.1594	53.8542
2.06	24.0941	79.3258	34.1594	53.8538
2.06667	24.0946	79.3258	34.1589	53.8528
2.07333	24.096	79.3254	34.1589	53.8519
2.08	24.0979	79.3244	34.1585	53.8509
2.08667	24.1003	79.3234	34.158	53.8504
2.09333	24.1027	79.3225	34.158	53.8504
2.1	24.1046	79.322	34.1575	53.8504
2.10667	24.106	79.3211	34.1575	53.8499
2.11333	24.1074	79.3201	34.1575	53.8499
2.12	24.1079	79.3192	34.1585	53.8499
2.12667	24.1084	79.3177	34.1589	53.8495
2.13333	24.1093	79.3172	34.1599	53.8499
2.14	24.1108	79.3163	34.1604	53.8504
2.14667	24.1122	79.3149	34.1613	53.8514
2.15333	24.1141	79.3139	34.1618	53.8528
2.16	24.1155	79.3139	34.1618	53.8542
2.16667	24.1165	79.3139	34.1608	53.8547
2.17333	24.117	79.3144	34.1599	53.8547
2.18	24.1175	79.3149	34.1589	53.8542
2.18667	24.1179	79.3153	34.1589	53.8538
2.19333	24.1184	79.3158	34.1589	53.8528
2.2	24.1189	79.3163	34.1589	53.8523
2.20667	24.1194	79.3163	34.1594	53.8533
2.21333	24.1194	79.3153	34.1599	53.8538
2.22	24.1198	79.3144	34.1608	53.8538
2.22667	24.1198	79.313	34.1618	53.8538
2.23333	24.1203	79.312	34.1618	53.8538
2.24	24.1194	79.3106	34.1618	53.8542
2.24667	24.1179	79.3101	34.1628	53.8538
2.25333	24.1165	79.3101	34.1637	53.8538
2.26	24.116	79.3106	34.1642	53.8538
2.26667	24.1151	79.311	34.1647	53.8547
2.27333	24.1146	79.3115	34.1651	53.8557
2.28	24.1136	79.3125	34.1651	53.8561
2.28667	24.1127	79.313	34.1647	53.8571
2.29333	24.1108	79.3134	34.1642	53.8576
2.3	24.1089	79.3125	34.1637	53.8576
2.30667	24.106	79.312	34.1637	53.8566
2.31333	24.1036	79.312	34.1637	53.8561
2.32	24.1012	79.312	34.1642	53.8547
2.32667	24.1003	79.3115	34.1647	53.8533
2.33333	24.0998	79.3106	34.1651	53.8523
2.34	24.0998	79.311	34.1651	53.8523
2.34667	24.0993	79.3115	34.1647	53.8523
2.35333	24.0989	79.3125	34.1647	53.8523
2.36	24.0989	79.3134	34.1647	53.8533
2.36667	24.0984	79.3149	34.1656	53.8538
2.37333	24.0984	79.3172	34.1661	53.8542
2.38	24.0989	79.3196	34.1666	53.8542
2.38667	24.0989	79.322	34.167	53.8547
2.39333	24.0993	79.3244	34.167	53.8547
2.4	24.0993	79.3273	34.1661	53.8542
2.40667	24.0998	79.3306	34.1651	53.8542
2.41333	24.0993	79.3339	34.1642	53.8542
2.42	24.0993	79.3377	34.1632	53.8542
2.42667	24.0993	79.3416	34.1628	53.8538
2.43333	24.0998	79.3454	34.1632	53.8528
2.44	24.0998	79.3501	34.1637	53.8519
2.44667	24.0998	79.3554	34.1642	53.8519
2.45333	24.0993	79.3611	34.1647	53.8528
2.46	24.0989	79.3673	34.1651	53.8542
2.46667	24.0979	79.373	34.1651	53.8552
2.47333	24.0974	79.3792	34.1651	53.8566
2.48	24.0974	79.3859	34.1651	53.8576
2.48667	24.0979	79.3921	34.1656	53.8585
2.49333	24.0989	79.3978	34.1661	53.8581
2.5	24.0998	79.4036	34.167	53.8571
2.50667	24.1012	79.4098	34.1675	53.8557
2.51333	24.1027	79.416	34.168	53.8552
2.52	24.1036	79.4221	34.1689	53.8547
2.52667	24.1051	79.4298	34.1709	53.8552
2.53333	24.1065	79.4379	34.1742	53.8557
2.54	24.1089	79.4474	34.1785	53.8561
2.54667	24.1117	79.4579	34.1847	53.8571
2.55333	24.1155	79.4689	34.1937	53.8576
2.56	24.1203	79.4803	34.2052	53.8576
2.56667	24.127	79.4918	34.22	53.8571
2.57333	24.1356	79.5042	34.239	53.8566
2.58	24.1456	79.5166	34.2634	53.8566
2.58667	24.1575	79.5294	34.2944	53.8571
2.59333	24.1718	79.5428	34.3335	53.8576
2.6	24.1871	79.5566	34.383	53.8585
2.60667	24.2038	79.5695	34.4441	53.859
2.61333	24.2204	79.5814	34.5175	53.859
2.62	24.2381	79.5938	34.6053	53.86
2.62667	24.2553	79.6057	34.7111	53.8609
2.63333	24.2729	79.6177	34.8375	53.8614
2.64	24.2896	79.6286	34.9886	53.8628
2.64667	24.3053	79.6396	35.1679	53.8652
2.65333	24.3206	79.6501	35.3811	53.8676
2.66	24.3344	79.6601	35.6305	53.8695
2.66667	24.3473	79.6682	35.918	53.8709
2.67333	24.3587	79.6754	36.2413	53.8724
2.68	24.3692	79.682	36.5961	53.8733
2.68667	24.3783	79.6882	36.9761	53.8738
2.69333	24.3873	79.6944	37.3728	53.8743
2.7	24.3954	79.7006	37.7777	53.8752
2.70667	24.4031	79.7073	38.182	53.8762
2.71333	24.4098	79.714	38.5806	53.8771
2.72	24.4155	79.7202	38.9693	53.8776
2.72667	24.4202	79.7264	39.3455	53.8786
2.73333	24.4241	79.733	39.7093	53.88
2.74	24.4274	79.7397	40.0603	53.8814
2.74667	24.4298	79.7454	40.3979	53.8824
2.75333	24.4317	79.7507	40.7212	53.8838
2.76	24.4331	79.7559	41.0292	53.8852
2.76667	24.4341	79.7598	41.321	53.8857
2.77333	24.4341	79.7626	41.5966	53.8862
2.78	24.4331	79.7636	41.8551	53.8867
2.78667	24.4326	79.7636	42.0964	53.8881
2.79333	24.4322	79.7626	42.3214	53.8895
2.8	24.4307	79.7612	42.5308	53.8905
2.80667	24.4288	79.7598	42.7253	53.8919
2.81333	24.426	79.7578	42.9056	53.8938
2.82	24.4221	79.7564	43.0715	53.8952
2.82667	24.4174	79.7545	43.2231	53.8967
2.83333	24.4112	79.7526	43.36	53.8976
2.84	24.4045	79.7502	43.4797	53.8981
2.84667	24.3978	79.7459	43.5808	53.8981
2.85333	24.3907	79.7397	43.6604	53.8981
2.86	24.3835	79.7321	43.7162	53.8976
2.86667	24.3749	79.724	43.7453	53.8981
2.87333	24.3659	79.7149	43.7453	53.8986
2.88	24.3563	79.7044	43.7152	53.8991
2.88667	24.3463	79.6939	43.6537	53.9
2.89333	24.3358	79.6835	43.5607	53.901
2.9	24.3249	79.6734	43.4382	53.9014
2.90667	24.3139	79.6639	43.287	53.9019
2.91333	24.3029	79.6544	43.1116	53.9024
2.92	24.2915	79.6453	42.9146	53.9029
2.92667	24.2801	79.6367	42.6996	53.9029
2.93333	24.2696	79.6281	42.4688	53.9029
2.94	24.2591	79.62	42.2261	53.9024
2.94667	24.2495	79.6115	41.9753	53.9019
2.95333	24.2419	79.6024	41.7178	53.901
2.96	24.2352	79.5943	41.4565	53.9
2.96667	24.2286	79.5862	41.1937	53.9005
2.97333	24.2214	79.5786	40.9319	53.9019
2.98	24.2138	79.57	40.6725	53.9024
2.98667	24.2066	79.5614	40.4174	53.9034
2.99333	24.2004	79.5533	40.1661	53.9048
3	24.1957	79.5461	39.921	53.9067
3.00667	24.1918	79.538	39.6826	53.9086
3.01333	24.1885	79.5304	39.4528	53.91
3.02	24.1861	79.5237	39.2306	53.911
3.02667	24.1837	79.5175	39.017	53.9115
3.03333	24.1813	79.5113	38.8124	53.9115
3.04	24.178	79.5046	38.6155	53.911
3.04667	24.1751	79.4984	38.4257	53.9095
3.05333	24.1718	79.4927	38.244	53.9081
3.06	24.1689	79.4865	38.0704	53.9081
3.06667	24.1661	79.4803	37.904	53.9086
3.07333	24.1637	79.4746	37.7462	53.9091
3.08	24.1618	79.4694	37.5969	53.91
3.08667	24.1604	79.4646	37.4567	53.9115
3.09333	24.1589	79.4603	37.3242	53.9134
3.1	24.158	79.4555	37.1992	53.9143
3.10667	24.158	79.4508	37.081	53.9138
3.11333	24.157	79.446	36.9699	53.9134
3.12	24.1556	79.4422	36.865	53.9124
3.12667	24.1537	79.4388	36.7658	53.9115
3.13333	24.1518	79.4365	36.6723	53.9105
3.14	24.1499	79.4341	36.5841	53.9105
3.14667	24.148	79.4317	36.5002	53.9115
3.15333	24.1456	79.4283	36.4201	53.9129
3.16	24.1442	79.425	36.3443	53.9153
3.16667	24.1422	79.4221	36.2713	53.9167
3.17333	24.1413	79.4193	36.2022	53.9172
3.18	24.1403	79.4169	36.1359	53.9172
3.18667	24.1399	79.416	36.073	53.9172
3.19333	24.1399	79.4155	36.0124	53.9167
3.2	24.1389	79.415	35.9547	53.9153
3.20667	24.138	79.4136	35.8989	53.9143
3.21333	24.137	79.4112	35.8446	53.9138
3.22	24.136	79.4088	35.7926	53.9143
3.22667	24.1346	79.4064	35.7416	53.9138
3.23333	24.1327	79.4036	35.6929	53.9134
3.24	24.1308	79.4007	35.6467	53.9124
3.24667	24.1289	79.3983	35.6023	53.9119
3.25333	24.1275	79.3964	35.5599	53.911
3.26	24.126	79.394	35.5184	53.9095
3.26667	24.1246	79.3921	35.4793	53.9091
3.27333	24.1241	79.3907	35.4412	53.9091
3.28	24.1241	79.3897	35.4049	53.9095
3.28667	24.1251	79.3883	35.3696	53.91
3.29333	24.126	79.3873	35.3362	53.91
3.3	24.1265	79.3859	35.3043	53.9095
3.30667	24.1265	79.384	35.2733	53.9091
3.31333	24.1251	79.3821	35.2428	53.9081
3.32	24.1232	79.3797	35.2123	53.9076
3.32667	24.1217	79.3778	35.1822	53.9072
3.33333	24.1203	79.3754	35.1522	53.9067
3.34	24.1194	79.3735	35.1226	53.9062
3.34667	24.1184	79.3716	35.0935	53.9057
3.35333	24.1179	79.3702	35.0649	53.9057
3.36	24.1179	79.3678	35.0368	53.9053
3.36667	24.1179	79.3645	35.0096	53.9053
3.37333	24.117	79.3616	34.9834	53.9053
3.38	24.1151	79.3587	34.9591	53.9053
3.38667	24.1132	79.3563	34.9357	53.9057
3.39333	24.1113	79.3535	34.9133	53.9057
3.4	24.1098	79.3511	34.8928	53.9067
3.40667	24.1089	79.3492	34.8737	53.9072
3.41333	24.1079	79.3468	34.857	53.9072
3.42	24.107	79.3444	34.8408	53.9076
3.42667	24.1074	79.342	34.8256	53.9086
3.43333	24.1074	79.3401	34.8122	53.9086
3.44	24.1074	79.3382	34.8003	53.9086
3.44667	24.1065	79.3368	34.7903	53.9086
3.45333	24.1051	79.3358	34.7807	53.9081
3.46	24.1041	79.3358	34.7726	53.9076
3.46667	24.1027	79.3363	34.7664	53.9062
3.47333	24.1008	79.3377	34.7617	53.9053
3.48	24.0984	79.3392	34.7564	53.9043
3.48667	24.0965	79.3406	34.7512	53.9034
3.49333	24.096	79.342	34.7469	53.9024
3.5	24.096	79.3425	34.7426	53.9019
3.50667	24.096	79.343	34.7383	53.9014
3.51333	24.0969	79.3435	34.734	53.9014
3.52	24.0984	79.3439	34.7302	53.901
3.52667	24.0998	79.3454	34.7268	53.9014
3.53333	24.1003	79.3468	34.7226	53.9019
3.54	24.1003	79.3482	34.7187	53.9019
3.54667	24.0998	79.3497	34.7145	53.9019
3.55333	24.0998	79.3511	34.7106	53.9019
3.56	24.1008	79.3525	34.7073	53.9024
3.56667	24.1012	79.3549	34.7044	53.9029
3.57333	24.1017	79.3573	34.7016	53.9034
3.58	24.1022	79.3587	34.6982	53.9048
3.58667	24.1027	79.3597	34.6959	53.9053
3.59333	24.1022	79.3602	34.6935	53.9057
3.6	24.1017	79.3606	34.6906	53.9057
3.60667	24.1017	79.3611	34.6877	53.9057
3.61333	24.1022	79.3625	34.6858	53.9057
3.62	24.1022	79.3649	34.6849	53.9057
3.62667	24.1027	79.3683	34.6844	53.9057
3.63333	24.1036	79.3716	34.6835	53.9062
3.64	24.1046	79.3745	34.683	53.9072
3.64667	24.1055	79.3764	34.683	53.9076
3.65333	24.1065	79.3778	34.683	53.9076
3.66	24.1065	79.3783	34.6815	53.9081
3.66667	24.1065	79.3797	34.6796	53.9086
3.67333	24.1065	79.3811	34.6768	53.9091
3.68	24.1065	79.383	34.6734	53.9091
3.68667	24.1065	79.3854	34.6696	53.9091
3.69333	24.1074	79.3892	34.6658	53.9095
3.7	24.1089	79.3926	34.6625	53.9091
3.70667	24.1108	79.3954	34.6591	53.9086
3.71333	24.1127	79.3974	34.6568	53.9072
3.72	24.1141	79.3993	34.6544	53.9076
3.72667	24.1151	79.4012	34.6515	53.9091
3.73333	24.116	79.4026	34.6477	53.9115
3.74	24.1175	79.4031	34.6439	53.9138
3.74667	24.1179	79.4026	34.6396	53.9157
3.75333	24.1184	79.4026	34.6353	53.9167
3.76	24.1194	79.4021	34.6301	53.9177
3.76667	24.1208	79.4007	34.6258	53.9177
3.77333	24.1217	79.3993	34.6224	53.9172
3.78	24.1227	79.3983	34.6196	53.9177
3.78667	24.1227	79.3974	34.6157	53.9186
3.79333	24.1232	79.3964	34.6115	53.9196
3.8	24.1241	79.395	34.6067	53.921
3.80667	24.1241	79.394	34.6019	53.9219
3.81333	24.1246	79.3926	34.5967	53.9224
3.82	24.1251	79.3916	34.5919	53.9219
3.82667	24.1265	79.3912	34.5871	53.921
3.83333	24.1275	79.3912	34.5824	53.9205
3.84	24.127	79.3921	34.5776	53.92
3.84667	24.127	79.3926	34.5719	53.92
3.85333	24.1275	79.3916	34.5652	53.9196
3.86	24.1284	79.3888	34.5576	53.9205
3.86667	24.1294	79.384	34.5495	53.9219
3.87333	24.1294	79.3769	34.5409	53.9234
3.88	24.1294	79.3659	34.5313	53.9243
3.88667	24.1279	79.3492	34.5209	53.9243
3.89333	24.1251	79.3234	34.508	53.9224
3.9	24.1208	79.2834	34.4884	53.9172
3.90667	24.1146	79.2204	34.4574	53.9081
3.91333	24.1051	79.126	34.4107	53.8938
3.92	24.0893	78.9916	34.3406	53.8733
3.92667	24.0631	78.8128	34.241	53.8461
3.93333	24.0202	78.5901	34.1065	53.8123
3.94	23.9548	78.3292	33.9372	53.7732
3.94667	23.8614	78.0431	33.7369	53.7307
3.95333	23.7374	77.7499	33.5157	53.6878
3.96	23.5829	77.47	33.2887	53.6473
3.96667	23.4027	77.223	33.0732	53.6134
3.97333	23.2062	77.0246	32.8877	53.5891
3.98	23.0064	76.8868	32.7456	53.5748
3.98667	22.819	76.8148	32.6559	53.57
3.99333	22.6593	76.81	32.6211	53.5739
4	22.5391	76.8673	32.6388	53.5858
4.00667	22.4666	76.9769	32.6998	53.6029
4.01333	22.4447	77.1276	32.7942	53.6225
4.02	22.47	77.3064	32.9101	53.644
4.02667	22.5348	77.5	33.0369	53.6659
4.03333	22.6302	77.6955	33.1662	53.6888
4.04	22.7446	77.8858	33.2911	53.7121
4.04667	22.8681	78.0641	33.4084	53.7346
4.05333	22.9921	78.2286	33.5166	53.756
4.06	23.1113	78.3784	33.6153	53.777
4.06667	23.222	78.5143	33.7059	53.7965
4.07333	23.3221	78.6363	33.7884	53.8147
4.08	23.4127	78.7455	33.8638	53.8304
4.08667	23.4933	78.8437	33.932	53.8452
4.09333	23.5648	78.932	33.9925	53.859
4.1	23.6292	79.0111	34.0469	53.8714
4.10667	23.6873	79.0826	34.095	53.8824
4.11333	23.7398	79.148	34.1375	53.8914
4.12	23.7875	79.2076	34.1761	53.8991
4.12667	23.8299	79.2619	34.2104	53.9057
4.13333	23.8676	79.312	34.241	53.9119
4.14	23.9014	79.3583	34.2691	53.9186
4.14667	23.931	79.4016	34.2958	53.9258
4.15333	23.9577	79.4436	34.322	53.9329
4.16	23.9811	79.4856	34.3487	53.9401
4.16667	24.0025	79.529	34.3773	53.9487
4.17333	24.023	79.5738	34.4098	53.9587
4.18	24.0421	79.6219	34.4469	53.9706
4.18667	24.0607	79.6744	34.4884	53.9844
4.19333	24.0793	79.7326	34.5347	54.0021
4.2	24.0998	79.7974	34.5857	54.0245
4.20667	24.1246	79.8689	34.6424	54.0526
4.21333	24.1551	79.9481	34.704	54.0865
4.22	24.1937	80.0339	34.7717	54.1275
4.22667	24.2424	80.1279	34.8461	54.1742
4.23333	24.3044	80.228	34.9286	54.2262
4.24	24.3802	80.3339	35.0187	54.282
4.24667	24.4727	80.4445	35.1155	54.3387
4.25333	24.5828	80.558	35.217	54.394
4.26	24.7097	80.671	35.32	54.4455
4.26667	24.8518	80.7797	35.423	54.4918
4.27333	25.0048	80.8817	35.5217	54.5299
4.28	25.1646	80.9743	35.6138	54.5576
4.28667	25.3277	81.0553	35.6958	54.5747
4.29333	25.4879	81.124	35.7668	54.5809
4.3	25.6424	81.1812	35.8245	54.5776
4.30667	25.7869	81.2265	35.8679	54.5662
4.31333	25.918	81.2604	35.8956	54.5471
4.32	26.0339	81.2828	35.9085	54.5232
4.32667	26.1335	81.2933	35.9056	54.4961
4.33333	26.2151	81.2918	35.8894	54.467
4.34	26.2785	81.277	35.8622	54.4369
4.34667	26.3243	81.2494	35.8255	54.4069
4.35333	26.3538	81.2108	35.7816	54.3783
4.36	26.3686	81.1621	35.7335	54.3516
4.36667	26.3686	81.1044	35.6834	54.3263
4.37333	26.3543	81.0405	35.6314	54.3025
4.38	26.3276	80.9719	35.5804	54.2796
4.38667	26.2885	80.9013	35.5303	54.2586
4.39333	26.2379	80.8302	35.4817	54.239
4.4	26.176	80.7587	35.435	54.2214
4.40667	26.1035	80.6882	35.3901	54.2052
4.41333	26.0215	80.6195	35.3477	54.1899
4.42	25.9313	80.5532	35.3067	54.1756
4.42667	25.835	80.4893	35.2671	54.1623
4.43333	25.7349	80.4278	35.2294	54.1499
4.44	25.6324	80.3682	35.1941	54.138
4.44667	25.5294	80.311	35.1612	54.1256
4.45333	25.4292	80.2557	35.1303	54.1127
4.46	25.3324	80.2032	35.1021	54.0998
4.46667	25.2399	80.1527	35.0773	54.0855
4.47333	25.1527	80.1031	35.0583	54.0688
4.48	25.0697	80.0554	35.0478	54.0512
4.48667	24.991	80.0091	35.0501	54.0321
4.49333	24.9176	79.9634	35.0697	54.0125
4.5	24.8489	79.9162	35.1102	53.993
4.50667	24.785	79.8661	35.1722	53.9739
4.51333	24.7259	79.8117	35.2518	53.9563
4.52	24.6706	79.7536	35.3444	53.9396
4.52667	24.6191	79.692	35.444	53.9239
4.53333	24.57	79.6291	35.5456	53.9105
4.54	24.5213	79.5671	35.6457	53.8972
4.54667	24.4713	79.5104	35.743	53.8848
4.55333	24.416	79.4613	35.8393	53.8738
4.56	24.3516	79.4212	35.9371	53.8643
4.56667	24.2719	79.3912	36.0391	53.8566
4.57333	24.1699	79.3702	36.1469	53.8509
4.58	24.0378	79.3573	36.2618	53.8457
4.58667	23.8733	79.3511	36.3829	53.8423
4.59333	23.6811	79.3487	36.5069	53.8399
4.6	23.4732	79.3482	36.6294	53.839
4.60667	23.2677	79.3478	36.7453	53.839
4.61333	23.0841	79.3463	36.8483	53.8404
4.62	22.9397	79.343	36.9327	53.8428
4.62667	22.8419	79.3387	36.9937	53.8461
4.63333	22.7909	79.333	37.03	53.8495
4.64	22.7771	79.3277	37.0414	53.8523
4.64667	22.7871	79.3244	37.0309	53.8552
4.65333	22.8076	79.3234	37.0009	53.8581
4.66	22.8295	79.3254	36.9546	53.8609
4.66667	22.8486	79.3301	36.8979	53.8638
4.67333	22.8648	79.3373	36.8335	53.8666
4.68	22.8805	79.3473	36.7649	53.8704
4.68667	22.8991	79.3587	36.6948	53.8752
4.69333	22.9215	79.3716	36.6251	53.8795
4.7	22.9502	79.3854	36.5579	53.8843
4.70667	22.9854	79.3997	36.4926	53.8895
4.71333	23.0279	79.415	36.4306	53.8948
4.72	23.076	79.4303	36.3715	53.9005
4.72667	23.129	79.446	36.3142	53.9057
4.73333	23.1857	79.4622	36.2584	53.9105
4.74	23.2463	79.4798	36.2036	53.9157
4.74667	23.3092	79.5004	36.1507	53.9219
4.75333	23.3722	79.5247	36.0997	53.9277
4.76	23.4356	79.5547	36.0505	53.9334
4.76667	23.498	79.5914	36.0029	53.9391
4.77333	23.5581	79.6362	35.9571	53.9444
4.78	23.6158	79.6882	35.9127	53.9496
4.78667	23.6702	79.7483	35.8698	53.9544
4.79333	23.7217	79.8146	35.8269	53.9587
4.8	23.7684	79.8861	35.7835	53.9625
4.80667	23.8104	79.96	35.7392	53.9668
4.81333	23.8471	80.0344	35.6948	53.9706
4.82	23.8786	80.1064	35.65	53.9739
4.82667	23.9053	80.1732	35.6061	53.9768
4.83333	23.9286	80.2309	35.5632	53.9796
4.84	23.9496	80.279	35.5227	53.983
4.84667	23.9696	80.3153	35.4865	53.9878
4.85333	23.9887	80.3405	35.454	53.9935
4.86	24.0059	80.3534	35.424	54.0006
4.86667	24.0216	80.3539	35.3968	54.0092
4.87333	24.0354	80.3434	35.3725	54.0173
4.88	24.0483	80.3229	35.351	54.0254
4.88667	24.0598	80.2948	35.332	54.0326
4.89333	24.0707	80.2595	35.3138	54.0388
4.9	24.0822	80.2194	35.2971	54.0445
4.90667	24.0936	80.1765	35.2814	54.0502
4.91333	24.1046	80.1326	35.2662	54.0559
4.92	24.1155	80.0888	35.2499	54.0617
4.92667	24.1251	80.0449	35.2347	54.0669
4.93333	24.1341	80.0015	35.2209	54.0717
4.94	24.1427	79.9591	35.2085	54.0764
4.94667	24.1508	79.9185	35.198	54.0807
4.95333	24.1585	79.8794	35.188	54.0845
4.96	24.1666	79.8427	35.1794	54.0884
4.96667	24.1742	79.8093	35.1703	54.0931
4.97333	24.1823	79.7793	35.1608	54.0979
4.98	24.1899	79.7512	35.1512	54.1027
4.98667	24.1966	79.7249	35.1417	54.1079
4.99333	24.2028	79.7006	35.1322	54.1132
5	24.2066	79.6777	35.1231	54.1198
5.00667	24.209	79.6558	35.114	54.127
5.01333	24.2104	79.6367	35.1055	54.1346
5.02	24.2109	79.62	35.0964	54.1427
5.02667	24.2114	79.6067	35.0873	54.1523
5.03333	24.2123	79.5957	35.0783	54.1637
5.04	24.2133	79.5871	35.0697	54.1771
5.04667	24.2152	79.5805	35.0611	54.1918
5.05333	24.2162	79.5752	35.0525	54.2085
5.06	24.2176	79.5704	35.0439	54.2266
5.06667	24.2185	79.5662	35.0363	54.2457
5.07333	24.219	79.5642	35.0296	54.2643
5.08	24.2185	79.5638	35.0239	54.2824
5.08667	24.2171	79.5633	35.0187	54.3006
5.09333	24.2157	79.5638	35.0158	54.3187
5.1	24.2133	79.5647	35.0149	54.3373
5.10667	24.2109	79.5666	35.0149	54.3563
5.11333	24.209	79.5685	35.0168	54.3754
5.12	24.208	79.57	35.0196	54.3945
5.12667	24.208	79.5714	35.0239	54.4131
5.13333	24.2085	79.5733	35.0287	54.4312
5.14	24.209	79.5762	35.0339	54.4484
5.14667	24.2114	79.5776	35.0397	54.4641
5.15333	24.2152	79.579	35.0463	54.4789
5.16	24.22	79.5809	35.053	54.4918
5.16667	24.2262	79.5833	35.0597	54.5037
5.17333	24.2348	79.5857	35.0668	54.5147
5.18	24.2457	79.5871	35.0735	54.5242
5.18667	24.2581	79.5876	35.0797	54.5328
5.19333	24.2719	79.5886	35.085	54.5409
5.2	24.2867	79.5895	35.0888	54.5476
5.20667	24.3029	79.5895	35.0916	54.5528
5.21333	24.3196	79.5895	35.095	54.5566
5.22	24.3377	79.5881	35.0983	54.558
5.22667	24.3568	79.5862	35.1021	54.5576
5.23333	24.3749	79.5843	35.1055	54.5561
5.24	24.3926	79.5819	35.1093	54.5542
5.24667	24.4098	79.5786	35.1131	54.5509
5.25333	24.4264	79.5762	35.1174	54.5457
5.26	24.4412	79.5757	35.1217	54.5399
5.26667	24.4541	79.5771	35.1264	54.5328
5.27333	24.4651	79.5795	35.1317	54.5247
5.28	24.4736	79.5838	35.1374	54.5156
5.28667	24.4803	79.5905	35.1436	54.5065
5.29333	24.4841	79.5991	35.1498	54.4975
5.3	24.486	79.61	35.1555	54.4875
5.30667	24.487	79.6234	35.1612	54.4779
5.31333	24.4865	79.6405	35.1665	54.4679
5.32	24.486	79.6596	35.1713	54.4579
5.32667	24.4837	79.682	35.1756	54.4479
5.33333	24.4794	79.7063	35.1784	54.4384
5.34	24.4746	79.7326	35.1808	54.4293
5.34667	24.4684	79.7593	35.1822	54.4202
5.35333	24.4617	79.786	35.1822	54.4107
5.36	24.4546	79.8117	35.1813	54.4016
5.36667	24.4474	79.8351	35.1794	54.3931
5.37333	24.4417	79.8556	35.1775	54.385
5.38	24.4365	79.8732	35.1756	54.3773
5.38667	24.4331	79.8871	35.1727	54.3711
5.39333	24.4307	79.8961	35.1698	54.3664
5.4	24.4288	79.9009	35.167	54.364
5.40667	24.4283	79.9018	35.1632	54.3635
5.41333	24.4283	79.8985	35.1589	54.3645
5.42	24.4303	79.8914	35.1536	54.3668
5.42667	24.4331	79.8804	35.1479	54.3707
5.43333	24.4384	79.867	35.1422	54.3764
5.44	24.445	79.8518	35.1369	54.3821
5.44667	24.4527	79.8356	35.1312	54.3883
5.45333	24.4608	79.8189	35.126	54.3964
5.46	24.4689	79.8017	35.1212	54.4055
5.46667	24.4775	79.7845	35.1164	54.4155
5.47333	24.4856	79.7674	35.1112	54.4255
5.48	24.4937	79.7507	35.1055	54.4355
5.48667	24.5013	79.735	35.0997	54.446
5.49333	24.508	79.7192	35.0945	54.4565
5.5	24.5132	79.704	35.0888	54.466
5.50667	24.517	79.6897	35.0826	54.4756
5.51333	24.5185	79.6758	35.0764	54.4846
5.52	24.5185	79.6625	35.0706	54.4951
5.52667	24.5161	79.6496	35.064	54.507
5.53333	24.5118	79.6372	35.0568	54.5204
5.54	24.5065	79.6258	35.0497	54.5347
5.54667	24.5004	79.6148	35.0435	54.5509
5.55333	24.4932	79.6053	35.0377	54.569
5.56	24.486	79.5967	35.0325	54.5895
5.56667	24.4789	79.59	35.0273	54.6115
5.57333	24.4722	79.5838	35.023	54.6358
5.58	24.466	79.5795	35.0191	54.662
5.58667	24.4593	79.5762	35.0158	54.6906
5.59333	24.4517	79.5752	35.012	54.7206
5.6	24.445	79.5766	35.0087	54.7526
5.60667	24.4384	79.5795	35.0063	54.7865
5.61333	24.4322	79.5848	35.0039	54.8217
5.62	24.426	79.5919	35.0015	54.8575
5.62667	24.4202	79.6014	34.9991	54.8942
5.63333	24.415	79.6124	34.9963	54.9305
5.64	24.4098	79.6248	34.9939	54.9662
5.64667	24.404	79.6396	34.9915	54.9996
5.65333	24.3993	79.6572	34.9877	55.0311
5.66	24.395	79.6777	34.9829	55.0606
5.66667	24.3912	79.6997	34.9786	55.0883
5.67333	24.3888	79.7206	34.9748	55.1145
5.68	24.3869	79.7412	34.9705	55.1388
5.68667	24.3854	79.7602	34.9662	55.1622
5.69333	24.385	79.7769	34.9624	55.1832
5.7	24.385	79.7907	34.9595	55.2023
5.70667	24.385	79.8022	34.9562	55.2204
5.71333	24.385	79.8112	34.9524	55.2366
5.72	24.3845	79.8174	34.9491	55.2509
5.72667	24.384	79.8203	34.9457	55.2633
5.73333	24.383	79.8203	34.9424	55.2747
5.74	24.3816	79.8165	34.9386	55.2857
5.74667	24.3797	79.8103	34.9347	55.2957
5.75333	24.3778	79.8027	34.9309	55.3043
5.76	24.3759	79.7931	34.9271	55.3124
5.76667	24.3745	79.7812	34.9228	55.3186
5.77333	24.373	79.7664	34.919	55.3229
5.78	24.3716	79.7502	34.9152	55.3248
5.78667	24.3702	79.733	34.9109	55.3243
5.79333	24.3683	79.7154	34.9071	55.321
5.8	24.3649	79.6982	34.9033	55.3162
5.80667	24.3616	79.6815	34.8999	55.31
5.81333	24.3578	79.6677	34.8966	55.3014
5.82	24.3544	79.6548	34.8937	55.2914
5.82667	24.3506	79.6429	34.8918	55.279
5.83333	24.3468	79.631	34.8904	55.2647
5.84	24.3435	79.6186	34.8885	55.2485
5.84667	24.3401	79.6072	34.8875	55.2304
5.85333	24.3368	79.5967	34.8875	55.2113
5.86	24.3339	79.5867	34.8895	55.1927
5.86667	24.3311	79.5781	34.8923	55.1736
5.87333	24.3287	79.57	34.8966	55.1541
5.88	24.3263	79.5628	34.9018	55.1345
5.88667	24.3239	79.5566	34.9085	55.115
5.89333	24.3215	79.5504	34.9157	55.095
5.9	24.3187	79.5452	34.9228	55.0745
5.90667	24.3153	79.5399	34.93	55.054
5.91333	24.3115	79.5356	34.9371	55.033
5.92	24.3082	79.5328	34.9452	55.0134
5.92667	24.3048	79.5309	34.9533	54.9939
5.93333	24.301	79.5294	34.9624	54.9743
5.94	24.2972	79.5285	34.9719	54.9553
5.94667	24.2929	79.5275	34.9805	54.9376
5.95333	24.2886	79.5266	34.9886	54.9209
5.96	24.2848	79.5251	34.9967	54.9052
5.96667	24.281	79.5237	35.0044	54.8895
5.97333	24.2777	79.5218	35.011	54.8747
5.98	24.2743	79.5199	35.0163	54.8599
5.98667	24.2705	79.5189	35.0206	54.8446
5.99333	24.2677	79.5185	35.0239	54.8294
6	24.2643	79.518	35.0263	54.8146
6.00667	24.2615	79.5185	35.0277	54.8003
6.01333	24.2576	79.5194	35.0277	54.7869
6.02	24.2543	79.5213	35.0273	54.7745
6.02667	24.2505	79.5242	35.0268	54.7631
6.03333	24.2467	79.528	35.0258	54.7531
6.04	24.2424	79.5323	35.0239	54.7435
6.04667	24.2386	79.538	35.0211	54.7345
6.05333	24.2357	79.5437	35.0182	54.7268
6.06	24.2338	79.5485	35.0163	54.7197
6.06667	24.2319	79.5523	35.013	54.714
6.07333	24.2305	79.5552	35.0087	54.7092
6.08	24.2286	79.558	35.0034	54.7059
6.08667	24.2266	79.5609	34.9986	54.7035
6.09333	24.2243	79.5638	34.9939	54.7025
6.1	24.2224	79.5671	34.9886	54.703
6.10667	24.2204	79.5714	34.9834	54.7044
6.11333	24.2195	79.5752	34.9781	54.7073
6.12	24.219	79.5786	34.9724	54.7106
6.12667	24.219	79.5805	34.9662	54.714
6.13333	24.219	79.5824	34.96	54.7173
6.14	24.219	79.5838	34.9533	54.7211
6.14667	24.2181	79.5848	34.9467	54.7249
6.15333	24.2162	79.5857	34.9395	54.7283
6.16	24.2147	79.5862	34.9319	54.7321
6.16667	24.2128	79.5862	34.9247	54.7364
6.17333	24.2104	79.5857	34.9171	54.7407
6.18	24.209	79.5843	34.9095	54.745
6.18667	24.209	79.5805	34.9023	54.7493
6.19333	24.2095	79.5757	34.8966	54.7526
6.2	24.2109	79.5704	34.8914	54.7559
6.20667	24.2119	79.5642	34.8861	54.7588
6.21333	24.2133	79.5576	34.8804	54.7617
6.22	24.2147	79.5509	34.8747	54.765
6.22667	24.2157	79.5452	34.8689	54.7688
6.23333	24.2157	79.5395	34.8627	54.7731
6.24	24.2162	79.5337	34.8565	54.7779
6.24667	24.2166	79.5271	34.8508	54.7817
6.25333	24.2171	79.5199	34.8456	54.785
6.26	24.2181	79.5127	34.8403	54.7874
6.26667	24.2185	79.5056	34.8351	54.7893
6.27333	24.2185	79.4984	34.8308	54.7903
6.28	24.2185	79.4913	34.827	54.7907
6.28667	24.2181	79.4846	34.8236	54.7903
6.29333	24.2176	79.4779	34.8203	54.7893
6.3	24.2171	79.4717	34.816	54.7888
6.30667	24.2166	79.4655	34.8112	54.7874
6.31333	24.2162	79.4603	34.806	54.7845
6.32	24.2162	79.456	34.8008	54.7822
6.32667	24.2152	79.4522	34.795	54.7798
6.33333	24.2142	79.4484	34.7898	54.7779
6.34	24.2133	79.4446	34.785	54.7745
6.34667	24.2123	79.4403	34.7817	54.7712
6.35333	24.2104	79.4365	34.7788	54.7669
6.36	24.209	79.4317	34.7764	54.7636
6.36667	24.2076	79.4274	34.7741	54.7598
6.37333	24.2061	79.4236	34.7712	54.7559
6.38	24.2052	79.4207	34.7679	54.7531
6.38667	24.2057	79.4179	34.7645	54.7516
6.39333	24.2066	79.414	34.7607	54.7516
6.4	24.2071	79.4112	34.7569	54.7526
6.40667	24.2071	79.4093	34.7536	54.7536
6.41333	24.2071	79.4074	34.7497	54.755
6.42	24.2071	79.4059	34.7474	54.7569
6.42667	24.2071	79.405	34.7454	54.7602
6.43333	24.2076	79.4045	34.7431	54.764
6.44	24.2095	79.404	34.7402	54.7693
6.44667	24.2128	79.4026	34.7383	54.7764
6.45333	24.2166	79.4012	34.7369	54.785
6.46	24.2204	79.4002	34.7354	54.7946
6.46667	24.2243	79.4002	34.734	54.8046
6.47333	24.2276	79.4002	34.7321	54.8146
6.48	24.2309	79.4012	34.7307	54.8241
6.48667	24.2343	79.4021	34.7278	54.8332
6.49333	24.2376	79.404	34.7254	54.8418
6.5	24.2414	79.4064	34.723	54.8494
6.50667	24.2452	79.4083	34.7206	54.8561
6.51333	24.25	79.4102	34.7178	54.8623
6.52	24.2548	79.4117	34.7159	54.868
6.52667	24.2605	79.4136	34.714	54.8737
6.53333	24.2648	79.415	34.713	54.8794
6.54	24.2686	79.416	34.7116	54.8852
6.54667	24.2719	79.4164	34.7102	54.8899
6.55333	24.2739	79.4174	34.7087	54.8942
6.56	24.2758	79.4193	34.7078	54.8976
6.56667	24.2767	79.4212	34.7068	54.8999
6.57333	24.2781	79.4236	34.7063	54.9009
6.58	24.2801	79.4264	34.7063	54.9009
6.58667	24.282	79.4298	34.7068	54.8999
6.59333	24.2834	79.4336	34.7078	54.898
6.6	24.2853	79.4379	34.7097	54.8956
6.60667	24.2867	79.4422	34.7111	54.8928
6.61333	24.2872	79.4465	34.713	54.8895
6.62	24.2867	79.4503	34.7145	54.8856
6.62667	24.2853	79.4536	34.7159	54.8818
6.63333	24.2834	79.457	34.7173	54.8766
6.64	24.2815	79.4608	34.7183	54.8704
6.64667	24.2791	79.4646	34.7197	54.8637
6.65333	24.2767	79.4689	34.7206	54.8556
6.66	24.2743	79.4727	34.7216	54.8465
6.66667	24.2729	79.476	34.7226	54.8365
6.67333	24.2719	79.4789	34.7245	54.8256
6.68	24.2705	79.4808	34.7273	54.8141
6.68667	24.2691	79.4822	34.7297	54.8017
6.69333	24.2681	79.4841	34.7326	54.7888
6.7	24.2672	79.4856	34.7359	54.7755
6.70667	24.2662	79.4875	34.7388	54.7607
6.71333	24.2643	79.488	34.7416	54.7459
6.72	24.2624	79.488	34.744	54.7311
6.72667	24.26	79.488	34.7469	54.7168
6.73333	24.2576	79.488	34.7497	54.703
6.74	24.2557	79.4875	34.7526	54.6897
6.74667	24.2538	79.486	34.7545	54.6773
6.75333	24.2519	79.486	34.7559	54.6649
6.76	24.251	79.4865	34.7578	54.6529
6.76667	24.2505	79.4865	34.7598	54.6405
6.77333	24.2495	79.4851	34.7621	54.6281
6.78	24.2491	79.4841	34.765	54.6157
6.78667	24.2476	79.4837	34.7679	54.6048
6.79333	24.2467	79.4822	34.7698	54.5943
6.8	24.2457	79.4798	34.7712	54.5848
6.80667	24.2448	79.4779	34.7726	54.5766
6.81333	24.2438	79.477	34.7731	54.5695
6.82	24.2433	79.4756	34.7731	54.5642
6.82667	24.2433	79.4732	34.7731	54.56
6.83333	24.2429	79.4708	34.7726	54.5561
6.84	24.2429	79.4684	34.7726	54.5533
6.84667	24.2424	79.4655	34.7721	54.5514
6.85333	24.2429	79.4627	34.7712	54.5504
6.86	24.2433	79.4613	34.7702	54.5499
6.86667	24.2433	79.4608	34.7693	54.5509
6.87333	24.2433	79.4608	34.7683	54.5542
6.88	24.2438	79.4622	34.7674	54.5595
6.88667	24.2438	79.4632	34.7664	54.5671
6.89333	24.2438	79.4641	34.7645	54.5762
6.9	24.2433	79.4646	34.7621	54.5871
6.90667	24.2424	79.4641	34.7593	54.6
6.91333	24.2419	79.4641	34.7559	54.6138
6.92	24.2419	79.4646	34.7526	54.6286
6.92667	24.2419	79.4665	34.7488	54.6444
6.93333	24.2419	79.4684	34.7445	54.6606
6.94	24.2414	79.4703	34.7407	54.6782
6.94667	24.241	79.4717	34.7369	54.6968
6.95333	24.2395	79.4736	34.7326	54.7164
6.96	24.2376	79.4756	34.7273	54.7369
6.96667	24.2348	79.477	34.7226	54.7574
6.97333	24.2324	79.4784	34.7183	54.7779
6.98	24.2295	79.4798	34.7149	54.7979
6.98667	24.2266	79.4813	34.7125	54.817
6.99333	24.2238	79.4818	34.7106	54.8346
7	24.2219	79.4813	34.7087	54.8523
7.00667	24.2195	79.4794	34.7073	54.8694
7.01333	24.2176	79.477	34.7063	54.8871
7.02	24.2157	79.4741	34.7044	54.9033
7.02667	24.2147	79.4717	34.7021	54.9185
7.03333	24.2133	79.4694	34.6997	54.9324
7.04	24.2119	79.467	34.6973	54.9443
7.04667	24.2109	79.4641	34.6939	54.9548
7.05333	24.2104	79.4608	34.6897	54.9638
7.06	24.2085	79.4565	34.6849	54.971
7.06667	24.2071	79.4522	34.6811	54.9781
7.07333	24.2052	79.4479	34.6768	54.9839
7.08	24.2033	79.4436	34.6725	54.9886
7.08667	24.2019	79.4393	34.6687	54.992
7.09333	24.2009	79.4355	34.6653	54.9953
7.1	24.2014	79.4317	34.663	54.9977
7.10667	24.2023	79.4279	34.6601	54.9986
7.11333	24.2033	79.4236	34.6577	54.9982
7.12	24.2033	79.4193	34.6548	54.9967
7.12667	24.2033	79.4145	34.6529	54.9944
7.13333	24.2033	79.4102	34.6501	54.991
7.14	24.2033	79.4064	34.6477	54.9872
7.14667	24.2033	79.4021	34.6448	54.9824
7.15333	24.2033	79.3988	34.6415	54.9772
7.16	24.2028	79.395	34.6382	54.9719
7.16667	24.2019	79.3916	34.6348	54.9657
7.17333	24.2004	79.3878	34.6315	54.9581
7.18	24.199	79.385	34.6291	54.95
7.18667	24.1971	79.3816	34.6267	54.9414
7.19333	24.1966	79.3788	34.6243	54.9324
7.2	24.1966	79.3764	34.6219	54.9233
7.20667	24.1971	79.3735	34.6196	54.9152
7.21333	24.1985	79.3702	34.6172	54.9071
7.22	24.1995	79.3659	34.6148	54.899
7.22667	24.2004	79.3616	34.6124	54.8909
7.23333	24.1999	79.3587	34.61	54.8828
7.24	24.1985	79.3559	34.6081	54.8747
7.24667	24.1971	79.3544	34.6067	54.8661
7.25333	24.1961	79.354	34.6057	54.857
7.26	24.1957	79.354	34.6053	54.848
7.26667	24.1961	79.354	34.6048	54.8389
7.27333	24.1966	79.353	34.6048	54.8303
7.28	24.1971	79.3521	34.6057	54.8213
7.28667	24.1976	79.3506	34.6062	54.8122
7.29333	24.1976	79.3497	34.6067	54.8031
7.3	24.1971	79.3487	34.6067	54.7941
7.30667	24.1966	79.3492	34.6057	54.7855
7.31333	24.1966	79.3497	34.6053	54.7764
7.32	24.1976	79.3506	34.6048	54.7674
7.32667	24.1985	79.3516	34.6033	54.7583
7.33333	24.199	79.3525	34.6019	54.7497
7.34	24.198	79.3535	34.6005	54.7407
7.34667	24.1971	79.354	34.6005	54.7316
7.35333	24.1957	79.354	34.601	54.7221
7.36	24.1947	79.3535	34.6019	54.7125
7.36667	24.1942	79.3535	34.6029	54.703
7.37333	24.1937	79.3535	34.6038	54.6935
7.38	24.1928	79.353	34.6057	54.6839
7.38667	24.1928	79.3525	34.6072	54.6749
7.39333	24.1928	79.3521	34.6081	54.6658
7.4	24.1923	79.3521	34.6081	54.6568
7.40667	24.1918	79.3516	34.6081	54.6482
7.41333	24.1909	79.3511	34.6081	54.6386
7.42	24.1904	79.3506	34.6081	54.6286
7.42667	24.1899	79.3511	34.6076	54.6177
7.43333	24.1895	79.3516	34.6072	54.6067
7.44	24.189	79.3521	34.6067	54.5952
7.44667	24.188	79.3525	34.6062	54.5838
7.45333	24.1871	79.3525	34.6053	54.5728
7.46	24.1866	79.3516	34.6043	54.5633
7.46667	24.1856	79.3501	34.6033	54.5542
7.47333	24.1842	79.3482	34.6029	54.5447
7.48	24.1823	79.3468	34.6033	54.5352
7.48667	24.1804	79.3449	34.6033	54.5256
7.49333	24.178	79.3435	34.6033	54.5166
7.5	24.1756	79.343	34.6038	54.5075
7.50667	24.1728	79.3425	34.6033	54.4989
7.51333	24.1709	79.342	34.6029	54.4903
7.52	24.1694	79.342	34.6024	54.4827
7.52667	24.1685	79.3416	34.6029	54.4751
7.53333	24.168	79.3406	34.6043	54.4674
7.54	24.168	79.3392	34.6048	54.4603
7.54667	24.168	79.3377	34.6043	54.4536
7.55333	24.168	79.3368	34.6033	54.4474
7.56	24.1675	79.3358	34.6019	54.4417
7.56667	24.168	79.3354	34.5995	54.4365
7.57333	24.168	79.3354	34.5967	54.4317
7.58	24.168	79.3349	34.5943	54.4279
7.58667	24.167	79.3344	34.5933	54.4245
7.59333	24.1656	79.3335	34.5929	54.4221
7.6	24.1642	79.3316	34.5919	54.4193
7.60667	24.1618	79.3292	34.591	54.4169
7.61333	24.1594	79.3268	34.59	54.415
7.62	24.157	79.3254	34.5886	54.414
7.62667	24.1556	79.3244	34.5867	54.414
7.63333	24.1546	79.3239	34.5848	54.415
7.64	24.1537	79.3234	34.5833	54.4169
7.64667	24.1527	79.3234	34.5824	54.4188
7.65333	24.1518	79.3225	34.5814	54.4202
7.66	24.1508	79.322	34.5809	54.4212
7.66667	24.1499	79.3206	34.5809	54.4221
7.67333	24.1489	79.3187	34.58	54.4231
7.68	24.1484	79.3172	34.5781	54.4245
7.68667	24.1484	79.3158	34.5757	54.4264
7.69333	24.148	79.3144	34.5738	54.4293
7.7	24.148	79.313	34.5719	54.4322
7.70667	24.1475	79.312	34.5704	54.435
7.71333	24.1465	79.311	34.5695	54.4379
7.72	24.1456	79.311	34.569	54.4403
7.72667	24.1446	79.311	34.569	54.4431
7.73333	24.1437	79.311	34.5685	54.4469
7.74	24.1418	79.311	34.5671	54.4508
7.74667	24.1403	79.3106	34.5657	54.4541
7.75333	24.1389	79.3091	34.5642	54.4579
7.76	24.1375	79.3077	34.5628	54.4617
7.76667	24.1365	79.3058	34.5609	54.466
7.77333	24.1365	79.3044	34.5595	54.4708
7.78	24.137	79.3029	34.5585	54.4756
7.78667	24.138	79.302	34.5576	54.4813
7.79333	24.1384	79.301	34.5566	54.4875
7.8	24.1389	79.301	34.5557	54.4942
7.80667	24.1384	79.3006	34.5542	54.5004
7.81333	24.137	79.2996	34.5528	54.507
7.82	24.136	79.2991	34.5499	54.5147
7.82667	24.1346	79.2986	34.5476	54.5228
7.83333	24.1341	79.2991	34.5457	54.5313
7.84	24.1337	79.2991	34.5442	54.5409
7.84667	24.1341	79.2991	34.5433	54.5504
7.85333	24.1346	79.3001	34.5428	54.5604
7.86	24.1346	79.3006	34.5428	54.5714
7.86667	24.1337	79.3006	34.5433	54.5824
7.87333	24.1332	79.3001	34.5433	54.5933
7.88	24.1332	79.2996	34.5418	54.6048
7.88667	24.1337	79.2982	34.5399	54.6157
7.89333	24.1341	79.2972	34.5371	54.6267
7.9	24.1351	79.2967	34.5337	54.6362
7.90667	24.136	79.2967	34.5299	54.6453
7.91333	24.1365	79.2963	34.5261	54.6548
7.92	24.137	79.2958	34.5237	54.6639
7.92667	24.137	79.2963	34.5228	54.672
7.93333	24.1365	79.2963	34.5232	54.6806
7.94	24.136	79.2963	34.5242	54.6897
7.94667	24.1356	79.2967	34.5256	54.6978
7.95333	24.1351	79.2967	34.5261	54.7054
7.96	24.1351	79.2972	34.5256	54.713
7.96667	24.1351	79.2977	34.5242	54.7202
7.97333	24.1346	79.2977	34.5228	54.7264
7.98	24.1346	79.2977	34.5213	54.7311
7.98667	24.1346	79.2982	34.5204	54.735
7.99333	24.1346	79.2982	34.5199	54.7383
8	24.1341	79.2977	34.5199	54.7416
8.00667	24.1337	79.2977	34.5194	54.744
8.01333	24.1337	79.2986	34.5199	54.745
8.02	24.1337	79.2996	34.5199	54.7459
8.02667	24.1341	79.3006	34.5209	54.7464
8.03333	24.1341	79.301	34.5213	54.7459
8.04	24.1346	79.301	34.5218	54.7435
8.04667	24.1341	79.301	34.5228	54.7402
8.05333	24.1337	79.3006	34.5232	54.7359
8.06	24.1327	79.2996	34.5228	54.7297
8.06667	24.1322	79.2982	34.5213	54.723
8.07333	24.1318	79.2977	34.5199	54.7154
8.08	24.1308	79.2977	34.5185	54.7078
8.08667	24.1303	79.2982	34.517	54.6992
8.09333	24.1303	79.2982	34.5166	54.6897
8.1	24.1308	79.2986	34.5161	54.6792
8.10667	24.1313	79.3001	34.5156	54.6687
8.11333	24.1318	79.3015	34.5151	54.6568
8.12	24.1327	79.3034	34.5147	54.6453
8.12667	24.1337	79.3044	34.5132	54.6339
8.13333	24.1351	79.3053	34.5118	54.6234
8.14	24.136	79.3063	34.5099	54.6134
8.14667	24.1356	79.3068	34.508	54.6033
8.15333	24.1356	79.3072	34.5075	54.5929
8.16	24.1351	79.3072	34.508	54.5824
8.16667	24.1351	79.3072	34.5085	54.5714
8.17333	24.1356	79.3072	34.5099	54.5604
8.18	24.1365	79.3072	34.5118	54.5499
8.18667	24.138	79.3063	34.5142	54.539
8.19333	24.1399	79.3058	34.5161	54.5294
8.2	24.1418	79.3058	34.5175	54.5204
8.20667	24.1442	79.3063	34.5189	54.5113
8.21333	24.1484	79.3072	34.5204	54.5027
8.22	24.1542	79.3082	34.5218	54.4946
8.22667	24.1599	79.3096	34.5232	54.487
8.23333	24.1651	79.3115	34.5247	54.4794
8.24	24.1704	79.3134	34.5266	54.4722
8.24667	24.1747	79.3153	34.5294	54.4651
8.25333	24.179	79.3177	34.5323	54.4593
8.26	24.1833	79.3196	34.5347	54.4546
8.26667	24.188	79.3211	34.5366	54.4503
8.27333	24.1933	79.3225	34.538	54.4465
8.28	24.1995	79.323	34.5395	54.4436
8.28667	24.2066	79.3234	34.5395	54.4427
8.29333	24.2138	79.3239	34.5395	54.4427
8.3	24.2204	79.3244	34.5385	54.4441
8.30667	24.2266	79.3239	34.538	54.4474
8.31333	24.2333	79.323	34.538	54.4536
8.32	24.2405	79.322	34.539	54.4622
8.32667	24.2476	79.3215	34.5414	54.4732
8.33333	24.2548	79.3211	34.5437	54.4856
8.34	24.2619	79.3206	34.5466	54.4999
8.34667	24.2696	79.3201	34.5495	54.517
8.35333	24.2777	79.3201	34.5509	54.5371
8.36	24.2853	79.3196	34.5514	54.5595
8.36667	24.2924	79.3192	34.5509	54.5848
8.37333	24.2991	79.3182	34.5495	54.6129
8.38	24.3053	79.3177	34.5476	54.6434
8.38667	24.3115	79.3172	34.5452	54.6763
8.39333	24.3182	79.3172	34.5433	54.7116
8.4	24.3239	79.3168	34.5414	54.7488
8.40667	24.3296	79.3153	34.5399	54.7884
8.41333	24.3349	79.3144	34.5385	54.8294
8.42	24.3406	79.313	34.5371	54.8713
8.42667	24.3463	79.312	34.5356	54.9142
8.43333	24.3521	79.312	34.5342	54.9572
8.44	24.3578	79.3125	34.5323	55.0006
8.44667	24.3635	79.3134	34.5309	55.0439
8.45333	24.3697	79.3139	34.5294	55.0869
8.46	24.3764	79.3144	34.5285	55.1293
8.46667	24.3821	79.3139	34.5271	55.1703
8.47333	24.3873	79.3125	34.5251	55.2094
8.48	24.3921	79.3101	34.5232	55.2461
8.48667	24.3969	79.3077	34.5213	55.2814
8.49333	24.4021	79.3048	34.5185	55.3153
8.5	24.4069	79.3025	34.5151	55.3477
8.50667	24.4112	79.3006	34.5113	55.3782
8.51333	24.4145	79.2991	34.508	55.4059
8.52	24.4179	79.2982	34.5056	55.4311
8.52667	24.4202	79.2977	34.5037	55.4531
8.53333	24.4212	79.2972	34.5018	55.4721
8.54	24.4212	79.2977	34.5013	55.4884
8.54667	24.4207	79.2977	34.5013	55.5017
8.55333	24.4198	79.2977	34.5008	55.5132
8.56	24.4188	79.2977	34.5004	55.5222
8.56667	24.4174	79.2967	34.4999	55.5284
8.57333	24.4164	79.2953	34.4994	55.5322
8.58	24.4145	79.2924	34.4989	55.5332
8.58667	24.4121	79.2901	34.498	55.5317
8.59333	24.4093	79.2877	34.4975	55.5275
8.6	24.4064	79.2858	34.4961	55.5213
8.60667	24.4021	79.2853	34.4946	55.5127
8.61333	24.3964	79.2848	34.4942	55.5017
8.62	24.3902	79.2853	34.4932	55.4879
8.62667	24.384	79.2858	34.4927	55.4721
8.63333	24.3769	79.2858	34.4927	55.454
8.64	24.3692	79.2863	34.4932	55.434
8.64667	24.3621	79.2867	34.4937	55.4121
8.65333	24.3554	79.2867	34.4932	55.3897
8.66	24.3478	79.2867	34.4922	55.3672
8.66667	24.3401	79.2863	34.4913	55.3439
8.67333	24.332	79.2863	34.4908	55.32
8.68	24.3239	79.2858	34.4903	55.2948
8.68667	24.3158	79.2853	34.4899	55.2695
8.69333	24.3087	79.2858	34.4899	55.2428
8.7	24.3015	79.2872	34.4894	55.2161
8.70667	24.2948	79.2886	34.4889	55.1884
8.71333	24.2882	79.2901	34.4875	55.1608
8.72	24.2815	79.2905	34.4865	55.1326
8.72667	24.2753	79.2905	34.4856	55.105
8.73333	24.2691	79.2896	34.4851	55.0778
8.74	24.2629	79.2886	34.4851	55.0511
8.74667	24.2572	79.2886	34.4851	55.0258
8.75333	24.2519	79.2882	34.4851	55.002
8.76	24.2472	79.2886	34.4841	54.9781
8.76667	24.2424	79.2896	34.4837	54.9553
8.77333	24.2381	79.291	34.4827	54.9324
8.78	24.2348	79.292	34.4822	54.91
8.78667	24.2314	79.2915	34.4822	54.888
8.79333	24.2281	79.2901	34.4837	54.867
8.8	24.2252	79.2886	34.4851	54.8475
8.80667	24.2233	79.2877	34.486	54.8298
8.81333	24.2219	79.2863	34.486	54.8136
8.82	24.2209	79.2843	34.4851	54.7993
8.82667	24.2195	79.2829	34.4837	54.786
8.83333	24.2176	79.2824	34.4813	54.7731
8.84	24.2152	79.282	34.4794	54.7612
8.84667	24.2128	79.281	34.4784	54.7502
8.85333	24.2104	79.2801	34.4775	54.7397
8.86	24.208	79.2801	34.4775	54.7302
8.86667	24.2066	79.2796	34.4775	54.7221
8.87333	24.2066	79.2786	34.4775	54.7164
8.88	24.2057	79.2767	34.4765	54.7121
8.88667	24.2042	79.2748	34.476	54.7078
8.89333	24.2014	79.2724	34.4756	54.7044
8.9	24.198	79.271	34.4746	54.7021
8.90667	24.1952	79.2696	34.4736	54.7001
8.91333	24.1918	79.2696	34.4727	54.6997
8.92	24.188	79.27	34.4727	54.7006
8.92667	24.1847	79.271	34.4727	54.7035
8.93333	24.1818	79.2719	34.4722	54.7078
8.94	24.1799	79.2724	34.4722	54.713
8.94667	24.1775	79.2724	34.4722	54.7178
8.95333	24.1747	79.2719	34.4722	54.723
8.96	24.1723	79.2715	34.4717	54.7278
8.96667	24.1704	79.2705	34.4708	54.733
8.97333	24.168	79.2691	34.4703	54.7388
8.98	24.1656	79.2672	34.4698	54.745
8.98667	24.1632	79.2648	34.4689	54.7507
8.99333	24.1618	79.2629	34.4679	54.7569
9	24.1613	79.2615	34.467	54.7631
9.00667	24.1604	79.261	34.4665	54.7688
9.01333	24.1594	79.2615	34.466	54.7731
9.02	24.1575	79.2619	34.4665	54.7769
9.02667	24.1556	79.2634	34.4674	54.7803
9.03333	24.1532	79.2648	34.4689	54.7836
9.04	24.1504	79.2657	34.4703	54.7855
9.04667	24.1484	79.2662	34.4713	54.7869
9.05333	24.1475	79.2662	34.4722	54.7879
9.06	24.147	79.2672	34.4722	54.7888
9.06667	24.1465	79.27	34.4717	54.7903
9.07333	24.1461	79.2739	34.4713	54.7907
9.08	24.1451	79.2786	34.4703	54.7903
9.08667	24.1446	79.2848	34.4694	54.7879
9.09333	24.1437	79.291	34.4684	54.7845
9.1	24.1437	79.2982	34.4684	54.7798
9.10667	24.1432	79.3058	34.4694	54.7741
9.11333	24.1432	79.3149	34.4708	54.7679
9.12	24.1427	79.3249	34.4727	54.7612
9.12667	24.1422	79.3382	34.4756	54.755
9.13333	24.1413	79.3544	34.477	54.7497
9.14	24.1403	79.3749	34.4779	54.7445
9.14667	24.1394	79.3997	34.4779	54.7388
9.15333	24.1394	79.4274	34.4779	54.7321
9.16	24.1389	79.4584	34.4784	54.7245
9.16667	24.1384	79.4942	34.4794	54.7159
9.17333	24.137	79.5333	34.4813	54.7059
9.18	24.1356	79.5757	34.4846	54.6949
9.18667	24.1346	79.6215	34.4889	54.6835
9.19333	24.1341	79.6711	34.4932	54.6725
9.2	24.1332	79.7254	34.4975	54.662
9.20667	24.1337	79.7822	34.5018	54.6515
9.21333	24.1346	79.8422	34.5051	54.641
9.22	24.1365	79.9047	34.5089	54.6301
9.22667	24.1375	79.9696	34.5127	54.6186
9.23333	24.1375	80.0349	34.5166	54.6067
9.24	24.1375	80.1002	34.5204	54.5938
9.24667	24.137	80.1651	34.5242	54.5805
9.25333	24.137	80.229	34.528	54.5681
9.26	24.137	80.2905	34.5313	54.5557
9.26667	24.1375	80.3496	34.5342	54.5442
9.27333	24.1375	80.4059	34.5371	54.5323
9.28	24.1375	80.4588	34.5395	54.5218
9.28667	24.1375	80.507	34.5423	54.5118
9.29333	24.1365	80.5499	34.5442	54.5018
9.3	24.136	80.5866	34.5466	54.4908
9.30667	24.1356	80.6166	34.5495	54.4794
9.31333	24.1351	80.639	34.5523	54.4684
9.32	24.1346	80.6548	34.5547	54.4579
9.32667	24.1337	80.6629	34.5566	54.4469
9.33333	24.1332	80.6648	34.558	54.4369
9.34	24.1318	80.66	34.5585	54.4269
9.34667	24.1308	80.6495	34.5585	54.4179
9.35333	24.1298	80.6333	34.5576	54.4083
9.36	24.1298	80.6119	34.5557	54.3988
9.36667	24.1308	80.5842	34.5533	54.3892
9.37333	24.1322	80.5518	34.5509	54.3797
9.38	24.1337	80.5155	34.5476	54.3702
9.38667	24.1351	80.4755	34.5437	54.3606
9.39333	24.136	80.4335	34.5399	54.3511
9.4	24.136	80.3897	34.5361	54.342
9.40667	24.1356	80.3453	34.5323	54.3335
9.41333	24.1341	80.3005	34.5285	54.3254
9.42	24.1322	80.2552	34.5256	54.3177
9.42667	24.1303	80.2094	34.5223	54.311
9.43333	24.1284	80.1646	34.5189	54.3044
9.44	24.127	80.1202	34.5156	54.2967
9.44667	24.1256	80.0768	34.5123	54.2886
9.45333	24.1246	80.0344	34.5085	54.2796
9.46	24.1241	79.9939	34.5046	54.27
9.46667	24.1251	79.9553	34.5004	54.2615
9.47333	24.1265	79.9181	34.497	54.2533
9.48	24.1275	79.8823	34.4942	54.2462
9.48667	24.1279	79.8484	34.4918	54.2395
9.49333	24.1275	79.816	34.4894	54.2338
9.5	24.1265	79.7845	34.4875	54.2295
9.50667	24.1246	79.755	34.486	54.2252
9.51333	24.1227	79.7268	34.4841	54.2204
9.52	24.1203	79.7006	34.4813	54.2157
9.52667	24.1179	79.6763	34.4784	54.2114
9.53333	24.117	79.6544	34.477	54.2076
9.54	24.1165	79.6339	34.4756	54.2033
9.54667	24.117	79.6138	34.4741	54.199
9.55333	24.1179	79.5943	34.4722	54.1947
9.56	24.1194	79.5757	34.4703	54.1914
9.56667	24.1208	79.558	34.4689	54.1895
9.57333	24.1217	79.5409	34.4665	54.1875
9.58	24.1217	79.5242	34.4641	54.1856
9.58667	24.1213	79.5085	34.4622	54.1837
9.59333	24.1203	79.4937	34.4608	54.1813
9.6	24.1194	79.4784	34.4598	54.179
9.60667	24.1184	79.4641	34.4593	54.1766
9.61333	24.117	79.4512	34.4589	54.1742
9.62	24.1155	79.4398	34.4589	54.1723
9.62667	24.1141	79.4293	34.4584	54.1709
9.63333	24.1132	79.4193	34.4574	54.1694
9.64	24.1122	79.4107	34.4565	54.1675
9.64667	24.1117	79.4021	34.456	54.1651
9.65333	24.1117	79.3935	34.4555	54.1628
9.66	24.1122	79.385	34.4551	54.1613
9.66667	24.1127	79.3769	34.4546	54.1599
9.67333	24.1132	79.3692	34.4546	54.1589
9.68	24.1132	79.3625	34.4546	54.1585
9.68667	24.1127	79.3568	34.4551	54.1589
9.69333	24.1117	79.3511	34.4541	54.1589
9.7	24.1113	79.3454	34.4536	54.1589
9.70667	24.1098	79.3406	34.4527	54.1589
9.71333	24.1079	79.3358	34.4517	54.1589
9.72	24.107	79.332	34.4512	54.1585
9.72667	24.106	79.3287	34.4508	54.157
9.73333	24.1065	79.3258	34.4508	54.1561
9.74	24.1065	79.323	34.4503	54.1542
9.74667	24.107	79.3201	34.4498	54.1532
9.75333	24.1079	79.3172	34.4489	54.1518
9.76	24.1089	79.3139	34.4469	54.1513
9.76667	24.1098	79.3106	34.445	54.1508
9.77333	24.1103	79.3077	34.4441	54.1508
9.78	24.1103	79.3053	34.4436	54.1508
9.78667	24.1098	79.3025	34.4441	54.1508
9.79333	24.1084	79.3001	34.445	54.1508
9.8	24.1065	79.2977	34.446	54.1513
9.80667	24.1051	79.2958	34.4469	54.1518
9.81333	24.1031	79.2944	34.4484	54.1523
9.82	24.1027	79.2924	34.4498	54.1523
9.82667	24.1031	79.2915	34.4503	54.1518
9.83333	24.1041	79.2905	34.4503	54.1508
9.84	24.1055	79.2901	34.4498	54.1489
9.84667	24.107	79.2891	34.4503	54.147
9.85333	24.1084	79.2882	34.4503	54.1442
9.86	24.1098	79.2872	34.4503	54.1422
9.86667	24.1113	79.2872	34.4508	54.1413
9.87333	24.1127	79.2872	34.4522	54.1408
9.88	24.1136	79.2872	34.4536	54.1399
9.88667	24.1151	79.2872	34.4541	54.1394
9.89333	24.1165	79.2877	34.4546	54.1384
9.9	24.1179	79.2872	34.4546	54.138
9.90667	24.1184	79.2863	34.4551	54.1365
9.91333	24.1189	79.2843	34.456	54.1346
9.92	24.1194	79.2829	34.4574	54.1337
9.92667	24.1194	79.2815	34.4589	54.1337
9.93333	24.1189	79.2801	34.4608	54.1341
9.94	24.1179	79.2781	34.4627	54.1346
9.94667	24.1175	79.2762	34.4636	54.1346
9.95333	24.117	79.2743	34.4646	54.1346
9.96	24.1165	79.2729	34.4655	54.1341
9.96667	24.1165	79.2715	34.467	54.1337
9.97333	24.117	79.2696	34.4679	54.1337
9.98	24.1179	79.2677	34.4684	54.1332
9.98667	24.1194	79.2667	34.4689	54.1332
9.99333	24.1208	79.2657	34.4689	54.1337
10	24.1217	79.2643	34.4679	54.1351
10.0067	24.1222	79.2629	34.4665	54.1365
10.0133	24.1222	79.2619	34.4651	54.1375
10.02	24.1222	79.2624	34.4641	54.1384
10.0267	24.1222	79.2624	34.4636	54.1399
10.0333	24.1222	79.2629	34.4636	54.1408
10.04	24.1227	79.2634	34.4636	54.1413
10.0467	24.1236	79.2634	34.4646	54.1418
10.0533	24.1246	79.2629	34.4651	54.1427
10.06	24.1256	79.2624	34.4646	54.1442
10.0667	24.1256	79.2605	34.4641	54.1456
10.0733	24.1251	79.2581	34.4627	54.147
10.08	24.1241	79.2557	34.4608	54.148
10.0867	24.1241	79.2538	34.4574	54.1494
10.0933	24.1236	79.2529	34.4541	54.1513
10.1	24.1227	79.2524	34.4512	54.1537
10.1067	24.1222	79.2519	34.4489	54.1561
10.1133	24.1222	79.2519	34.4465	54.1594
10.12	24.1222	79.2519	34.4436	54.1632
10.1267	24.1222	79.2524	34.4422	54.167
10.1333	24.1222	79.2524	34.4407	54.1704
10.14	24.1217	79.2514	34.4398	54.1732
10.1467	24.1217	79.2505	34.4379	54.1766
10.1533	24.1213	79.2495	34.4369	54.1809
10.16	24.1208	79.2476	34.4365	54.1847
10.1667	24.1203	79.2462	34.4365	54.1885
10.1733	24.1198	79.2443	34.4365	54.1918
10.18	24.1194	79.2429	34.436	54.1942
10.1867	24.1194	79.2424	34.4345	54.1966
10.1933	24.1194	79.2424	34.4322	54.1985
10.2	24.1189	79.2424	34.4288	54.1995
10.2067	24.1179	79.2419	34.426	54.2004
10.2133	24.1165	79.2414	34.4226	54.2019
10.22	24.1155	79.2414	34.4207	54.2038
10.2267	24.1146	79.2419	34.4198	54.2052
10.2333	24.1141	79.2429	34.4198	54.2066
10.24	24.1132	79.2443	34.4202	54.2085
10.2467	24.1117	79.2467	34.4207	54.2109
10.2533	24.1103	79.2491	34.4212	54.2128
10.26	24.1098	79.2505	34.4212	54.2142
10.2667	24.1089	79.2514	34.4212	54.2152
10.2733	24.107	79.2529	34.4207	54.2157
10.28	24.1051	79.2548	34.4198	54.2162
10.2867	24.1036	79.2567	34.4198	54.2171
10.2933	24.1031	79.2586	34.4198	54.2185
10.3	24.1027	79.2615	34.4202	54.2195
10.3067	24.1027	79.2648	34.4207	54.2204
10.3133	24.1031	79.2681	34.4212	54.2209
10.32	24.1036	79.2715	34.4217	54.2209
10.3267	24.1046	79.2743	34.4217	54.2209
10.3333	24.1046	79.2777	34.4212	54.2204
10.34	24.1046	79.2805	34.4202	54.2204
10.3467	24.1041	79.2834	34.4193	54.2214
10.3533	24.1031	79.2872	34.4188	54.2228
10.36	24.1022	79.2915	34.4179	54.2238
10.3667	24.1017	79.2967	34.4169	54.2243
10.3733	24.1008	79.3015	34.416	54.2262
10.38	24.0998	79.3058	34.4155	54.2281
10.3867	24.0989	79.3101	34.4155	54.2305
10.3933	24.0979	79.3139	34.4155	54.2333
10.4	24.0979	79.3172	34.415	54.2376
10.4067	24.0979	79.3211	34.4155	54.2429
10.4133	24.0979	79.3249	34.4169	54.2481
10.42	24.0979	79.3296	34.4183	54.2538
10.4267	24.0979	79.3339	34.4193	54.26
10.4333	24.0984	79.3382	34.4202	54.2672
10.44	24.0989	79.3425	34.4207	54.2743
10.4467	24.0989	79.3454	34.4198	54.282
10.4533	24.0989	79.3482	34.4179	54.2901
10.46	24.0998	79.3501	34.4164	54.2982
10.4667	24.1003	79.3516	34.4155	54.3058
10.4733	24.1012	79.3521	34.415	54.313
10.48	24.1017	79.3521	34.415	54.3206
10.4867	24.1027	79.3506	34.4155	54.3287
10.4933	24.1036	79.3487	34.4155	54.3368
10.5	24.1046	79.3459	34.415	54.3459
10.5067	24.1046	79.3435	34.4136	54.3544
10.5133	24.1046	79.3416	34.4126	54.364
10.52	24.1031	79.3397	34.4121	54.3726
10.5267	24.1022	79.3377	34.4117	54.3807
10.5333	24.1008	79.3349	34.4117	54.3883
10.54	24.1003	79.3316	34.4117	54.3964
10.5467	24.1012	79.3273	34.4117	54.405
10.5533	24.1022	79.3225	34.4112	54.4131
10.56	24.1036	79.3172	34.4107	54.4212
10.5667	24.1055	79.313	34.4102	54.4288
10.5733	24.1079	79.3091	34.4098	54.435
10.58	24.1093	79.3058	34.4093	54.4407
10.5867	24.1098	79.3025	34.4078	54.445
10.5933	24.1098	79.2996	34.4069	54.4489
10.6	24.1093	79.2963	34.4055	54.4522
10.6067	24.1089	79.2924	34.4045	54.4551
10.6133	24.1084	79.2891	34.4031	54.4574
10.62	24.1089	79.2863	34.4026	54.4603
10.6267	24.1098	79.2834	34.4031	54.4622
10.6333	24.1103	79.281	34.4045	54.4636
10.64	24.1113	79.2791	34.4045	54.4636
10.6467	24.1117	79.2772	34.404	54.4632
10.6533	24.1117	79.2748	34.4031	54.4622
10.66	24.1113	79.2715	34.4016	54.4608
10.6667	24.1108	79.2686	34.4002	54.4584
10.6733	24.1113	79.2662	34.3983	54.4551
10.68	24.1117	79.2638	34.3969	54.4517
10.6867	24.1117	79.2619	34.3969	54.4484
10.6933	24.1113	79.261	34.3974	54.445
10.7	24.1113	79.2605	34.3974	54.4407
10.7067	24.1113	79.2595	34.3959	54.4355
10.7133	24.1108	79.2595	34.3945	54.4303
10.72	24.1113	79.2595	34.3935	54.4245
10.7267	24.1117	79.26	34.3926	54.4193
10.7333	24.1117	79.2605	34.3916	54.4136
10.74	24.1113	79.261	34.3912	54.4074
10.7467	24.1108	79.2615	34.3912	54.4012
10.7533	24.1098	79.2615	34.3921	54.395
10.76	24.1098	79.2615	34.3926	54.3883
10.7667	24.1103	79.261	34.3931	54.3811
10.7733	24.1113	79.2605	34.3935	54.3735
10.78	24.1122	79.26	34.394	54.3668
10.7867	24.1127	79.2605	34.394	54.3606
10.7933	24.1127	79.2615	34.3945	54.3549
10.8	24.1127	79.2619	34.394	54.3497
10.8067	24.1117	79.2629	34.394	54.3439
10.8133	24.1113	79.2638	34.394	54.3382
10.82	24.1108	79.2653	34.3945	54.332
10.8267	24.1108	79.2662	34.3945	54.3263
10.8333	24.1117	79.2672	34.395	54.3201
10.84	24.1127	79.2686	34.3959	54.3139
10.8467	24.1136	79.27	34.3964	54.3077
10.8533	24.1136	79.271	34.3964	54.3015
10.86	24.1136	79.271	34.3964	54.2953
10.8667	24.1132	79.2705	34.3969	54.2886
10.8733	24.1127	79.27	34.3978	54.2824
10.88	24.1122	79.2696	34.3978	54.2767
10.8867	24.1127	79.27	34.3983	54.2719
10.8933	24.1132	79.2719	34.3983	54.2677
10.9	24.1141	79.2743	34.3983	54.2638
10.9067	24.1146	79.2767	34.3983	54.2595
10.9133	24.1146	79.2781	34.3983	54.2548
10.92	24.1136	79.2791	34.3983	54.25
10.9267	24.1117	79.2791	34.3978	54.2448
10.9333	24.1098	79.2781	34.3969	54.239
10.94	24.1084	79.2767	34.3964	54.2333
10.9467	24.1065	79.2758	34.3964	54.2276
10.9533	24.1055	79.2748	34.3954	54.2224
10.96	24.1046	79.2743	34.3945	54.2176
10.9667	24.1041	79.2739	34.394	54.2128
10.9733	24.1041	79.2729	34.394	54.2085
10.98	24.1036	79.2724	34.394	54.2042
10.9867	24.1027	79.2729	34.3931	54.2004
10.9933	24.1017	79.2729	34.3931	54.1961
11	24.1012	79.2724	34.3926	54.1918
11.0067	24.1003	79.2719	34.3921	54.1871
11.0133	24.0998	79.2705	34.3916	54.1828
11.02	24.0993	79.2691	34.3912	54.178
11.0267	24.0993	79.2672	34.3902	54.1737
11.0333	24.0989	79.2653	34.3902	54.1699
11.04	24.0974	79.2634	34.3907	54.167
11.0467	24.0955	79.2619	34.3912	54.1642
11.0533	24.0936	79.261	34.3916	54.1618
11.06	24.0917	79.2595	34.3916	54.1594
11.0667	24.0907	79.2581	34.3916	54.157
11.0733	24.0907	79.2567	34.3912	54.1546
11.08	24.0922	79.2553	34.3902	54.1518
11.0867	24.0941	79.2548	34.3902	54.1484
11.0933	24.0955	79.2548	34.3902	54.1451
11.1	24.0969	79.2548	34.3902	54.1418
11.1067	24.0974	79.2553	34.3902	54.1389
11.1133	24.096	79.2557	34.3897	54.1356
11.12	24.0946	79.2553	34.3892	54.1322
11.1267	24.0931	79.2543	34.3883	54.1284
11.1333	24.0917	79.2529	34.3873	54.1246
11.14	24.0907	79.2524	34.3859	54.1203
11.1467	24.0898	79.2514	34.385	54.1165
11.1533	24.0898	79.25	34.384	54.1127
11.16	24.0898	79.2481	34.383	54.1093
11.1667	24.0903	79.2462	34.3821	54.107
11.1733	24.0907	79.2443	34.3816	54.1055
11.18	24.0922	79.2419	34.3807	54.1046
11.1867	24.0941	79.2395	34.3807	54.1036
11.1933	24.096	79.2381	34.3802	54.1031
11.2	24.0969	79.2381	34.3802	54.1027
11.2067	24.0974	79.2386	34.3802	54.1012
11.2133	24.0984	79.239	34.3797	54.0998
11.22	24.0989	79.2386	34.3792	54.0984
11.2267	24.0998	79.2381	34.3792	54.0969
11.2333	24.1022	79.2367	34.3792	54.095
11.24	24.1055	79.2348	34.3792	54.0931
11.2467	24.1093	79.2333	34.3788	54.0912
11.2533	24.1146	79.2314	34.3792	54.0893
11.26	24.1198	79.2295	34.3792	54.0869
11.2667	24.1256	79.2276	34.3783	54.085
11.2733	24.1313	79.2262	34.3773	54.0845
11.28	24.1375	79.2247	34.3764	54.0841
11.2867	24.1451	79.2233	34.3764	54.0836
11.2933	24.1527	79.2219	34.3769	54.0831
11.3	24.1613	79.22	34.3769	54.0822
11.3067	24.1709	79.219	34.3778	54.0803
11.3133	24.1809	79.2185	34.3783	54.0774
11.32	24.1909	79.2181	34.3792	54.0741
11.3267	24.2019	79.2171	34.3797	54.0707
11.3333	24.2142	79.2166	34.3797	54.0683
11.34	24.2271	79.2166	34.3802	54.0664
11.3467	24.2419	79.2162	34.3807	54.0645
11.3533	24.2581	79.2157	34.3797	54.0631
11.36	24.2762	79.2157	34.3783	54.0612
11.3667	24.2958	79.2162	34.3769	54.0598
11.3733	24.3149	79.2171	34.3745	54.0583
11.38	24.3335	79.2176	34.3726	54.0564
11.3867	24.3521	79.2181	34.3716	54.0545
11.3933	24.3707	79.2185	34.3721	54.0531
11.4	24.3888	79.219	34.373	54.0521
11.4067	24.4059	79.2185	34.374	54.0512
11.4133	24.4226	79.2176	34.3754	54.0502
11.42	24.4403	79.2171	34.3773	54.0488
11.4267	24.4574	79.2171	34.3783	54.0483
11.4333	24.4751	79.2166	34.3792	54.0474
11.44	24.4937	79.2162	34.3802	54.0459
11.4467	24.5118	79.2157	34.3807	54.045
11.4533	24.5304	79.2157	34.3807	54.0435
11.46	24.549	79.2152	34.3807	54.0426
11.4667	24.5671	79.2147	34.3797	54.0412
11.4733	24.5838	79.2142	34.3792	54.0402
11.48	24.5991	79.2138	34.3792	54.0397
11.4867	24.6143	79.2142	34.3792	54.0397
11.4933	24.6277	79.2142	34.3788	54.0397
11.5	24.6405	79.2142	34.3788	54.0397
11.5067	24.652	79.2142	34.3783	54.0397
11.5133	24.6625	79.2133	34.3773	54.0388
11.52	24.672	79.2123	34.3759	54.0369
11.5267	24.6796	79.2119	34.3749	54.0345
11.5333	24.6854	79.2114	34.3745	54.0326
11.54	24.6897	79.2119	34.3749	54.0311
11.5467	24.6925	79.2128	34.3749	54.0302
11.5533	24.6939	79.2142	34.3749	54.0288
11.56	24.6939	79.2166	34.3749	54.0283
11.5667	24.693	79.2181	34.3749	54.0278
11.5733	24.6911	79.2185	34.3749	54.0269
11.58	24.6873	79.2181	34.3745	54.0264
11.5867	24.6815	79.2176	34.3749	54.0264
11.5933	24.6744	79.2166	34.3759	54.0273
11.6	24.6653	79.2162	34.3769	54.0283
11.6067	24.6553	79.2162	34.3773	54.0297
11.6133	24.6444	79.2162	34.3773	54.0311
11.62	24.6329	79.2171	34.3773	54.0326
11.6267	24.621	79.2181	34.3773	54.0335
11.6333	24.6081	79.2195	34.3769	54.0345
11.64	24.5952	79.2209	34.3769	54.0359
11.6467	24.5814	79.2209	34.3764	54.0383
11.6533	24.5666	79.2214	34.3759	54.0421
11.66	24.5509	79.2214	34.3754	54.0478
11.6667	24.5347	79.2214	34.3745	54.0555
11.6733	24.5189	79.2204	34.373	54.065
11.68	24.5032	79.219	34.3716	54.0755
11.6867	24.488	79.2176	34.3707	54.0874
11.6933	24.4736	79.2162	34.3711	54.1012
11.7	24.4593	79.2152	34.3726	54.1179
11.7067	24.445	79.2147	34.374	54.137
11.7133	24.4312	79.2147	34.3749	54.1599
11.72	24.4179	79.2152	34.3759	54.1866
11.7267	24.4055	79.2162	34.3764	54.2195
11.7333	24.394	79.2166	34.3754	54.2595
11.74	24.3821	79.2166	34.3735	54.3063
11.7467	24.3711	79.2166	34.3716	54.3602
11.7533	24.3606	79.2166	34.3702	54.4236
11.76	24.3506	79.2166	34.3697	54.4975
11.7667	24.3416	79.2166	34.3692	54.5814
11.7733	24.3335	79.2166	34.3692	54.6763
11.78	24.3263	79.2171	34.3692	54.7845
11.7867	24.3201	79.2166	34.3697	54.908
11.7933	24.3153	79.2162	34.3697	55.0478
11.8	24.311	79.2157	34.3692	55.2046
11.8067	24.3082	79.2152	34.3687	55.3801
11.8133	24.3068	79.2157	34.3687	55.5756
11.82	24.3077	79.2157	34.3687	55.7921
11.8267	24.3106	79.2162	34.3687	56.0305
11.8333	24.3149	79.2166	34.3687	56.2904
11.84	24.3201	79.2162	34.3683	56.5741
11.8467	24.3268	79.2162	34.3673	56.8822
11.8533	24.3354	79.2162	34.3659	57.2145
11.86	24.3463	79.2152	34.3645	57.5717
11.8667	24.3592	79.2142	34.3625	57.9546
11.8733	24.3745	79.2138	34.3611	58.3618
11.88	24.3916	79.2142	34.3602	58.7938
11.8867	24.4107	79.2152	34.3597	59.2492
11.8933	24.4331	79.2157	34.3597	59.7274
11.9	24.4579	79.2152	34.3592	60.2267
11.9067	24.4856	79.2152	34.3583	60.7464
11.9133	24.5161	79.2147	34.3568	61.2853
11.92	24.549	79.2138	34.3554	61.8417
11.9267	24.5838	79.2123	34.3535	62.413
11.9333	24.6205	79.2114	34.3511	62.9976
11.94	24.6582	79.2104	34.3492	63.5922
11.9467	24.6978	79.21	34.3473	64.1945
11.9533	24.7388	79.2085	34.3459	64.7996
11.96	24.7822	79.2076	34.3444	65.4051
11.9667	24.8279	79.2066	34.3439	66.0083
11.9733	24.8751	79.2066	34.3435	66.6068
11.98	24.9238	79.2071	34.3439	67.198
11.9867	24.9734	79.2085	34.3444	67.7784
11.9933	25.0234	79.2095	34.3449	68.3458
12	25.074	79.2095	34.3444	68.8984
12.0067	25.1245	79.2095	34.3435	69.4325
12.0133	25.1746	79.2095	34.343	69.9451
12.02	25.2232	79.209	34.343	70.4329
12.0267	25.2709	79.209	34.343	70.8945
12.0333	25.3172	79.2095	34.343	71.3284
12.04	25.361	79.2104	34.343	71.7318
12.0467	25.4035	79.2109	34.343	72.1028
12.0533	25.4431	79.2119	34.3435	72.4404
12.06	25.4803	79.2128	34.3439	72.7437
12.0667	25.5146	79.2138	34.3444	73.0116
12.0733	25.5446	79.2142	34.3454	73.2439
12.08	25.5699	79.2152	34.3459	73.4403
12.0867	25.5914	79.2162	34.3463	73.6015
12.0933	25.6085	79.2166	34.3468	73.7274
12.1	25.6209	79.2166	34.3473	73.818
12.1067	25.6285	79.2162	34.3463	73.8738
12.1133	25.6324	79.2157	34.3454	73.8957
12.12	25.6324	79.2157	34.3439	73.8843
12.1267	25.629	79.2157	34.3435	73.8394
12.1333	25.6219	79.2157	34.3435	73.7627
12.14	25.6128	79.2162	34.3444	73.6559
12.1467	25.6018	79.2162	34.3459	73.5204
12.1533	25.5871	79.2162	34.3478	73.3569
12.16	25.5689	79.2166	34.3492	73.1676
12.1667	25.548	79.2176	34.3501	72.9544
12.1733	25.5241	79.219	34.3501	72.7203
12.18	25.4974	79.2204	34.3501	72.4652
12.1867	25.4669	79.2214	34.3497	72.1915
12.1933	25.4354	79.2214	34.3487	71.9006
12.2	25.403	79.2214	34.3487	71.595
12.2067	25.3687	79.22	34.3487	71.276
12.2133	25.3329	79.2185	34.3487	70.9436
12.22	25.2967	79.2176	34.3482	70.6012
12.2267	25.26	79.2171	34.3487	70.2503
12.2333	25.2228	79.2176	34.3497	69.8941
12.24	25.186	79.2181	34.3506	69.5322
12.2467	25.1493	79.219	34.3516	69.1669
12.2533	25.1131	79.2209	34.3525	68.7983
12.26	25.0768	79.2224	34.3535	68.4292
12.2667	25.0411	79.2238	34.3549	68.0592
12.2733	25.0058	79.2247	34.3563	67.6882
12.28	24.9715	79.2257	34.3573	67.3173
12.2867	24.9371	79.2262	34.3578	66.9482
12.2933	24.9038	79.2262	34.3583	66.5815
12.3	24.8723	79.2252	34.3583	66.2172
12.3067	24.8413	79.2238	34.3578	65.8567
12.3133	24.8112	79.2228	34.3573	65.501
12.32	24.7822	79.2224	34.3568	65.1496
12.3267	24.7545	79.2224	34.3573	64.8029
12.3333	24.7268	79.2228	34.3587	64.462
12.34	24.6992	79.2238	34.3597	64.1272
12.3467	24.6715	79.2243	34.3611	63.7977
12.3533	24.6453	79.2247	34.3625	63.4739
12.36	24.62	79.2247	34.364	63.1559
12.3667	24.5957	79.2243	34.3645	62.8445
12.3733	24.5728	79.2238	34.3649	62.5393
12.38	24.5514	79.2238	34.3659	62.2399
12.3867	24.5313	79.2238	34.3673	61.9471
12.3933	24.5118	79.2233	34.3687	61.661
12.4	24.4932	79.2224	34.3707	61.3806
12.4067	24.4746	79.2214	34.373	61.1065
12.4133	24.4574	79.2209	34.3749	60.8375
12.42	24.4407	79.2204	34.3764	60.5743
12.4267	24.4245	79.22	34.3778	60.3178
12.4333	24.4093	79.219	34.3788	60.0674
12.44	24.394	79.2181	34.3797	59.8242
12.4467	24.3792	79.2181	34.3807	59.5872
12.4533	24.3654	79.2176	34.3816	59.3565
12.46	24.3525	79.2166	34.3826	59.1323
12.4667	24.3411	79.2157	34.383	58.914
12.4733	24.3311	79.2152	34.3835	58.7022
12.48	24.3215	79.2147	34.3835	58.4958
12.4867	24.313	79.2138	34.384	58.296
12.4933	24.3044	79.2128	34.385	58.1024
12.5	24.2963	79.2123	34.3869	57.9159
12.5067	24.2882	79.2123	34.3902	57.7357
12.5133	24.2796	79.2123	34.3935	57.5616
12.52	24.2705	79.2128	34.3964	57.3933
12.5267	24.261	79.2138	34.3993	57.2307
12.5333	24.2524	79.2147	34.4012	57.0738
12.54	24.2438	79.2152	34.4016	56.9227
12.5467	24.2352	79.2147	34.4012	56.7768
12.5533	24.2271	79.2142	34.4012	56.6371
12.56	24.2209	79.2138	34.4012	56.5035
12.5667	24.2152	79.2123	34.4012	56.3762
12.5733	24.2095	79.2109	34.4021	56.2546
12.58	24.2038	79.21	34.404	56.1383
12.5867	24.198	79.21	34.4069	56.0277
12.5933	24.1933	79.2109	34.4093	55.9218
12.6	24.189	79.2104	34.4107	55.8212
12.6067	24.1852	79.2104	34.4117	55.7253
12.6133	24.1818	79.2104	34.4117	55.6338
12.62	24.1794	79.2109	34.4112	55.547
12.6267	24.1771	79.2104	34.4098	55.4645
12.6333	24.1742	79.2095	34.4083	55.3868
12.64	24.1704	79.2085	34.4069	55.3129
12.6467	24.1661	79.208	34.4055	55.2418
12.6533	24.1623	79.2076	34.4045	55.1746
12.66	24.1589	79.2071	34.4036	55.1112
12.6667	24.1561	79.2061	34.4021	55.0516
12.6733	24.1532	79.2061	34.4012	54.9944
12.68	24.1513	79.2061	34.3997	54.939
12.6867	24.1494	79.2061	34.3988	54.8875
12.6933	24.147	79.2061	34.3974	54.8394
12.7	24.1451	79.2057	34.3959	54.7936
12.7067	24.1422	79.2057	34.395	54.7502
12.7133	24.1394	79.2057	34.394	54.7102
12.72	24.137	79.2071	34.3921	54.6725
12.7267	24.1356	79.208	34.3897	54.6367
12.7333	24.1337	79.2085	34.3869	54.6019
12.74	24.1313	79.2085	34.3845	54.569
12.7467	24.1298	79.208	34.3811	54.5371
12.7533	24.1279	79.2071	34.3788	54.507
12.76	24.1265	79.2057	34.3773	54.4789
12.7667	24.1251	79.2042	34.3764	54.4527
12.7733	24.1241	79.2033	34.3754	54.4279
12.78	24.1232	79.2033	34.3745	54.404
12.7867	24.1222	79.2033	34.3735	54.3816
12.7933	24.1217	79.2038	34.3716	54.3597
12.8	24.1213	79.2047	34.3697	54.3392
12.8067	24.1203	79.2057	34.3678	54.3201
12.8133	24.1189	79.2066	34.3664	54.302
12.82	24.117	79.2066	34.3649	54.2848
12.8267	24.1151	79.2061	34.3635	54.2686
12.8333	24.1136	79.2057	34.3625	54.2538
12.84	24.1122	79.2042	34.363	54.2395
12.8467	24.1108	79.2028	34.3635	54.2262
12.8533	24.1103	79.2019	34.363	54.2133
12.86	24.1098	79.2019	34.3625	54.2014
12.8667	24.1093	79.2028	34.3616	54.1909
12.8733	24.1084	79.2038	34.3611	54.1804
12.88	24.1074	79.2052	34.3606	54.1704
12.8867	24.1065	79.2057	34.3597	54.1604
12.8933	24.1055	79.2061	34.3597	54.1504
12.9	24.1046	79.2057	34.3592	54.1413
12.9067	24.1041	79.2042	34.3587	54.1322
12.9133	24.1041	79.2028	34.3578	54.1241
12.92	24.1036	79.2019	34.3563	54.1165
12.9267	24.1031	79.2014	34.354	54.1093
12.9333	24.1027	79.2019	34.3516	54.1027
12.94	24.1027	79.2028	34.3492	54.0965
12.9467	24.1027	79.2033	34.3478	54.0907
12.9533	24.1031	79.2042	34.3468	54.085
12.96	24.1031	79.2052	34.3459	54.0784
12.9667	24.1036	79.2061	34.3444	54.0726
12.9733	24.1031	79.2061	34.3439	54.0683
12.98	24.1022	79.2057	34.3439	54.065
12.9867	24.1008	79.2052	34.3439	54.0626
12.9933	24.0984	79.2052	34.3439	54.0607
13	24.0965	79.2042	34.3444	54.0602
13.0067	24.095	79.2028	34.3449	54.0588
13.0133	24.0936	79.2023	34.3444	54.0569
13.02	24.0931	79.2023	34.3439	54.0536
13.0267	24.0931	79.2033	34.3435	54.0502
13.0333	24.0936	79.2042	34.343	54.0474
13.04	24.0941	79.2057	34.342	54.0445
13.0467	24.0946	79.2061	34.3411	54.0421
13.0533	24.095	79.2061	34.3397	54.0407
13.06	24.095	79.2057	34.3387	54.0402
13.0667	24.0946	79.2057	34.3377	54.0416
13.0733	24.0941	79.2052	34.3368	54.0426
13.08	24.0927	79.2052	34.3358	54.0431
13.0867	24.0917	79.2061	34.3354	54.0431
13.0933	24.0907	79.2076	34.3349	54.044
13.1	24.0898	79.209	34.3344	54.0454
13.1067	24.0898	79.2095	34.3335	54.0464
13.1133	24.0903	79.209	34.3316	54.0478
13.12	24.0907	79.2085	34.3296	54.0502
13.1267	24.0912	79.208	34.3273	54.0531
13.1333	24.0917	79.2076	34.3258	54.0569
13.14	24.0917	79.2076	34.3249	54.0607
13.1467	24.0912	79.208	34.3239	54.0645
13.1533	24.0917	79.2085	34.3239	54.0688
13.16	24.0917	79.2095	34.3249	54.0736
13.1667	24.0922	79.2104	34.3258	54.0774
13.1733	24.0931	79.2109	34.3268	54.0807
13.18	24.0941	79.2109	34.3277	54.0831
13.1867	24.095	79.2104	34.3282	54.0855
13.1933	24.0955	79.2104	34.3287	54.0879
13.2	24.0965	79.2104	34.3287	54.0907
13.2067	24.0965	79.2104	34.3282	54.0936
13.2133	24.096	79.2109	34.3277	54.0965
13.22	24.096	79.2109	34.3273	54.0993
13.2267	24.0965	79.2109	34.3263	54.1012
13.2333	24.0969	79.2104	34.3254	54.1036
13.24	24.0969	79.21	34.3249	54.1065
13.2467	24.0969	79.2095	34.3244	54.1093
13.2533	24.0974	79.209	34.3239	54.1127
13.26	24.0969	79.2095	34.323	54.1165
13.2667	24.0965	79.2109	34.322	54.1198
13.2733	24.096	79.2119	34.322	54.1227
[truncated: 2,509 more rows]

## Sheet: Fig.6B
Figure 6B
wavelength (nm)	Dabs	Smoothed
		15 pts FFT smooth of B
500	0.00254917	0.00323327
501	0.00478983	0.00326536
502	0.00297499	0.00329895
503	0.00460243	0.00333478
504	0.00527096	0.00337351
505	-0.000146866	0.00341567
506	0.00517273	0.00346167
507	0.00470257	0.00351176
508	-0.00165176	0.00356607
509	0.00273085	0.00362456
510	0.00573874	0.0036871
511	0.00588274	0.00375342
512	0.00267363	0.00382314
513	0.00688505	0.00389582
514	-0.00210857	0.00397094
515	0.00132465	0.00404793
516	0.00672197	0.00412624
517	0.00316095	0.00420527
518	0.00274181	0.0042845
519	0.00578642	0.00436341
520	0.00783873	0.00444156
521	-0.000491142	0.0045186
522	0.00772238	0.00459423
523	0.00934649	0.00466828
524	0.00339603	0.00474066
525	0.0109305	0.00481137
526	0.00344706	0.0048805
527	0.00564289	0.00494823
528	0.00714493	0.0050148
529	0.00605869	0.00508052
530	-0.000751972	0.00514572
531	0.00178337	0.00521078
532	0.00264406	0.00527607
533	0.00382376	0.00534196
534	0.0100818	0.00540878
535	0.00791264	0.00547683
536	0.00399399	0.00554637
537	0.0093894	0.00561758
538	0.00446939	0.00569058
539	0.00159454	0.00576542
540	0.00660753	0.00584208
541	0.0039258	0.00592047
542	0.00488663	0.00600043
543	0.00355673	0.00608176
544	0.00272703	0.00616422
545	0.00441027	0.00624755
546	0.00634193	0.00633146
547	0.00909376	0.00641568
548	0.00520468	0.00649996
549	0.0136271	0.00658409
550	0.00981236	0.00666791
551	0.00634909	0.00675132
552	0.00823975	0.0068343
553	0.00851822	0.00691692
554	0.00690365	0.00699932
555	0.00846338	0.00708176
556	0.00397444	0.00716456
557	0.00541639	0.00724813
558	0.0120363	0.00733297
559	0.0085535	0.00741961
560	0.00425529	0.00750867
561	0.0105176	0.00760077
562	0.00543547	0.00769657
563	0.00226879	0.00779671
564	0.00429296	0.00790181
565	0.00699663	0.00801246
566	0.00541162	0.0081292
567	0.00998545	0.00825248
568	0.00889921	0.00838268
569	0.00806808	0.00852008
570	0.00865507	0.00866486
571	0.00894737	0.00881708
572	0.00763512	0.0089767
573	0.0109682	0.00914358
574	0.0103498	0.00931745
575	0.00820017	0.00949798
576	0.00983238	0.00968472
577	0.0111747	0.00987716
578	0.0106192	0.0100747
579	0.0101132	0.0102768
580	0.0108485	0.0104827
581	0.0111084	0.0106918
582	0.011075	0.0109034
583	0.0095315	0.0111168
584	0.0113201	0.0113313
585	0.0126576	0.0115463
586	0.0104928	0.0117613
587	0.00998306	0.0119755
588	0.0141125	0.0121885
589	0.0117168	0.0123997
590	0.0111694	0.0126087
591	0.0122833	0.012815
592	0.0131502	0.0130182
593	0.0144053	0.0132177
594	0.0134201	0.0134132
595	0.0132637	0.0136042
596	0.0136528	0.0137903
597	0.0121584	0.013971
598	0.015204	0.0141459
599	0.0147405	0.0143145
600	0.0145545	0.0144762
601	0.0150747	0.0146306
602	0.0136433	0.0147773
603	0.0149269	0.0149158
604	0.0145235	0.0150457
605	0.0149021	0.0151667
606	0.0149674	0.0152787
607	0.0172706	0.0153815
608	0.0169277	0.0154751
609	0.0161266	0.0155598
610	0.0164747	0.0156361
611	0.0167589	0.0157044
612	0.0165348	0.0157658
613	0.0164919	0.0158212
614	0.0157075	0.015872
615	0.0141358	0.0159199
616	0.0184317	0.0159666
617	0.0117459	0.0160142
618	0.0138903	0.016065
619	0.0156727	0.0161214
620	0.0153975	0.0161859
621	0.0177245	0.0162613
622	0.0176716	0.0163502
623	0.0142136	0.0164552
624	0.0132928	0.0165789
625	0.0212379	0.0167238
626	0.0164285	0.0168918
627	0.01368	0.017085
628	0.0166044	0.0173048
629	0.0220127	0.0175523
630	0.016315	0.017828
631	0.0227652	0.018132
632	0.0147195	0.0184636
633	0.0137582	0.0188218
634	0.0251637	0.0192045
635	0.00813532	0.0196094
636	0.0222015	0.0200332
637	0.0223994	0.0204722
638	0.00578785	0.020922
639	0.013845	0.0213776
640	0.0313582	0.0218335
641	0.0149817	0.0222838
642	0.0532589	0.0227222
643	0.000135422	0.0231422
644	0.0243263	0.0235372
645	0.0184426	0.0239002
646	0.0373297	0.0242246
647	0.0121231	0.0245038
648	0.0553212	0.0247314
649	0.00981474	0.0249014
650	0.0238514	0.0250083
651	0.0327468	0.025047
652	0.0147452	0.0250132
653	0.0442414	0.0249031
654	0.034214	0.0247139
655	0.025568	0.0244432
656	0.0301504	0.0240899
657	0.0197396	0.0236535
658	0.02209	0.0231341
659	0.00949287	0.0225331
660	0.0312424	0.0218523
661	0.0319328	0.0210945
662	-0.000710011	0.0202631
663	0.0335937	0.0193623
664	0.0317116	0.0183966
665	0.0276361	0.0173713
666	0.0169425	0.0162918
667	0.00517178	0.0151642
668	0.00716162	0.0139946
669	0.00779295	0.0127893
670	0.0153942	0.0115548
671	0.00955439	0.0102976
672	0.0157943	0.00902384
673	0.00864983	0.00773995
674	0.010222	0.00645193
675	0.0112906	0.00516559
676	-0.010879	0.00388646
677	-0.00757837	0.00261977
678	0.0179787	0.00137038
679	-0.00647831	0.000142815
680	-0.00390339	-0.00105877
681	-0.000163555	-0.00223061
682	-0.00771046	-0.00336927
683	-0.0106363	-0.0044717
684	0.00805759	-0.0055352
685	0.00338173	-0.00655738
686	-0.0117984	-0.00753618
687	-0.0142293	-0.00846981
688	-0.0203052	-0.00935679
689	-0.00646162	-0.0101959
690	-0.0213685	-0.010986
691	-0.0136456	-0.0117265
692	-0.0191097	-0.0124168
693	-0.00598145	-0.0130564
694	-0.00983238	-0.0136452
695	-0.0332584	-0.0141832
696	0.000974178	-0.0146706
697	-0.0197272	-0.0151078
698	-0.0194716	-0.0154951
699	-0.0188851	-0.0158335
700	-0.0255384	-0.0161235
701	-0.00590467	-0.0163664
702	-0.00377607	-0.0165632
703	-0.0233107	-0.0167153
704	-0.00950527	-0.016824
705	-0.0136743	-0.0168909
706	-0.0226116	-0.0169178
707	-0.0194583	-0.0169063
708	-0.0157571	-0.0168584
709	-0.0316782	-0.0167759
710	-0.0142274	-0.0166608
711	-0.0107784	-0.016515
712	-0.0314026	-0.0163405
713	-0.0192647	-0.0161392
714	-0.0251279	-0.0159129
715	-0.00245905	-0.0156634
716	-0.0165801	-0.0153925
717	-0.0100451	-0.0151016
718	-0.0202732	-0.0147922
719	-0.0115957	-0.0144657
720	-0.00839853	-0.0141231
721	-0.0261769	-0.0137657
722	-0.0124407	-0.0133942
723	-0.0033288	-0.0130094
724	-0.0137568	-0.0126122
725	-0.00521088	-0.012203
726	-0.00764799	-0.0117824
727	-0.014286	-0.0113509
728	-0.0109491	-0.0109091
729	-0.0179811	-0.0104573
730	-0.00672722	-0.00999624
731	-0.00367975	-0.00952643
732	-0.0170312	-0.00904859
733	-0.0128307	-0.00856355
734	-0.00507545	-0.00807227
735	-0.0134745	-0.00757583
736	-0.00706005	-0.00707549
737	-0.00467825	-0.00657264
738	-0.0111742	-0.00606884
739	0.0023036	-0.00556577
740	-0.00594282	-0.00506526
741	-0.00686407	-0.0045692
742	0.0039916	-0.0040796
743	-0.0129371	-0.00359847
744	0.00146675	-0.00312785
745	-0.00022316	-0.00266974
746	-0.00111866	-0.00222608
747	-0.00714588	-0.00179868
748	-0.00536823	-0.00138921
749	0.00178528	-0.000999151
750	-0.0031352	-0.000629762
751	0.0055666	-0.000282046
752	0.00677299	4.32653e-05
753	0.00497532	0.000345737
754	-0.0013628	0.00062524
755	0.00633717	0.000881954
756	0.00214243	0.00111636
757	0.00185537	0.00132925
758	0.000405312	0.00152168
759	-7.05719e-05	0.00169496
760	0.00206423	0.00185062
761	0.000273228	0.00199038
762	0.00398493	0.00211609
763	0.00539351	0.00222972
764	0.000584126	0.00233326
765	-0.000487328	0.00242875
766	0.00851965	0.00251814
767	-0.00767326	0.00260332
768	0.00523996	0.00268606
769	0.0048399	0.00276794
770	0.000916958	0.00285036
771	0.00439739	0.00293449
772	0.00552225	0.00302127
773	-0.000125408	0.00311138
774	0.00828362	0.00320523
775	0.00647402	0.00330301
776	-0.00324583	0.00340462
777	-0.000866413	0.00350978
778	0.00860691	0.00361798
779	0.000611782	0.00372854
780	0.00670385	0.00384064
781	0.0027709	0.00395335
782	0.00139761	0.00406569
783	0.000255585	0.00417663
784	0.00349617	0.00428516
785	0.00737953	0.00439032
786	0.00897169	0.00449121
787	0.00641632	0.00458707
788	0.00936747	0.00467726
789	0.00530434	0.00476129
790	0.000914097	0.00483885
791	0.00893545	0.00490981
792	0.00848103	0.00497421
793	0.000248909	0.00503228
794	0.00126791	0.00508442
795	0.00500154	0.00513116
796	0.00542021	0.00517319
797	0.0096488	0.00521129
798	0.00765944	0.00524633
799	0.00528955	0.00527922
800	6.29425e-05	0.00531092

## Sheet: Fig.S6A
suppl. figure S6A
Column1	Column6	Column7	Column8	Column9	Column10	Column11	Column12	Column13	Column25	Column26	Column27	Column28	Column29	Column30	Column31	Column32	Column33
time	GluTR	GluTR	GluTR	GluTR	RcA	RcA	RcA	RcA		EV(pGEX)	EV(pGEX)	EV(pGEX)	EV(pGEX)
min	mean [AU]	sd	mean [AU]	sd	mean [AU]	sd	mean [AU]	sd		AU	AU	AU	AU
	- IPTG	- IPTG	+ IPTG	+ IPTG	- IPTG	- IPTG	+ IPTG	+ IPTG		- IPTG	- IPTG	+ IPTG	+ IPTG
0	0.03		0.03		0.03		0.03			0.03		0.03
120	0.38	0.0216564078277077	0.358666666666667	0.00472581562625261	0.362333333333333	0.0213619599600162	0.383333333333333	0.0257358375292768		0.092	0.0014142135623731	0.102333333333333	0.0193476958145753
180	0.558666666666667	0.0159478316185409	0.526666666666667	0.021007935008785	0.675666666666667	0.0193993127026019	0.725333333333333	0.0551935986626469		0.11125	0.0235624171086075	0.15	0.02
240	1.11066666666667	0.131716868066825	0.842666666666667	0.0241108550933669	1.48666666666667	0.0848842348927841	1.28266666666667	0.0540123442680776		0.13775	0.0288476602170782	0.2	0.02
300	1.72333333333333	0.159478316185409	0.79	0.062449979983984	2.45666666666667	0.0378593889720018	1.49333333333333	0.0808290376865477		0.270666666666667	0.0459737243796206	0.2465	0.0454999999999998
360	2.34	0.185202591774521	0.9	0.0692820323027551	2.95666666666667	0.0611010092660777	1.52333333333333	0.110151410945722		0.286	0.0440085219020135	0.269333333333333	0.0350761077278157
420	2.93333333333333	0.268390263112009	0.956666666666667	0.055075705472861	3.44666666666667	0.248461935381123	1.66	0.101488915650922		0.3	0.02	0.29	0.02
540	4.00333333333333	0.42852460061627	1.04666666666667	0.0288675134594813	4.3	0.315119025131775	1.93666666666667	0.148436293854749		0.3495	0.060264002522236	0.349	0.0539745310308478
1320	6.15333333333333	0.247049252849171	0.993333333333333	0.178978583448785	5.98666666666667	0.387599449604013	3.22666666666667	0.0850490054811539		0.419166666666667	0.0559024447885178	0.3865	0.0364588809482683

## Sheet: Fig.S6B
Figure S6B
	vAlaS		vAlaS
wavelength (nm)	rel. Absorbance	wavelength (nm)	rel. Fluorescence
300	1.10486	415	40.9025
301	0.986133	420	27.6164
302	0.884769	425	30.6282
303	0.809993	430	34.4184
304	0.74463	435	39.1912
305	0.696399	440	44.7775
306	0.652902	445	50.6179
307	0.614442	450	55.7199
308	0.58429	455	64.3075
309	0.563462	460	74.6033
310	0.546052	465	76.7807
311	0.534078	470	71.8271
312	0.529672	475	69.581
313	0.519695	480	70.4425
314	0.511393	485	70.818
315	0.506505	490	72.6068
316	0.504287	495	70.5977
317	0.50174	500	64.1333
318	0.500425	505	60.4877
319	0.500193	510	61.5091
320	0.499568	515	64.7871
321	0.498856	520	68.1957
322	0.497333	525	71.3253
323	0.500887	530	72.512
324	0.500606	535	73.6393
325	0.499181	540	72.3347
326	0.501618	545	67.7364
327	0.50119	550	65.0513
328	0.504449	555	68.0994
329	0.504789	560	81.9358
330	0.504372	565	98.7936
331	0.504733	570	113.244
332	0.506699	575	118.339
333	0.510673	580	122.394
334	0.507361	585	146.562
335	0.508174	590	202.784
336	0.506993	595	314.497
337	0.51029	600	695.623
338	0.510334	605	1852.04
339	0.513283	610	4161.09
340	0.514375	615	6086.17
341	0.520639	620	5146.07
342	0.522562	625	2809.28
343	0.523121	630	1499.01
344	0.529116	635	1082.68
345	0.533475	640	881.933
346	0.536875	645	751.234
347	0.541416	650	620.108
348	0.547475	655	519.538
349	0.553266	660	489.007
350	0.560929	665	485.874
351	0.562193	670	480.104
352	0.575717	675	475.169
353	0.578646	680	443.803
354	0.584253	685	342.048
355	0.592313	690	209.571
356	0.594397	695	108.965
357	0.605685	700	57.144
358	0.615867	705	33.2366
359	0.629764	710	19.8399
360	0.639685	715	12.8056
361	0.658841	720	8.59978
362	0.661446	725	6.18959
363	0.671196	730	4.11817
364	0.690143	735	2.89987
365	0.706378	740	2.18796
366	0.729139	745	1.59953
367	0.760345	750	1.21194
368	0.764518
369	0.78863
370	0.813551
371	0.836061
372	0.853169
373	0.879533
374	0.899365
375	0.922722
376	0.951766
377	0.985038
378	0.996711
379	1.0098
380	1.01256
381	1.03051
382	1.06724
383	1.09593
384	1.14305
385	1.17087
386	1.17194
387	1.23839
388	1.27491
389	1.2861
390	1.3581
391	1.42439
392	1.4244
393	1.46886
394	1.52843
395	1.55562
396	1.57414
397	1.56573
398	1.62353
399	1.64046
400	1.60773
401	1.51748
402	1.53539
403	1.44149
404	1.42317
405	1.37423
406	1.28214
407	1.20573
408	1.15244
409	1.06378
410	0.987029
411	0.928334
412	0.880528
413	0.817565
414	0.768187
415	0.718815
416	0.673979
417	0.631846
418	0.602337
419	0.569129
420	0.529559
421	0.503726
422	0.480325
423	0.458585
424	0.43709
425	0.417179
426	0.396113
427	0.379277
428	0.363703
429	0.346842
430	0.334046
431	0.322101
432	0.310273
433	0.296178
434	0.286401
435	0.272909
436	0.263731
437	0.258195
438	0.2488
439	0.243401
440	0.235357
441	0.231589
442	0.225845
443	0.223549
444	0.221958
445	0.218497
446	0.216425
447	0.213127
448	0.210362
449	0.208142
450	0.207954
451	0.207388
452	0.204883
453	0.204044
454	0.200655
455	0.19588
456	0.195668
457	0.193279
458	0.195002
459	0.190505
460	0.185476
461	0.183602
462	0.180593
463	0.182056
464	0.183899
465	0.183463
466	0.181717
467	0.179636
468	0.180809
469	0.179823
470	0.184207
471	0.179768
472	0.180077
473	0.183032
474	0.186704
475	0.184924
476	0.18856
477	0.190886
478	0.190043
479	0.193354
480	0.193805
481	0.194941
482	0.197575
483	0.204425
484	0.209405
485	0.212644
486	0.215811
487	0.216503
488	0.219995
489	0.225003
490	0.228889
491	0.232243
492	0.235793
493	0.241611
494	0.244705
495	0.248497
496	0.254171
497	0.255794
498	0.260665
499	0.263375
500	0.260063
501	0.258609
502	0.258037
503	0.25475
504	0.248206
505	0.242542
506	0.235113
507	0.230101
508	0.224655
509	0.214251
510	0.200211
511	0.196089
512	0.187837
513	0.178648
514	0.16847
515	0.159805
516	0.154227
517	0.147172
518	0.137185
519	0.134458
520	0.129952
521	0.128294
522	0.124866
523	0.121849
524	0.117069
525	0.115273
526	0.113957
527	0.116663
528	0.11573
529	0.11731
530	0.119289
531	0.119838
532	0.124487
533	0.127777
534	0.132275
535	0.137949
536	0.136773
537	0.136362
538	0.134725
539	0.131485
540	0.129193
541	0.125605
542	0.121951
543	0.11163
544	0.104129
545	0.0976233
546	0.09482
547	0.0901375
548	0.0867081
549	0.0825667
550	0.0812984
551	0.0801682
552	0.0784745
553	0.0789261
554	0.0812712
555	0.0819426
556	0.0825624
557	0.0836282
558	0.0855575
559	0.0871377
560	0.0887399
561	0.088778
562	0.0891094
563	0.0880322
564	0.0858631
565	0.0856872
566	0.0836606
567	0.0823054
568	0.0779209
569	0.0763812
570	0.0723562
571	0.0708556
572	0.0698433
573	0.0662246
574	0.0655503
575	0.063386
576	0.0620594
577	0.0576115
578	0.0567236
579	0.0536022
580	0.0508661
581	0.0471783
582	0.047092
583	0.0447998
584	0.0446792
585	0.0433435
586	0.0423284
587	0.0419664
588	0.0400114
589	0.0384798
590	0.0370498
591	0.0378294
592	0.0374727
593	0.0368643
594	0.0338593
595	0.0331435
596	0.0341067
597	0.0349059
598	0.0357451
599	0.0338826
600	0.0331149
601	0.0329056
602	0.034132
603	0.034627
604	0.0336814
605	0.0362706
606	0.0376563
607	0.038156
608	0.0388408
609	0.039732
610	0.040504
611	0.0409269
612	0.0405488
613	0.0414667
614	0.0420308
615	0.0426993
616	0.0430355
617	0.0410504
618	0.0373535
619	0.0376887
620	0.0370226
621	0.0322571
622	0.0316572
623	0.0301037
624	0.0287766
625	0.0278187
626	0.0273252
627	0.0254087
628	0.0259204
629	0.0268588
630	0.0262384
631	0.0258341
632	0.0255594
633	0.0273638
634	0.0257902
635	0.0256853
636	0.027844
637	0.0270791
638	0.0258641
639	0.0240736
640	0.0220747
641	0.0237045
642	0.0211902
643	0.0181189
644	0.0204539
645	0.0153842
646	0.017508
647	0.0194325
648	0.0161467
649	0.014678
650	0.016737
651	0.0179958
652	0.0143123
653	0.0159616
654	0.0160213
655	0.00915003
656	0
657	0.00768614
658	0.0123482
659	0.0113358
660	0.012435
661	0.0118337
662	0.0130644
663	0.0109243
664	0.00812292
665	0.00986814
666	0.0109878
667	0.0113783
668	0.00880766
669	0.00915146
670	0.00876236
671	0.00761795
672	0.0081172
673	0.00921106
674	0.00865698
675	0.00688267
676	0.00616741
677	0.00652409
678	0.00687933
679	0.00721693
680	0.00673914
681	0.00708389
682	0.007236
683	0.00645065
684	0.00683928
685	0.0077672
686	0.00795078
687	0.00597668
688	0.00441074
689	0.00478077
690	0.00468683
691	0.00539398
692	0.00579119
693	0.00545549
694	0.00478363
695	0.00393486
696	0.00480986
697	0.00565529
698	0.00478458
699	0.00598717
700	0.00373554
701	0.00439596
702	0.00485516
703	0.0049057
704	0.00479841
705	0.00498629
706	0.00606155
707	0.00571537
708	0.00500393
709	0.00489283
710	0.00621367
711	0.0056591
712	0.00573826
713	0.00532103
714	0.0051589
715	0.0045085
716	0.00519133
717	0.00525856
718	0.00392962
719	0.00454521
720	0.00330591
721	0.00278902
722	0.00346947
723	0.00294495
724	0.00189543
725	0.00356627
726	0.0025053
727	0.00333261
728	0.00408411
729	0.00202322
730	0.00354671

## Sheet: Fig.S7
supplemental figure S7
	vAlaS+ho1+pebS		vAlaS+ho1+pebS		vAlaS		vAlaS
wavelength	fluorescence emission	wavelength	rel excitation	wavelength	fluorescence emission	wavelength	rel excitation
nm	rel intensity	nm	Intensitiy	nm	rel intensity	NANOMETERS	INTENSITY
600	382.183	300	70.7334	600	230.828	300	65.0801
601	390.827	301	74.2665	601	235.275	301	71.4827
602	407.952	302	76.1972	602	248.123	302	74.7071
603	430.685	303	80.2976	603	263.607	303	78.6805
604	461.224	304	84.0843	604	285.197	304	83.8122
605	501.634	305	86.6631	605	316.366	305	87.8043
606	549.532	306	90.8114	606	349.51	306	93.1729
607	603.407	307	93.2654	607	391.856	307	94.95
608	668.845	308	93.4743	608	442.13	308	98.9394
609	735.632	309	95.4196	609	499.216	309	98.3103
610	814.535	310	97.4893	610	555.449	310	100.987
611	893.557	311	96.5694	611	614.195	311	102.189
612	964	312	97.8585	612	672.996	312	102.784
613	1026.24	313	99.0559	613	726.723	313	103.71
614	1077.49	314	100.699	614	768.491	314	108.045
615	1119.81	315	104.086	615	803.337	315	107.288
616	1132.38	316	106.48	616	817.128	316	111.349
617	1126.86	317	107.558	617	817.268	317	113.952
618	1105.11	318	109.274	618	802.277	318	117.632
619	1058.23	319	110.181	619	771.807	319	118.299
620	1000.31	320	112.119	620	730.489	320	121.532
621	931.899	321	116.025	621	675.911	321	122.393
622	854.134	322	118.522	622	619.576	322	125.404
623	776.459	323	121.443	623	560.808	323	129.518
624	703.575	324	122.606	624	504.551	324	132.831
625	629.163	325	124.502	625	450.766	325	133.894
626	567.218	326	125.641	626	404.084	326	138.358
627	510.023	327	129.682	627	365.073	327	140.6
628	461.99	328	132.262	628	333.313	328	143.225
629	423.233	329	135.279	629	304.689	329	146.946
630	388.898	330	140.782	630	283.328	330	148.815
631	358.505	331	140.656	631	268.141	331	152.669
632	335.886	332	142.626	632	259.59	332	156.426
633	316.505	333	147.661	633	250.609	333	160.482
634	301.073	334	150.283	634	243.089	334	161.146
635	287.201	335	153.157	635	233.801	335	167.75
636	276.163	336	158.535	636	228.218	336	170.701
637	266.276	337	162.812	637	218.696	337	173.126
638	256.909	338	165.413	638	208.048	338	180.878
639	250.394	339	171.071	639	198.289	339	185.288
640	240.897	340	176.214	640	188.556	340	192.445
641	232.32	341	181.755	641	180.412	341	196.032
642	223.525	342	188.093	642	172.632	342	201.119
643	216.087	343	191.775	643	166.333	343	209.208
644	207.206	344	198.136	644	158.078	344	218.696
645	200.007	345	206.484	645	151.452	345	224.978
646	190.34	346	212.638	646	143.07	346	231.322
647	181.309	347	218.495	647	139.111	347	239.405
648	172.453	348	226.739	648	130.884	348	248.709
649	163.788	349	232.396	649	125.948	349	256.426
650	154.914	350	240.666	650	118.408	350	264.85
651	145.97	351	249.739	651	111.747	351	274.75
652	139.034	352	258.585	652	105.819	352	285.067
653	130.394	353	265.491	653	101.574	353	292.52
654	123.893	354	276.237	654	94.8943	354	303.198
655	119.001	355	284.698	655	89.7883	355	313.063
656	113.045	356	292.82	656	87.1376	356	327.256
657	108.495	357	303.874	657	82.6456	357	338.536
658	105.039	358	315.44	658	79.9414	358	352.418
659	101.923	359	327.352	659	78.3243	359	367.772
660	99.3056	360	337.397	660	76.4517	360	382.003
661	96.5714	361	352.048	661	74.3635	361	399.162
662	94.9595	362	366.693	662	73.6362	362	413.502
663	93.6507	363	382.974	663	71.7916	363	429.705
664	91.8319	364	396.342	664	71.9318	364	453.229
665	90.6167	365	413.269	665	71.231	365	471.297
666	89.6688	366	429.282	666	69.6167	366	491.309
667	88.9428	367	450.241	667	68.6579	367	513.12
668	87.6428	368	466.659	668	67.9326	368	540.212
669	85.8348	369	488.118	669	66.9232	369	560.786
670	86.4366	370	507.718	670	66.3085	370	583.112
671	85.0593	371	523.957	671	64.9363	371	605.295
672	83.6957	372	543.139	672	64.559	372	629.596
673	83.6439	373	560.728	673	64.6774	373	652.442
674	83.171	374	578.53	674	63.8135	374	674.576
675	82.69	375	596.815	675	63.6418	375	695.552
676	81.6414	376	612.172	676	62.4722	376	716.607
677	80.9772	377	626.046	677	62.4341	377	733.279
678	79.7646	378	643.584	678	61.6562	378	750.416
679	78.5146	379	655.853	679	60.09	379	765.589
680	76.2504	380	668.849	680	58.6841	380	783.577
681	75.0373	381	680.075	681	57.9893	381	800.297
682	71.3085	382	700.55	682	55.4527	382	818.915
683	68.2131	383	716.832	683	52.821	383	834.387
684	65.5277	384	733.441	684	50.4334	384	856.028
685	60.8855	385	751.196	685	47.5975	385	882.725
686	57.7928	386	775.03	686	42.6118	386	907.958
687	52.6788	387	797.044	687	40.8826	387	931.772
688	48.4734	388	821.126	688	37.1508	388	962.99
689	43.3986	389	848.331	689	33.1835	389	993.27
690	39.489	390	874.554	690	30.6624	390	1023.38
691	35.3444	391	897.754	691	27.2096	391	1058.46
692	30.8535	392	928.269	692	24.4769	392	1088.63
693	27.4578	393	950.874	693	21.5314	393	1120.15
694	23.3206	394	979.833	694	18.5959	394	1151.76
695	20.4246	395	1003.49	695	16.6588	395	1176
696	18.0875	396	1019.91	696	14.3888	396	1199.05
697	15.0543	397	1040.53	697	13.0121	397	1214.4
698	14.0468	398	1044.54	698	11.3287	398	1225.52
699	12.1095	399	1045.2	699	10.0806	399	1227.61
700	10.299	400	1041.35	700	8.90503	400	1214.98
701	9.24375	401	1024.19	701	7.77734	401	1193.05
702	7.50564	402	999.806	702	6.82817	402	1164.59
703	7.13745	403	966.332	703	6.40499	403	1124.78
704	6.10565	404	927.829	704	5.636	404	1075.95
705	5.45779	405	887.277	705	4.94395	405	1022
706	4.76196	406	840.618	706	4.52204	406	965.999
707	3.97706	407	791.758	707	3.99909	407	908.206
708	3.31819	408	740.235	708	3.3991	408	846.532
709	3.15385	409	693.092	709	3.03657	409	785.297
710	2.60236	410	643.807	710	2.62276	410	730.31
711	2.37628	411	594.879	711	2.19481	411	671.856
712	1.93994	412	546.762	712	1.69713	412	619.526
713	1.64586	413	503.86	713	1.45303	413	569.594
714	1.32833	414	463.576	714	1.43498	414	525.613
715	1.25483	415	425.761	715	1.03779	415	483.416
716	0.940707	416	392.12	716	0.815463	416	442.698
717	0.604646	417	360.362	717	0.543391	417	409.92
718	0.768501	418	332.617	718	0.365801	418	378.422
719	0.333475	419	309.549	719	0.331964	419	351.525
720	0.25657	420	291.237	720	0.140912	420	328.235
721	0.147423	421	271.444	721	0.0622362	421	310.541
722	-0.0264343	422	256.689	722	-0.0365716	422	293.476
723	-0.169959	423	242.353	723	-0.237763	423	277.869
724	-0.222432	424	231.059	724	-0.362766	424	260.986
725	-0.371932	425	217.779	725	-0.423091	425	248.305
726	-0.584634	426	210.283	726	-0.538084	426	237.478
727	-0.602336	427	199.721	727	-0.752527	427	225.028
728	-0.621891	428	189.47	728	-0.745822	428	212.842
729	-0.729034	429	183.703	729	-0.761498	429	204.029
730	-0.799542	430	175.204	730	-0.775439	430	194.653
731	-0.91917	431	168.624	731	-0.774658	431	184.51
732	-0.92003	432	161.328	732	-0.972766	432	174.547
733	-0.993972	433	154.647	733	-1.0002	433	166.429
734	-1.06447	434	149.353	734	-1.09747	434	157.332
735	-1.02173	435	142.22	735	-1.02739	435	149.213
736	-1.18429	436	136.173	736	-1.07895	436	141.368
737	-1.13548	437	131.975	737	-1.064	437	135.085
738	-1.14778	438	128.617	738	-1.17717	438	129.853
739	-1.2245	439	123.149	739	-1.13148	439	123.472
740	-1.26985	440	119.626	740	-1.18522	440	119.339
741	-1.29003	441	116.411	741	-1.24299	441	113.358
742	-1.32494	442	113.565	742	-1.25014	442	110.197
743	-1.33902	443	110.277	743	-1.27424	443	106.721
744	-1.35992	444	107.392	744	-1.28032	444	102.382
745	-1.37317	445	103.732	745	-1.26364	445	99.4451
746	-1.48136	446	101.136	746	-1.27616	446	96.7799
747	-1.33038	447	99.2252	747	-1.28801	447	94.2349
748	-1.40361	448	97.2269	748	-1.39609	448	92.2732
749	-1.46926	449	95.3194	749	-1.30399	449	88.7569
750	-1.46696	450	93.5006	750	-1.33679	450	88.0844
		451	92.0432			451	86.2736
##### Extended Information		452	91.1509	##### Extended Information		452	84.9516
[Comments]		453	89.5352	[Comments]		453	83.4876
Sample name	PC577 Exc	454	88.6384	Sample name	PC577 Exc	454	81.3593
Comment		455	86.3416	Comment		455	80.5804
User		456	85.7507	User		456	78.671
Division		457	83.7301	Division		457	77.0225
Company	MiBi	458	83.2469	Company	MiBi	458	76.5921
		459	81.1481			459	75.7985
[Detailed Information]		460	79.3525	[Detailed Information]		460	75.0655
Creation date	10.05.2024 15:26	461	79.1055	Creation date	11.04.2024 15:29	461	74.3828
		462	77.9179			462	73.6601
Data array type	Linear data array	463	78.2005	Data array type	Linear data array	463	73.4169
Horizontal axis	Wavelength [nm]	464	76.9157	Horizontal axis	Wavelength [nm]	464	73.3924
Vertical axis	Int.	465	76.3232	Vertical axis	Int.	465	71.6065
Start	580 nm	466	74.8763	Start	580 nm	466	71.9449
End	750 nm	467	74.0371	End	750 nm	467	71.7463
Data interval	1 nm	468	75.5204	Data interval	1 nm	468	72.5495
Data points	171	469	75.3577	Data points	171	469	72.7123
		470	74.6836			470	71.8894
[Measurement Information]		471	74.1812	[Measurement Information]		471	71.0194
Model name	FP-8300	472	73.2051	Model name	FP-8300	472	70.638
Serial No.	C042361450	473	72.9211	Serial No.	C042361450	473	70.2086
Ex filter holder	None	474	72.7659	Ex filter holder	None	474	70.7758
Em filter holder	None	475	71.5628	Em filter holder	None	475	71.0657
		476	71.2229			476	69.9171
Accessory	STR-812	477	70.4516	Accessory	STR-812	477	70.4233
Accessory S/N	A004661514	478	69.1336	Accessory S/N	A004661514	478	69.1826
		479	70.1682			479	69.3359
Measurement date	10.05.2024 15:26	480	69.0522	Measurement date	11.04.2024 15:28	480	68.596
		481	68.9058			481	69.7275
Mode	Emission	482	69.5883	Mode	Emission	482	70.1213
Ex bandwidth	5 nm	483	68.879	Ex bandwidth	5 nm	483	70.8188
Em bandwidth	5 nm	484	68.4486	Em bandwidth	5 nm	484	70.284
Response	50 msec	485	67.955	Response	50 msec	485	70.5722
Sensitivity	Medium	486	67.8589	Sensitivity	Medium	486	70.7674
Measurement range	580 - 750 nm	487	67.9909	Measurement range	580 - 750 nm	487	71.2023
Data interval	1 nm	488	67.7158	Data interval	1 nm	488	71.7484
Ex wavelength	400.0 nm	489	68.6231	Ex wavelength	400.0 nm	489	72.5202
Scan speed	1000 nm/min	490	68.6313	Scan speed	500 nm/min	490	74.1077
Auto gain	Off	491	71.0805	Auto gain	Off	491	75.2421
Shutter control	Open only for measurement	492	71.8987	Shutter control	Open only for measurement	492	78.3483
Light source	Xe lamp	493	73.8349	Light source	Xe lamp	493	81.5584
Filter	Stop scan for exchanging filter	494	75.136	Filter	Stop scan for exchanging filter	494	84.4365
Blank correction	Off	495	76.9617	Blank correction	Off	495	86.5405
		496	78.862			496	89.7965
		497	81.2488			497	91.3193
		498	82.1138			498	94.6088
		499	84.035			499	95.8981
		500	85.6345			500	96.3833
		501	85.0067			501	96.8934
		502	84.7441			502	95.6776
		503	83.4101			503	95.3458
		504	82.2167			504	93.8395
		505	80.2989			505	91.0133
		506	77.1081			506	88.3857
		507	74.9409			507	85.6237
		508	71.7492			508	80.8747
		509	67.8465			509	76.4709
		510	63.9774			510	73.1619
		511	59.5793			511	67.4727
		512	56.4633			512	62.8852
		513	51.8585			513	58.4919
		514	49.2622			514	55.0417
		515	45.9978			515	50.0278
		516	42.7038			516	46.877
		517	41.1061			517	44.8598
		518	38.5166			518	42.8336
		519	37.6519			519	40.6843
		520	37.2086			520	40.5772
		521	36.838			521	39.9896
		522	36.6157			522	40.1806
		523	36.6471			523	40.6852
		524	37.1308			524	40.823
		525	37.1569			525	42.013
		526	38.8025			526	43.4654
		527	40.4781			527	45.8461
		528	42.7297			528	48.1703
		529	44.0468			529	50.858
		530	46.8201			530	53.9568
		531	50.1676			531	57.7034
		532	53.8942			532	61.6695
		533	56.8353			533	65.4238
		534	60.684			534	69.7916
		535	63.414			535	74.9483
		536	66.2576			536	75.8763
		537	67.0224			537	77.1348
		538	66.6554			538	76.5302
		539	65.5827			539	74.647
		540	63.4638			540	71.8927
		541	59.9592			541	67.5376
		542	56.351			542	62.9969
		543	52.6508			543	59.0336
		544	48.6072			544	53.7128
		545	44.7633			545	49.5891
		546	41.9401			546	46.1863
		547	39.2244			547	43.7917
		548	37.7411			548	41.8699
		549	36.7345			549	40.7108
		550	35.6486			550	40.0978
		551	36.9637			551	40.6934
		552	37.3865			552	41.3646
		553	37.4527			553	42.7414
		554	38.434			554	44.5019
		555	40.9491			555	47.0536
		556	42.7116			556	48.9488
		557	45.0385			557	51.1539
		558	46.0322			558	53.7934
		559	47.6288			559	56.2301
		560	48.6473			560	57.4422
		561	49.7909			561	58.6239
		562	49.3614			562	59.3632
		563	49.8			563	58.5032
		564	48.0896			564	58.3618
		565	47.6803			565	56.6793
		566	46.3942			566	55.0454
		567	45.1856			567	53.5138
		568	43.6098			568	51.4949
		569	42.383			569	49.1825
		570	40.5893			570	47.6391
		571	38.3393			571	45.337
		572	37.3856			572	42.6054
		573	35.3756			573	41.1434
		574	33.4756			574	39.0282
		575	32.1226			575	36.614
		576	30.0208			576	34.3295
		577	28.6936			577	33.0557
		578	27.065			578	31.4047
		579	25.5645			579	29.9057
		580	24.5882			580	27.9842
		581	23.5103			581	27.284
		582	22.2843			582	25.9596
		583	21.8432			583	25.8234
		584	20.8532			584	25.1495
		585	20.582			585	24.0569
		586	19.7704			586	24.0324
		587	19.7413			587	23.6078
		588	19.7073			588	23.7289
		589	19.0832			589	23.3241
		590	19.8361			590	23.037
		591	19.0882			591	22.8338
		592	19.4302			592	23.2184
		593	20.215			593	23.8305
		594	20.3375			594	24.1643
		595	21.2477			595	24.7882
		596	21.4851			596	25.0799
		597	21.8772			597	24.9668
		598	22.1777			598	24.7324
		599	22.655			599	25.0587
		600	22.7404			600	25.891
		##### Extended Information				##### Extended Information
		[Comments]				[Comments]
		Sample name	blank lysat			Sample name	blank lysat
		Comment				Comment
		User				User
		Division				Division
		Company	MiBi			Company	MiBi
		[Detailed Information]				[Detailed Information]
		Creation date	10.05.2024 17:52			Creation date	10.05.2024 17:42
		Data array type	Linear data array			Data array type	Linear data array
		Horizontal axis	Wavelength [nm]			Horizontal axis	Wavelength [nm]
		Vertical axis	Int.			Vertical axis	Int.
		Start	300 nm			Start	300 nm
		End	600 nm			End	600 nm
		Data interval	1 nm			Data interval	1 nm
		Data points	301			Data points	301
		[Measurement Information]				[Measurement Information]
		Model name	FP-8300			Model name	FP-8300
		Serial No.	C042361450			Serial No.	C042361450
		Ex filter holder	None			Ex filter holder	None
		Em filter holder	None			Em filter holder	None
		Accessory	STR-812			Accessory	STR-812
		Accessory S/N	A004661514			Accessory S/N	A004661514
		Measurement date	10.05.2024 17:51			Measurement date	10.05.2024 17:42
		Mode	Excitation			Mode	Excitation
		Ex bandwidth	5 nm			Ex bandwidth	5 nm
		Em bandwidth	5 nm			Em bandwidth	5 nm
		Response	50 msec			Response	50 msec
		Sensitivity	Medium			Sensitivity	Medium
		Measurement range	300 - 600 nm			Measurement range	300 - 600 nm
		Data interval	1 nm			Data interval	1 nm
		Em wavelength	615.0 nm			Em wavelength	615.0 nm
		Scan speed	1000 nm/min			Scan speed	1000 nm/min
		Auto gain	Off			Auto gain	Off
		Shutter control	Open only for measurement			Shutter control	Open only for measurement
		Light source	Xe lamp			Light source	Xe lamp
		Filter	Stop scan for exchanging filter			Filter	Stop scan for exchanging filter
		Blank correction	Off			Blank correction	Off
